# Supplementary material for: Transcriptomic thermal plasticity underlying gonadal development in a turtle with ZZ/ZW sex chromosomes despite canalized genotypic sex determination
Source: Ecol Evol. 2023 Feb 24;13(2):e9854. doi: 10.1002/ece3.9854 (PMC9951354; doi:10.1002/ece3.9854)
Supplement: Supplementary file 1 — Data S1. Supporting Information [file ECE3-13-e9854-s001.zip]

Archive with 2 entries (2 files):
- ECE3_9854_SupplementaryTablesS1-S20_RevisedVersion.xlsx
- ECE3_9854_TranscriptomeSupplementaryScriptFile.md
