# Supplementary material for: Transcriptomic thermal plasticity underlying gonadal development in a turtle with ZZ/ZW sex chromosomes despite canalized genotypic sex determination
Source: Ecol Evol. 2023 Feb 24;13(2):e9854. doi: 10.1002/ece3.9854 (PMC9951354; doi:10.1002/ece3.9854)
Supplement: Supplementary file 1 — Data S1. Supporting Information [file ECE3-13-e9854-s001.zip › ECE3_9854_SupplementaryTablesS1-S20_RevisedVersion.xlsx]

## Sheet: S1. Transcriptome Stats
Supplementary Table S1: Assembly statistics for Chrysemys picta and Apalone spinifera.
Quality control analysis via mapping, assembly, and count statistics for Chrysemys picta and Apalone spinifera.
Pre- and post-TransPS statistics are provided when relevant, and demonstrate the improvement obtained by running TransPS.
BUSCO results are based on the Tetrapoda database: C=complete transcript, S=singleton transcript, D=duplication, F=fragmented transcript, M=missing transcript.
Species	Chrysemys picta	Apalone spinifera
Reads Mapping to Genome	0.9427	0.8618
# Transcripts Raw Assembly	1109680	1419372
# Transcripts Final Assembly	29607	25696
BUSCO Raw Assembly
Complete Transcripts	0.89	0.85
Singleton Transcripts	0.219	0.225
Duplicate Transcripts	0.671	0.625
Fragmented Transcripts	0.095	0.117
Missing Transcripts	0.015	0.033
BUSCO Final Assembly
Complete Transcripts	0.939	0.915
Singleton Transcripts	0.806	0.813
Duplicate Transcripts	0.133	0.102
Fragmented Transcripts	0.046	0.055
Missing Transcripts	0.015	0.03
Reads Mapping to Final Assembly	0.8542	0.7873
Average Kallisto Pseudoalignment Raw Assembly	0.759	0.73
Average Kallisto Pseudoalignment Final Assembly	0.721	0.668

## Sheet: S2. Chrysemys Loadings
Supplementary Table S2. Principle Loadings for Chrysemys picta > | 0.10 |
Genes that most strongly affect the path of the trajectory
Gene	PC1	PC2	PC3
Eloa1	-0.0387639884558355	0.0374168318653383	0.103703871536429
Stk17a	-0.0102999453413629	0.0222088500586021	-0.109517278228645
Tet1	0.0347761938146439	-0.0135159638830636	-0.127633743985364
Hamp	-0.0307220965384898	0.100926257036493	-0.000868622709359301
Nr5a2	-0.0273261810306529	0.0309755507121017	-0.114210180295617
Bcar1	-0.0319909345034595	0.0438818277904678	-0.105945012233707
Tmod3	-0.0247067987622086	0.0315929279965835	0.106738819526996
Smarca2	-0.0107300920667058	0.0334974201659466	-0.161244024554312
Thegl	0.000793641147513767	0.025193113038147	0.117881083143451
Uchl5	-0.0497463658528186	0.00729910909873642	-0.147031007571551
Ut2	0.00665809601521077	0.0122851509708992	-0.114987035365733
Thegl	-0.0190639974944779	0.0391897722892361	-0.132835810839654
Ttc33	-0.0288372106065041	0.0335137412417453	-0.136777705766211
Tcf7l2	-0.0173850995559639	0.0511892681365575	-0.102506846044076
Btd	-0.0518137288829521	0.0163118580706481	-0.167851806631787
A1at2	-0.00742132571426996	0.103301654341107	-0.0828369821162607
Col22a1-like	-0.0753936508217642	0.105310287885356	0.00801336796523342
Rbfox2	-0.00662099557557539	0.0514189671843929	0.125640815404204
rRNA	-0.0169593849938211	0.0313094196248433	-0.128839434793399
Slc4a3	0.00915920675942766	-0.0131360175336185	0.132184856105407
Mprip	-0.0172388971634629	0.0798573155859453	0.160901745827506
Col22a1-like	-0.0719811493612289	0.101918692996749	-0.043693880633829
Zic4	-0.0643179720861388	0.107229973329667	-0.00725152291665688
Sgsh	0.00571702255723714	0.0277362633872034	-0.104781660953682

## Sheet: S3. Apalone Loadings
Supplementary Table S3. Principle Loadings for Apalone spinifera > | 0.10 |
Genes that most strongly affect the path of the trajectory
Gene	PC1	PC2	PC3
Lhx2	0.00409142880653037	-0.0640966540788538	0.134054961781218
Gucd1	0.0121712686260399	0.00124695535791407	0.178365711075898
Tmed2	0.0156313795225247	-0.0259879355696392	0.121504730554096
Dgcr2	0.00462181805555332	0.0104496118502766	0.174164855944476

## Sheet: S4. Enrichment Results
Supplementary Table S4. Enrichment Results for Chrysemys picta and Apalone spinifera
List of GO pathways enriched in differentially expressed genes in the turtles		Chrysemys picta											Apalone spinifera Sex							Apalone spinifera Temp							Apalone spinifera Sex @26°C					Apalone spinifera Sex @ 31°C					Apalone spinifera Temp for Female					Apalone spinifera Temp for Male
GOTerm	Terms with Marginal >/=0.5	Stage9CpF	Stage9CpM	Stage12CpF	Stage12CpM	Stage15CpF	Stage15CpM	Stage19CpF	Stage19CpM	Stage22CpF	Stage22CpM		Stage9AsF	Stage9AsM	Stage12AsF	Stage12AsM	Stage15AsF	Stage15AsM		Stage9As31	Stage9As26	Stage12As31	Stage12As26	Stage15As31	Stage15As26		Stage19AsF	Stage19AsM	Stage22AsF	Stage22AsM		Stage19AsF	Stage19AsM	Stage22AsF	Stage22AsM		Stage19As31	Stage19As26	Stage22As31	Stage22As26		Stage19As31	Stage19As26	Stage22As31	Stage22As26
GO:0000228	nuclear chromosome						0.600185
GO:0000502	proteasome complex								0.673556
GO:0000786	nucleosome															0.541227
GO:0001525	angiogenesis																																		0.587602
GO:0001957	intramembranous ossification														0.49402
GO:0003676	nucleic acid binding									0.918592												0.944543	0.963934					0.99954
GO:0003723	RNA binding	0.973009					0.980518
GO:0003729	mRNA binding													1		1		1
GO:0003735	structural constituent of ribosome																																		0.822825
GO:0003774	motor activity																																	0.996863
GO:0003779	actin binding					0.774551		0.840465
GO:0004386	helicase activity						0.524096
GO:0004523	RNA-DNA hybrid ribonuclease activity												0.545658		0.556584		0.516334
GO:0004985	opioid receptor activity												0.55677
GO:0005085	guanyl-nucleotide exchange factor activity																	0.643596
GO:0005315	inorganic phosphate transmembrane transporter activity													0.498741
GO:0005509	calcium ion binding										0.690721
GO:0005576	extracellular region										0.505999
GO:0005581	collagen trimer			0.990798		0.860564											1							0.635812											0.559136
GO:0005681	spliceosomal complex																0.961972
GO:0005694	chromosome																															0.775401
GO:0005739	mitochondrion																											0.871925
GO:0005764	lysosome					0.634319
GO:0005925	focal adhesion													0.516209				0.552507
GO:0006396	RNA processing						0.990324
GO:0006457	protein folding																							0.966088
GO:0006817	phosphate ion transport													0.481219
GO:0006897	endocytosis					0.495665
GO:0007018	microtubule-based movement							0.970751
GO:0007154	cell communication																					0.53928
GO:0007155	cell adhesion																																0.488075		0.908989
GO:0007229	integrin-mediated signaling pathway					0.573102
GO:0008083	growth factor activity													0.986284	0.878632	0.999878		0.99486
GO:0008406	gonad development																																												0.491831
GO:0008483	transaminase activity																	0.482316
GO:0008514	organic anion transmembrane transporter activity																0.473316
GO:0009100	glycoprotein metabolic process																																0.477466
GO:0009897	external side of plasma membrane																	0.74679
GO:0010466	negative regulation of peptidase activity					0.579328
GO:0015074	DNA integration													1
GO:0015349	thyroid hormone transmembrane transporter activity												0.463034
GO:0015629	actin cytoskeleton																																		0.461838
GO:0016021	integral component of membrane										0.454498
GO:0016810	hydrolase activity, acting on carbon-nitrogen (but not peptide) bonds															0.98442
GO:0016811	hydrolase activity, acting on carbon-nitrogen (but not peptide) bonds, in linear amides																	0.863256
GO:0016874	ligase activity															1
GO:0019752	carboxylic acid metabolic process					0.535002		0.599002
GO:0022402	cell cycle process						0.641634															0.600302
GO:0022610	biological adhesion																																0.512608
GO:0022857	transmembrane transporter activity																											0.741282												0.740207
GO:0030055	cell-substrate junction															0.590026		0.452938
GO:0030229	very-low-density lipoprotein particle receptor activity																													0.722031
GO:0030246	carbohydrate binding																0.860407																0.687653		1
GO:0030286	dynein complex												0.82975		0.568037	0.75767	0.831543
GO:0030729	acetoacetate-CoA ligase activity													0.568979
GO:0031012	extracellular matrix					0.612786
GO:0031514	motile cilium																																	0.969113
GO:0031981	nuclear lumen																											0.696425
GO:0032482	Rab protein signal transduction															0.776096
GO:0032991	protein-containing complex																								0.879016
GO:0034450	ubiquitin-ubiquitin ligase activity													0.679392
GO:0036072	direct ossification														0.514708
GO:0043228	non-membrane-bounded organelle	0.53379
GO:0044815	DNA packaging complex															0.464704
GO:0047961	glycine N-acyltransferase activity																	0.9393
GO:0048704	embryonic skeletal system morphogenesis																							0.707262
GO:0051082	unfolded protein binding																															0.539537
GO:0051260	protein homooligomerization													0.801808		0.666737		0.556808
GO:0051301	cell division																																				0.747102
GO:0055114	oxidation-reduction process					0.62961		0.785882
GO:0070161	anchoring junction							0.705235
GO:0070327	thyroid hormone transport												0.521993
GO:0070925	organelle assembly																			0.495086
GO:0090304	nucleic acid metabolic process									0.715184												0.743793	0.478956
GO:0098791	Golgi subcompartment																	0.483091
GO:1903046	meiotic cell cycle process																																						0.801261
GO:1905368	peptidase complex						0.542453
GO:1905369	endopeptidase complex																															0.490223
GO:1990904	ribonucleoprotein complex																							0.887299

## Sheet: S5. Chrysemys Annotated DEGs
Supplementary Table S5. Annotated Differential Expression Results for Chrysemys picta
Differential Expression Results for Chrysemys picta
Gene Expression ~ Temperature
Positive log(FoldChange) ~ upregulation at 31°C
Stage 9								Stage 12								Stage 15								Stage 19								Stage 22
GeneID_uniprot	GeneName_ensembl	GeneDescription_CPI	ID_RNACentral	baseMean.09	log2FoldChange.09	padjusted.09		GeneID_uniprot	GeneName_ensembl	GeneDescription_CPI	ID_RNACentral	baseMean.12	log2FoldChange.12	padjusted.12		GeneID_uniprot	GeneName_ensembl	GeneDescription_CPI	ID_RNACentral	baseMean.15	log2FoldChange.15	padjusted.15		GeneID_uniprot	GeneName_ensembl	GeneDescription_CPI	ID_RNACentral	baseMean.19	log2FoldChange.19	padjusted.19		GeneID_uniprot	GeneName_ensembl	GeneDescription_CPI	ID_RNACentral	baseMean.22	log2FoldChange.22	padjusted.22
HS90A	HSP90AA1	heat_shock_protein_HSP_90-alpha_[Chrysemys_picta_bellii]	NA	18078.3	1.02257	1.24092e-97		IF4A2	EIF4A2	eukaryotic_initiation_factor_4A-II_isoform_X1_[Chrysemys_picta_bellii]	NA	1748.54	1.51571	3.81e-16		RGN	RGN	regucalcin_[Chrysemys_picta_bellii]	NA	38049.8	1.37771	5.56e-177		MIS	AMH	muellerian-inhibiting_factor_[Chrysemys_picta_bellii]	NA	1771.48	-6.13167	1.91e-180		MIS	AMH	muellerian-inhibiting_factor_[Chrysemys_picta_bellii]	NA	8603.66	-8.28329	0
SERPH	SERPINH1	serpin_H1_[Chrysemys_picta_bellii]	NA	5679.89	1.28196	3.61336e-96		KLH41	KLHL41	kelch-like_protein_41_[Chrysemys_picta_bellii]	NA	2834.1	1.04723	3.81e-16		NA	NA	elastin_isoform_X3_[Chrysemys_picta_bellii]	NA	2724.51	2.44824	2.76e-174		RABP1	CRABP1	cellular_retinoic_acid-binding_protein_1_[Chrysemys_picta_bellii]	NA	4774.5	-2.6938	2.84e-145		RABP1	CRABP1	cellular_retinoic_acid-binding_protein_1_[Chrysemys_picta_bellii]	NA	7279.92	-4.39306	0
LDHA	LDHA	L-lactate_dehydrogenase_A_chain_[Chrysemys_picta_bellii]	NA	3958.46	1.13905	1.66447e-48		EGR1	EGR1	early_growth_response_protein_1_[Chrysemys_picta_bellii]	NA	547.35	2.06036	5.29e-15		IOD1	DIO1	type_I_iodothyronine_deiodinase_[Chrysemys_picta_bellii]	NA	946.733	5.47744	5.69e-152		AAAT	SLC1A5	neutral_amino_acid_transporter_B(0)_[Chrysemys_picta_bellii]	NA	12302.3	1.12491	3.02e-128		CLD11	NA	claudin-11_[Chrysemys_picta_bellii]	NA	3351.01	-3.60176	7.69e-220
UBR5	UBR5	E3_ubiquitin-protein_ligase_UBR5_isoform_X8_[Chrysemys_picta_bellii]	NA	1306.98	1.55333	2.78214e-41		HS90A	HSP90AA1	heat_shock_protein_HSP_90-alpha_[Chrysemys_picta_bellii]	NA	9494.75	0.796274	4.25e-14		HYPDH	NA	hydroxyproline_dehydrogenase,_partial_[Chrysemys_picta_bellii]	NA	2661.53	2.12558	5.71e-138		NA	NA	NA	URS0000D28880	6182.81	-1.28125	1.11e-67		MATN4	MATN4	matrilin-4_[Chrysemys_picta_bellii]	NA	2011.86	-5.26826	3.15e-193
CSDE1	CSDE1	cold_shock_domain-containing_protein_E1_isoform_X1_[Chrysemys_picta_bellii]	NA	7702.53	0.95693	4.78373e-37		NA	RSRP1	arginine/serine-rich_protein_1_[Chrysemys_picta_bellii]	NA	537.28	2.48774	2.81e-12		KCJ13	KCNJ13	inward_rectifier_potassium_channel_13_[Chrysemys_picta_bellii]	NA	3322.22	1.84797	2.37e-128		HMGB1	HMGB1	high_mobility_group_protein_B1_[Chrysemys_picta_bellii]	NA	18859	-0.919302	1.18e-66		NA	NA	junctional_sarcoplasmic_reticulum_protein_1_[Chrysemys_picta_bellii]	NA	1572.31	-4.07864	1.63e-137
UBR5	UBR5	E3_ubiquitin-protein_ligase_UBR5_isoform_X5_[Chrysemys_picta_bellii]	NA	2628.91	-0.982542	3.59311e-31		MYH1B	NA	myosin-1B_[Chrysemys_picta_bellii]	NA	872.786	1.22955	1.36e-11		HSP7C	NA	heat_shock_cognate_71_kDa_protein-like_[Chrysemys_picta_bellii]	NA	1235.36	2.76247	7.4e-117		CAD11	CDH11	cadherin-11_[Chrysemys_picta_bellii]	NA	10909.2	-0.886912	3.63e-64		NEUT	NTS	neurotensin/neuromedin_N_[Chrysemys_picta_bellii]	NA	3056.17	-4.02301	3.62e-136
NA	RSRP1	arginine/serine-rich_protein_1_[Chrysemys_picta_bellii]	NA	446.65	2.32711	1.55452e-30		DAZP1	DAZAP1	DAZ-associated_protein_1_isoform_X4_[Chrysemys_picta_bellii]	NA	100.2	-3.69108	1.14e-10		CAD16	NA	cadherin-16_[Chrysemys_picta_bellii]	NA	8774.39	1.34039	9.83e-116		MFGM	MFGE8	lactadherin_isoform_X1_[Chrysemys_picta_bellii]	NA	7315.7	-1.07826	1.37e-63		MMP12	NA	matrilysin_[Chrysemys_picta_bellii]	NA	3206.18	-2.28717	3.46e-102
GRAN	GCA	grancalcin_isoform_X3_[Chrysemys_picta_bellii]	NA	5092.51	-0.732469	5.54027e-29		CSDE1	CSDE1	cold_shock_domain-containing_protein_E1_isoform_X1_[Chrysemys_picta_bellii]	NA	4379.15	0.720035	1.33e-10		ACSM3	NA	acyl-coenzyme_A_synthetase_ACSM3,_mitochondrial-like_[Chrysemys_picta_bellii]	NA	4362.17	1.62764	6.39e-103		HYPDH	NA	hydroxyproline_dehydrogenase,_partial_[Chrysemys_picta_bellii]	NA	4437.26	1.11728	1.75e-59		COBA1	NA	collagen_alpha-1(XI)_chain_isoform_X3_[Chrysemys_picta_bellii]	NA	2255.39	-3.36696	8.52e-97
POL	NA	uncharacterized_protein_LOC112059376_[Chrysemys_picta_bellii]	NA	1985.64	-1.01473	1.43251e-26		APOB	APOB	apolipoprotein_B-100_[Chrysemys_picta_bellii]	NA	2038.43	-0.859244	1.43e-10		KMO	KMO	kynurenine_3-monooxygenase_isoform_X3_[Chrysemys_picta_bellii]	NA	2754.59	1.75812	8.62e-91		NREP	NREP	neuronal_regeneration-related_protein_[Gallus_gallus]	NA	19429.5	-0.830346	3.33e-52		MFGM	MFGE8	lactadherin_isoform_X1_[Chrysemys_picta_bellii]	NA	9103.36	-1.83273	3.29e-94
CNBP	CNBP	cellular_nucleic_acid-binding_protein_isoform_X5_[Chrysemys_picta_bellii]	NA	1965.95	-1.03102	8.11919e-26		CO9A3	NA	collagen_alpha-3(IX)_chain_[Chrysemys_picta_bellii]	NA	2322.09	0.965713	6.1e-10		GATM	GATM	glycine_amidinotransferase,_mitochondrial_isoform_X2_[Chrysemys_picta_bellii]	NA	16614.2	1.35669	2.11e-90		AT1A1	ATP1A1	sodium/potassium-transporting_ATPase_subunit_alpha-1_isoform_X1_[Chrysemys_picta_bellii]	NA	52007.1	0.552676	1.91e-50		GLCE	GLCE	D-glucuronyl_C5-epimerase_isoform_X1_[Chrysemys_picta_bellii]	NA	3798.58	-1.7669	4.48e-86
CC190	NA	coiled-coil_domain-containing_protein_190_[Chrysemys_picta_bellii]	NA	2236.67	-0.913989	6.06782e-20		CELR2	CELSR2	cadherin_EGF_LAG_seven-pass_G-type_receptor_2_isoform_X1_[Chrysemys_picta_bellii]	NA	432.627	2.01941	6.1e-10		ST6B1	NA	sulfotransferase_6B1-like_[Chrysemys_picta_bellii]	NA	6246.25	1.24661	6.36e-86		FBLN2	FBLN2	fibulin-2_isoform_X1_[Chrysemys_picta_bellii]	NA	9300.42	-0.831429	1.58e-47		JAM3	JAM3	junctional_adhesion_molecule_C_[Chrysemys_picta_bellii]	NA	2322	-2.24814	3.05e-78
HNRPD	HNRNPD	heterogeneous_nuclear_ribonucleoprotein_D0_isoform_X2_[Chrysemys_picta_bellii]	NA	2407.11	1.17881	1.95694e-19		CO9A2	COL9A2	collagen_alpha-2(IX)_chain_[Chrysemys_picta_bellii]	NA	4148.94	0.776001	2.52e-09		MTP	MTTP	microsomal_triglyceride_transfer_protein_large_subunit_[Chrysemys_picta_bellii]	NA	4837.2	1.40089	1.27e-84		NA	NA	uncharacterized_protein_LOC112060693_[Chrysemys_picta_bellii]	NA	875.25	-1.93076	5.5e-47		MOXD1	MOXD1	DBH-like_monooxygenase_protein_1_isoform_X1_[Chrysemys_picta_bellii]	NA	1089.59	-2.57755	1.95e-72
ENOA	ENO1	alpha-enolase_isoform_X1_[Chrysemys_picta_bellii]	NA	22200.7	0.644814	2.6139e-19		HNRPD	HNRNPD	heterogeneous_nuclear_ribonucleoprotein_D0_isoform_X2_[Chrysemys_picta_bellii]	NA	1500.53	1.03891	4.9e-09		UCP2	UCP2	mitochondrial_uncoupling_protein_2_[Chrysemys_picta_bellii]	NA	3378.78	1.59836	4.74e-84		ESR1	NA	estrogen_receptor_isoform_X2_[Chrysemys_picta_bellii]	NA	2072.25	-1.25075	6.28e-47		NA	GRAMD2B	GRAM_domain-containing_protein_2B_isoform_X1_[Chrysemys_picta_bellii]	NA	1660.57	-1.98528	6.68e-68
FKBP4	FKBP4	peptidyl-prolyl_cis-trans_isomerase_FKBP4_[Chrysemys_picta_bellii]	NA	15846.2	0.51387	9.82698e-18		TPD54	NA	tumor_protein_D54_isoform_X13_[Chrysemys_picta_bellii]	NA	1258.59	1.08653	1.88e-08		CO3A1	NA	collagen_alpha-1(III)_chain_[Chrysemys_picta_bellii]	NA	20715.5	1.06965	1.57e-83		CP2G1	NA	cytochrome_P450_2G1-like_[Chrysemys_picta_bellii]	NA	2335.34	1.26978	1.73e-41		DAB2	DAB2	disabled_homolog_2_isoform_X1_[Chrysemys_picta_bellii]	NA	839.07	2.7147	4.01e-63
SRSF4	NA	serine/arginine-rich_splicing_factor_5-like_isoform_X2_[Chrysemys_picta_bellii]	NA	4759.57	-0.645959	2.10122e-17		CO3A1	NA	collagen_alpha-1(III)_chain_[Chrysemys_picta_bellii]	NA	3835.23	0.678655	2.5e-08		ACSM4	ACSM3	acyl-coenzyme_A_synthetase_ACSM4,_mitochondrial-like_isoform_X1_[Chrysemys_picta_bellii]	NA	3095.09	1.81467	1.32e-82		CAD16	NA	cadherin-16_[Chrysemys_picta_bellii]	NA	10256.6	0.761875	2.74e-41		PAQRB	MMD	monocyte_to_macrophage_differentiation_factor_isoform_X2_[Chrysemys_picta_bellii]	NA	2532.34	-1.63383	2.47e-62
HGF	HGF	hepatocyte_growth_factor_isoform_X3_[Chrysemys_picta_bellii]	NA	705.036	-1.2829	6.93766e-16		TCRG1	TCERG1	transcription_elongation_regulator_1_isoform_X3_[Chrysemys_picta_bellii]	NA	2270.59	-0.724597	2.53e-08		S6A19	SLC6A19	sodium-dependent_neutral_amino_acid_transporter_B(0)AT1_isoform_X1_[Chrysemys_picta_bellii]	NA	6154.77	1.21152	6.36e-79		CLD11	NA	claudin-11_[Chrysemys_picta_bellii]	NA	1750.84	-1.88406	9.82e-41		INHBB	NA	inhibin_beta_B_chain_[Chrysemys_picta_bellii]	NA	582.113	-3.25762	2.61e-62
ENPL	HSP90B1	endoplasmin_[Chrysemys_picta_bellii]	NA	32466.8	0.483629	1.10799e-15		MLRA	MYL2	myosin_regulatory_light_chain_2,_ventricular/cardiac_muscle_isoform_[Chrysemys_picta_bellii]	NA	2382.56	1.09936	2.53e-08		SC5A2	SLC5A2	sodium/glucose_cotransporter_2_[Chrysemys_picta_bellii]	NA	2559.66	1.95916	1.56e-78		CHC10	CHCHD10	coiled-coil-helix-coiled-coil-helix_domain-containing_protein_10,_mitochondrial_isoform_X2_[Chrysemys_picta_bellii]	NA	4665.94	0.81187	1.02e-39		LPAR3	LPAR3	lysophosphatidic_acid_receptor_3_[Chrysemys_picta_bellii]	NA	298.009	-4.37971	8.1e-51
PLOD1	PLOD1	procollagen-lysine,2-oxoglutarate_5-dioxygenase_1_[Chrysemys_picta_bellii]	NA	3898.4	0.583974	6.73581e-15		OAT	OAT	ornithine_aminotransferase,_mitochondrial_isoform_X1_[Chrysemys_picta_bellii]	NA	3974.91	0.666808	2.92e-08		COSA1	COL28A1	collagen_alpha-1(XXVIII)_chain_[Chrysemys_picta_bellii]	NA	579.778	3.31372	3.44e-73		1433Z	YWHAZ	14-3-3_protein_zeta/delta_[Chrysemys_picta_bellii]	NA	9575.19	-0.683431	5.52e-39		MPEG1	NA	macrophage-expressed_gene_1_protein_[Chrysemys_picta_bellii]	NA	1929.29	-2.06923	2.93e-48
PDIA4	PDIA4	protein_disulfide-isomerase_A4_[Chrysemys_picta_bellii]	NA	6130.86	0.579409	7.73952e-15		TNNI1	TNNI1	troponin_I,_slow_skeletal_muscle_[Chrysemys_picta_bellii]	NA	2857.79	0.688944	3.43e-08		BHMT1	NA	betaine--homocysteine_S-methyltransferase_1_[Chrysemys_picta_bellii]	NA	46394.5	0.917656	1.72e-71		CO4A5	NA	collagen_alpha-5(IV)_chain_isoform_X3_[Chrysemys_picta_bellii]	NA	2534.78	1.42909	9.91e-38		CLUS	CLU	clusterin_[Chrysemys_picta_bellii]	NA	4127.57	-1.65861	2.75e-46
GCSP	GLDC	glycine_dehydrogenase_(decarboxylating),_mitochondrial_[Chrysemys_picta_bellii]	NA	8267.6	-0.524936	1.97505e-14		MATN4	MATN4	matrilin-4_[Chrysemys_picta_bellii]	NA	2167.15	0.793715	3.65e-08		HAOX2	HAO2	hydroxyacid_oxidase_2_isoform_X1_[Chrysemys_picta_bellii]	NA	1644.49	1.77651	3.91e-70		NA	NA	NA	URS0000DCC1B0	6847.45	-0.796353	1.65e-37		ERB1	NA	uncharacterized_protein_LOC112061700,_partial_[Chrysemys_picta_bellii]	NA	4521.13	-1.39214	2.76e-46
HPLN3	HAPLN3	hyaluronan_and_proteoglycan_link_protein_3_[Chrysemys_picta_bellii]	NA	8681.66	0.574745	2.18061e-14		TNNC2	NA	troponin_C,_skeletal_muscle_[Chrysemys_picta_bellii]	NA	1515.58	1.02709	4.05e-08		NEP	MME	neprilysin_[Chrysemys_picta_bellii]	NA	5245.56	1.20706	2.31e-67		CC152	CCDC152	coiled-coil_domain-containing_protein_152_[Chrysemys_picta_bellii]	NA	19407.4	-0.565804	2.61e-37		ZO2	NA	tight_junction_protein_ZO-2_isoform_X2_[Chrysemys_picta_bellii]	NA	2341.39	-1.56245	5.92e-44
CAMP2	CAMSAP2	calmodulin-regulated_spectrin-associated_protein_2_isoform_X4_[Chrysemys_picta_bellii]	NA	302.874	-1.87661	1.01369e-13		MYH1B	NA	myosin_heavy_chain,_skeletal_muscle,_adult-like_[Chrysemys_picta_bellii]	NA	598.54	1.20654	4.05e-08		AL4A1	ALDH4A1	delta-1-pyrroline-5-carboxylate_dehydrogenase,_mitochondrial_[Chrysemys_picta_bellii]	NA	21080.9	0.926365	3.13e-67		HTRA1	HTRA1	serine_protease_HTRA1_[Chrysemys_picta_bellii]	NA	3744.99	-0.949088	4.39e-37		ESR1	NA	estrogen_receptor_isoform_X2_[Chrysemys_picta_bellii]	NA	3150.07	-1.60814	2.2e-43
TEF	TEF	thyrotroph_embryonic_factor_isoform_X3_[Chrysemys_picta_bellii]	NA	2131.95	-0.734195	1.69525e-13		MYL6	MYL6	myosin_light_polypeptide_6_isoform_X2_[Chrysemys_picta_bellii]	NA	2945.43	0.852074	5.65e-08		AT1A1	ATP1A1	sodium/potassium-transporting_ATPase_subunit_alpha-1_isoform_X1_[Chrysemys_picta_bellii]	NA	44609.5	0.818156	1.23e-66		DNJA4	DNAJA4	dnaJ_homolog_subfamily_A_member_4_isoform_X1_[Chrysemys_picta_bellii]	NA	1802.23	1.26383	4.42e-36		HBB	NA	hemoglobin_subunit_beta_[Chrysemys_picta_bellii]	NA	53935.9	-1.10212	2.65e-43
M126	S100A12	protein_MRP-126_[Chrysemys_picta_bellii]	NA	9828.7	-0.64954	1.76233e-13		C1QT3	NA	complement_C1q_tumor_necrosis_factor-related_protein_3_isoform_X3_[Chrysemys_picta_bellii]	NA	484.193	1.238	5.92e-08		CHDH	CHDH	choline_dehydrogenase,_mitochondrial_[Chrysemys_picta_bellii]	NA	2617.77	1.40945	3.42e-66		M2GD	DMGDH	dimethylglycine_dehydrogenase,_mitochondrial_isoform_X1_[Chrysemys_picta_bellii]	NA	13076.6	0.596968	6.31e-36		NRN1L	NA	neuritin-like_protein_[Chrysemys_picta_bellii]	NA	350.711	-3.31065	9.16e-43
COIA1	NA	collagen_alpha-1(XVIII)_chain-like,_partial_[Chrysemys_picta_bellii]	NA	16516.7	0.361944	6.36822e-13		ACTC	ACTC1	actin,_alpha_cardiac_muscle_1_[Chrysemys_picta_bellii]	NA	10528.7	0.806283	6.15e-08		ENPP6	ENPP6	ectonucleotide_pyrophosphatase/phosphodiesterase_family_member_6_isoform_X1_[Chrysemys_picta_bellii]	NA	6272.41	1.01195	8.26e-63		SEPT7	SEPT7	septin-7_isoform_X2_[Chrysemys_picta_bellii]	NA	6344.68	-0.715465	9.53e-36		TET5C	TENT5C	putative_nucleotidyltransferase_FAM46C_[Chrysemys_picta_bellii]	NA	301.309	-3.82535	1.99e-42
DAZP1	DAZAP1	DAZ-associated_protein_1_isoform_X4_[Chrysemys_picta_bellii]	NA	240.713	-2.1029	7.83796e-13		FABP7	FABP7	fatty_acid-binding_protein,_brain_[Chrysemys_picta_bellii]	NA	7684.73	1.13157	7.75e-08		GGLO	NA	L-gulonolactone_oxidase_[Chrysemys_picta_bellii]	NA	8263.08	0.99446	5.96e-60		NA	NA	NA	URS0000DFDC3B	12530.3	-0.655285	1e-35		FUT2	NA	galactoside_2-alpha-L-fucosyltransferase_2-like,_partial_[Chrysemys_picta_bellii]	NA	1180.97	-1.81172	3.34e-39
ACTN3	NA	alpha-actinin-3_[Chrysemys_picta_bellii]	NA	953.076	0.986902	7.83796e-13		SERPH	SERPINH1	serpin_H1_[Chrysemys_picta_bellii]	NA	4947.41	1.02818	8.34e-08		M2GD	DMGDH	dimethylglycine_dehydrogenase,_mitochondrial_isoform_X1_[Chrysemys_picta_bellii]	NA	9217.64	1.08	1.6e-59		AL4A1	ALDH4A1	delta-1-pyrroline-5-carboxylate_dehydrogenase,_mitochondrial_[Chrysemys_picta_bellii]	NA	27565.2	0.664789	7.34e-35		MRP1	ABCC1	multidrug_resistance-associated_protein_1_isoform_X3_[Chrysemys_picta_bellii]	NA	1896.42	-1.80213	1.1e-38
TM50A	TMEM50A	transmembrane_protein_50A_[Chrysemys_picta_bellii]	NA	3833.34	0.651105	1.72788e-12		ZIC1	ZIC1	zinc_finger_protein_ZIC_1_[Chrysemys_picta_bellii]	NA	1542.56	0.82759	8.34e-08		AL1A1	ALDH1A1	retinal_dehydrogenase_1_[Chrysemys_picta_bellii]	NA	6745.09	1.49607	1.12e-58		CATF	NA	cathepsin_F_[Chrysemys_picta_bellii]	NA	3865.94	-0.821293	7.87e-35		ASGL1	ASRGL1	isoaspartyl_peptidase/L-asparaginase_isoform_X1_[Chrysemys_picta_bellii]	NA	1432.69	1.49176	7.58e-37
ABHD2	ABHD2	monoacylglycerol_lipase_ABHD2_[Chrysemys_picta_bellii]	NA	5969.62	-0.477937	3.29102e-12		PDXK	PDXK	pyridoxal_kinase_isoform_X1_[Chrysemys_picta_bellii]	NA	5257.72	-0.706115	8.53e-08		ACTH	NA	actin,_gamma-enteric_smooth_muscle_[Chrysemys_picta_bellii]	NA	4055.41	1.55412	1.91e-58		JAM3	JAM3	junctional_adhesion_molecule_C_[Chrysemys_picta_bellii]	NA	1476.76	-1.27128	1.29e-33		RSLBB	RASL11B	ras-like_protein_family_member_11B_[Chrysemys_picta_bellii]	NA	689.275	-1.96133	1.09e-35
H2B1B	NA	thaicobrin-like_[Chrysemys_picta_bellii]	NA	303.6	-1.88676	4.82024e-12		RGPA1	RALGAPA1	ral_GTPase-activating_protein_subunit_alpha-1_isoform_X3_[Chrysemys_picta_bellii]	NA	143.84	-3.35668	8.53e-08		SERPH	SERPINH1	serpin_H1_[Chrysemys_picta_bellii]	NA	9308.37	1.3705	2.98e-58		NRP1	NRP1	neuropilin-1_isoform_X1_[Chrysemys_picta_bellii]	NA	199.111	6.08986	1.29e-33		STF1	NR5A1	steroidogenic_factor_1_[Chrysemys_picta_bellii]	NA	2126.06	-1.81048	3.3e-35
4EBP2	NA	leucine-rich_repeat-containing_protein_20_isoform_X3_[Chrysemys_picta_bellii]	NA	22336.8	0.381577	5.0573e-12		AQP2	AQP2	aquaporin-2_[Chrysemys_picta_bellii]	NA	152.491	-1.95807	1.25e-07		NHRF3	PDZK1	Na(+)/H(+)_exchange_regulatory_cofactor_NHE-RF3_[Chrysemys_picta_bellii]	NA	5497.13	1.07009	1.21e-56		PKD1	NA	polycystin-1-like_isoform_X1_[Chrysemys_picta_bellii]	NA	1895.3	1.30278	2.94e-33		GATA4	GATA4	transcription_factor_GATA-4_isoform_X4_[Chrysemys_picta_bellii]	NA	1212.8	-2.08923	2.87e-34
SESN3	SESN3	sestrin-3_isoform_X1_[Chrysemys_picta_bellii]	NA	3283.2	-0.58351	5.08437e-12		UB2G2	UBE2G2	ubiquitin-conjugating_enzyme_E2_G2_isoform_X3_[Chrysemys_picta_bellii]	NA	591.24	1.24558	1.5e-07		SAT2	NA	diamine_acetyltransferase_2-like_isoform_X2_[Chrysemys_picta_bellii]	NA	10520.9	1.4273	1.29e-54		DAB2	DAB2	disabled_homolog_2_isoform_X3_[Chrysemys_picta_bellii]	NA	1140.75	1.48885	4.28e-33		PED1A	NA	PC-esterase_domain-containing_protein_1A_[Chrysemys_picta_bellii]	NA	1428.41	-1.8877	4.72e-34
DNJA4	DNAJA4	dnaJ_homolog_subfamily_A_member_4_isoform_X1_[Chrysemys_picta_bellii]	NA	585.508	1.31443	6.02535e-12		SOX4	SOX4	transcription_factor_SOX-4_[Chrysemys_picta_bellii]	NA	4803.19	0.653007	1.68e-07		UPP2	UPP2	uridine_phosphorylase_2_isoform_X1_[Chrysemys_picta_bellii]	NA	1839.83	1.60625	1.93e-54		GTR11	NA	solute_carrier_family_2,_facilitated_glucose_transporter_member_11_isoform_X1_[Chrysemys_picta_bellii]	NA	1523.32	1.73904	4.5e-33		GFRA4	GFRA3	GDNF_family_receptor_alpha-3_[Chrysemys_picta_bellii]	NA	5946.85	-1.10659	8.8e-33
LAT2	SLC7A8	large_neutral_amino_acids_transporter_small_subunit_2_[Chrysemys_picta_bellii]	NA	3795.95	0.551645	1.30136e-11		COBA1	NA	collagen_alpha-1(XI)_chain_isoform_X3_[Chrysemys_picta_bellii]	NA	6530.57	0.57375	2.24e-07		MRP9	NA	multidrug_resistance-associated_protein_9_isoform_X1_[Chrysemys_picta_bellii]	NA	2457.94	1.53742	6.87e-54		GLCE	GLCE	D-glucuronyl_C5-epimerase_isoform_X1_[Chrysemys_picta_bellii]	NA	2321.95	-0.982687	2.82e-32		IF4A2	EIF4A2	eukaryotic_initiation_factor_4A-II_isoform_X1_[Chrysemys_picta_bellii]	NA	1992.35	1.59506	1.71e-32
STAM2	STAM2	signal_transducing_adapter_molecule_2_isoform_X1_[Chrysemys_picta_bellii]	NA	481.042	1.86008	1.31548e-11		EF2	NA	elongation_factor_2-like_[Chrysemys_picta_bellii]	NA	1177.7	-0.841718	4.25e-07		S13A5	SLC13A5	solute_carrier_family_13_member_5_isoform_X1_[Chrysemys_picta_bellii]	NA	1631.17	1.6575	1.45e-53		FABPL	FABP1	fatty_acid-binding_protein,_liver_[Chrysemys_picta_bellii]	NA	4721.3	0.835054	3.52e-30		VEX1	NA	homeobox_protein_vex1_[Chrysemys_picta_bellii]	NA	309.269	-3.25088	2.85e-32
DDX3X	NA	ATP-dependent_RNA_helicase_DDX3X_isoform_X2_[Chrysemys_picta_bellii]	NA	1175.97	1.03939	1.45144e-11		MYPC1	MYBPC1	myosin-binding_protein_C,_slow-type_isoform_X5_[Chrysemys_picta_bellii]	NA	612.612	1.13442	5.45e-07		DHB4	HSD17B4	peroxisomal_multifunctional_enzyme_type_2_isoform_X1_[Chrysemys_picta_bellii]	NA	8651.42	0.850817	1.67e-53		GGT1	NA	glutathione_hydrolase_1_proenzyme_[Chrysemys_picta_bellii]	NA	1285.62	1.22764	9.44e-30		AMHR2	NA	anti-Muellerian_hormone_type-2_receptor_isoform_X1_[Chrysemys_picta_bellii]	NA	2175.95	-1.31637	1.08e-31
CAPR1	CAPRIN1	caprin-1_isoform_X1_[Chrysemys_picta_bellii]	NA	16544.6	0.39726	2.01343e-11		ARMC3	ARMC3	armadillo_repeat-containing_protein_3_isoform_X5_[Chrysemys_picta_bellii]	NA	77.7653	-4.51654	7.08e-07		COQA1	NA	collagen_alpha-1(XXVI)_chain_isoform_X1_[Chrysemys_picta_bellii]	NA	23516.9	0.683862	6.59e-53		KMO	KMO	kynurenine_3-monooxygenase_isoform_X3_[Chrysemys_picta_bellii]	NA	4112.52	0.761774	5.98e-29		CD68	CD68	macrosialin_[Chrysemys_picta_bellii]	NA	1366.97	-1.41709	1.23e-31
H1X	H1FX	histone_H1x_[Chrysemys_picta_bellii]	NA	28523.8	0.357839	2.37681e-11		NRX2A	NRXN2	neurexin-2-beta_isoform_X12_[Chrysemys_picta_bellii]	NA	64.2937	5.12341	1.15e-06		CATL1	NA	cathepsin_L1_[Chrysemys_picta_bellii]	NA	9370.93	0.831557	8.64e-53		HS90A	HSP90AA1	heat_shock_protein_HSP_90-alpha_[Chrysemys_picta_bellii]	NA	6122.31	0.6306	8.41e-29		AAAT	SLC1A5	neutral_amino_acid_transporter_B(0)_[Chrysemys_picta_bellii]	NA	12910.3	1.13672	2.54e-31
PGK	NA	phosphoglycerate_kinase_1_[Chrysemys_picta_bellii]	NA	10464.7	0.560137	3.19042e-11		PERI	NA	peripherin_[Chrysemys_picta_bellii]	NA	325.276	1.3353	1.18e-06		SCG1	CHGB	secretogranin-1_isoform_X4_[Chrysemys_picta_bellii]	NA	10802.6	0.901904	1.59e-52		AADAT	NA	kynurenine/alpha-aminoadipate_aminotransferase,_mitochondrial-like_[Chrysemys_picta_bellii]	NA	4880	0.73124	1.99e-28		DMRT1	DMRT1	doublesex-_and_mab-3-related_transcription_factor_1_isoform_X1_[Chrysemys_picta_bellii]	NA	227.24	-3.58658	7.59e-31
TPX2	TPX2	targeting_protein_for_Xklp2_isoform_X2_[Chrysemys_picta_bellii]	NA	860.07	1.11453	5.74838e-11		DDX3X	NA	ATP-dependent_RNA_helicase_DDX3X_isoform_X2_[Chrysemys_picta_bellii]	NA	780.792	0.875466	1.72e-06		ARSB	ARSB	arylsulfatase_B_[Chrysemys_picta_bellii]	NA	4312.76	1.08112	1.72e-52		QKI	QKI	protein_quaking_isoform_X3_[Chrysemys_picta_bellii]	NA	3007.49	-0.841896	2.33e-28		CATF	NA	cathepsin_F_[Chrysemys_picta_bellii]	NA	4698.58	-0.987804	4.53e-30
ASM	SMPD1	LOW_QUALITY_PROTEIN:_sphingomyelin_phosphodiesterase_[Chrysemys_picta_bellii]	NA	2342.42	0.608508	6.49603e-11		TSP4	NA	thrombospondin-4_[Chrysemys_picta_bellii]	NA	1914.97	0.822816	2.19e-06		SEPP1	SELENOP	selenoprotein_P_[Chrysemys_picta_bellii]	NA	53603.6	1.0534	1.87e-52		MF14B	NA	hippocampus_abundant_transcript-like_protein_1_[Chrysemys_picta_bellii]	NA	2476.8	-0.897333	3.57e-28		KAD5	AK5	adenylate_kinase_isoenzyme_5_isoform_X1_[Chrysemys_picta_bellii]	NA	725.459	-2.24666	6.23e-30
TCRG1	TCERG1	transcription_elongation_regulator_1_isoform_X10_[Chrysemys_picta_bellii]	NA	3913.67	0.53466	1.0102e-10		TNC18	TNRC18	trinucleotide_repeat-containing_gene_18_protein_isoform_X7_[Chrysemys_picta_bellii]	NA	1275.09	-0.902914	2.37e-06		MATN1	MATN1	cartilage_matrix_protein_[Chrysemys_picta_bellii]	NA	593.695	3.58664	3.37e-52		CBPE	CPE	carboxypeptidase_E_[Chrysemys_picta_bellii]	NA	2822.54	-0.991235	1.83e-27		SOX9	SOX9	transcription_factor_SOX-9_[Chrysemys_picta_bellii]	NA	1520.02	-1.27992	8.2e-30
S27A3	SLC27A3	long-chain_fatty_acid_transport_protein_3_[Chrysemys_picta_bellii]	NA	3379.2	0.766205	1.28611e-10		EF1A2	EEF1A2	elongation_factor_1-alpha_2_[Chrysemys_picta_bellii]	NA	989.689	0.837423	2.41e-06		FABPL	FABP1	fatty_acid-binding_protein,_liver_[Chrysemys_picta_bellii]	NA	5926.31	1.48226	8.09e-51		PAQRB	MMD	monocyte_to_macrophage_differentiation_factor_isoform_X2_[Chrysemys_picta_bellii]	NA	1708.17	-1.09986	2.25e-27		NA	NA	uroplakin-2-like_[Chrysemys_picta_bellii]	NA	527.172	2.03804	9.36e-30
TRPM5	TRPM5	transient_receptor_potential_cation_channel_subfamily_M_member_5_isoform_X1_[Chrysemys_picta_bellii]	NA	6478.21	-0.470592	1.30165e-10		EPYC	EPYC	epiphycan_isoform_X1_[Chrysemys_picta_bellii]	NA	412.978	1.17494	2.43e-06		SATT	SLC1A4	neutral_amino_acid_transporter_A_isoform_X1_[Chrysemys_picta_bellii]	NA	5344.71	1.13078	2.16e-50		DDX17	NA	probable_ATP-dependent_RNA_helicase_DDX17_isoform_X1_[Chrysemys_picta_bellii]	NA	4662.87	0.71161	3.64e-27		C1GTA	NA	glycoprotein-N-acetylgalactosamine_3-beta-galactosyltransferase_1-B-like_[Chrysemys_picta_bellii]	NA	3076.16	1.15199	2.65e-29
MYPC3	MYBPC3	myosin-binding_protein_C,_cardiac-type_isoform_X6_[Chrysemys_picta_bellii]	NA	1497.86	0.718907	2.03646e-10		COEA1	COL14A1	collagen_alpha-1(XIV)_chain_isoform_X2_[Chrysemys_picta_bellii]	NA	5805.98	0.537167	2.6e-06		AAAT	SLC1A5	neutral_amino_acid_transporter_B(0)_[Chrysemys_picta_bellii]	NA	9403.15	0.883797	4.33e-50		CLC2D	NA	C-type_lectin_domain_family_2_member_D-like_[Chrysemys_picta_bellii]	NA	1574.03	-1.19488	3.83e-27		MTP	MTTP	microsomal_triglyceride_transfer_protein_large_subunit_[Chrysemys_picta_bellii]	NA	4316.76	1.10916	5.1e-29
HSP7C	HSPA8	heat_shock_cognate_71_kDa_protein_[Chrysemys_picta_bellii]	NA	60863.5	0.350319	2.11929e-10		PTPRZ	PTPRZ1	receptor-type_tyrosine-protein_phosphatase_zeta_isoform_X4_[Chrysemys_picta_bellii]	NA	1120.22	1.09361	2.66e-06		VDHAP	NA	vitamin_D3_hydroxylase-associated_protein-like_[Chrysemys_picta_bellii]	NA	9718.35	1.05874	4.33e-50		SATT	SLC1A4	neutral_amino_acid_transporter_A_isoform_X1_[Chrysemys_picta_bellii]	NA	10193.8	0.686761	5.43e-27		HBAD	HBAD	hemoglobin_subunit_alpha-D_[Chrysemys_picta_bellii]	NA	57900.7	-1.17912	6.82e-29
EZH2	EZH2	histone-lysine_N-methyltransferase_EZH2_isoform_X1_[Chrysemys_picta_bellii]	NA	6589.97	0.423948	2.14359e-10		MLRS	QPRT	nicotinate-nucleotide_pyrophosphorylase_[carboxylating]_[Chrysemys_picta_bellii]	NA	2088.73	1.0487	2.76e-06		ACY1	NA	aminoacylase-1_[Chrysemys_picta_bellii]	NA	16177.5	1.16341	2.88e-48		HPRT	HPRT1	hypoxanthine-guanine_phosphoribosyltransferase_[Chrysemys_picta_bellii]	NA	1970.68	-1.00407	7.63e-27		MF14B	NA	hippocampus_abundant_transcript-like_protein_1_[Chrysemys_picta_bellii]	NA	3249.52	-1.03322	1.06e-28
HS90B	HSP90AB1	heat_shock_protein_HSP_90-beta_[Chrysemys_picta_bellii]	NA	89230.4	0.336843	2.51627e-10		CNBP	CNBP	cellular_nucleic_acid-binding_protein_isoform_X5_[Chrysemys_picta_bellii]	NA	1214.64	-0.834553	3.49e-06		TSN1	TSPAN1	tetraspanin-1_[Chrysemys_picta_bellii]	NA	4727.95	1.03913	8.13e-48		B2MG	B2M	beta-2-microglobulin_[Chrysemys_picta_bellii]	NA	2951.64	-1.27394	1.38e-26		INHA	NA	inhibin_alpha_chain_[Chrysemys_picta_bellii]	NA	167.294	-5.27457	1.91e-28
PYGO1	PYGO1	pygopus_homolog_1_[Chrysemys_picta_bellii]	NA	2102.96	0.655713	2.82005e-10		KERA	KERA	keratocan_[Chrysemys_picta_bellii]	NA	424.099	1.14689	3.77e-06		S13A1	SLC13A1	solute_carrier_family_13_member_1_[Chrysemys_picta_bellii]	NA	3527.49	1.26232	4.49e-47		NA	NA	NA	URS0000E05C4F	19895.1	-0.641926	1.67e-26		PIEZ2	PIEZO2	piezo-type_mechanosensitive_ion_channel_component_2_[Chrysemys_picta_bellii]	NA	1016.49	-1.68169	4.59e-27
TPD54	NA	tumor_protein_D54_isoform_X13_[Chrysemys_picta_bellii]	NA	1062	0.971371	3.38783e-10		TEF	TEF	thyrotroph_embryonic_factor_isoform_X3_[Chrysemys_picta_bellii]	NA	1618.86	-0.789835	5.22e-06		UD12	NA	UDP-glucuronosyltransferase_1-1-like_isoform_X6_[Chrysemys_picta_bellii]	NA	7196.69	1.07656	7.4e-47		FKBP9	FKBP9	peptidyl-prolyl_cis-trans_isomerase_FKBP9_[Chrysemys_picta_bellii]	NA	3611.95	-0.745851	2.56e-26		MOXD1	MOXD1	DBH-like_monooxygenase_protein_1_isoform_X2_[Chrysemys_picta_bellii]	NA	543.124	-2.53446	6.46e-27
CDV3	CDV3	protein_CDV3_homolog_isoform_X5_[Chrysemys_picta_bellii]	NA	2339.41	0.767739	4.16766e-10		STMN3	STMN3	stathmin-3_[Chrysemys_picta_bellii]	NA	710.061	0.874189	5.9e-06		CGL	CTH	cystathionine_gamma-lyase_isoform_X1_[Chrysemys_picta_bellii]	NA	8826.6	0.789091	1.01e-46		HMGB3	HMGB3	high_mobility_group_protein_B3_[Chrysemys_picta_bellii]	NA	11010.2	-0.601371	3e-26		NA	IFI6	interferon_alpha_inducible_protein_6_[Gallus_gallus]	NA	1445.55	-1.60325	6.46e-27
GT251	COLGALT1	procollagen_galactosyltransferase_1_[Chrysemys_picta_bellii]	NA	4403.68	0.485453	4.3295e-10		MYPC1	MYBPC1	myosin-binding_protein_C,_slow-type_isoform_X4_[Chrysemys_picta_bellii]	NA	287.619	1.36982	8.54e-06		TKFC	TKFC	triokinase/FMN_cyclase_[Chrysemys_picta_bellii]	NA	376.874	3.14751	1.41e-45		MRP1	ABCC1	multidrug_resistance-associated_protein_1_isoform_X3_[Chrysemys_picta_bellii]	NA	1361.7	-1.12695	3e-26		SEM7A	SEMA7A	semaphorin-7A_isoform_X1_[Chrysemys_picta_bellii]	NA	686.752	-1.64237	6.63e-26
P4HA2	P4HA2	prolyl_4-hydroxylase_subunit_alpha-2_isoform_X3_[Chrysemys_picta_bellii]	NA	406.021	1.35353	4.3295e-10		CAH3	CA3	carbonic_anhydrase_3_[Chrysemys_picta_bellii]	NA	2000.49	0.665771	1.12e-05		RGS5	RGS5	regulator_of_G-protein_signaling_5_[Chrysemys_picta_bellii]	NA	2402.23	1.23111	1.31e-44		MPEG1	NA	macrophage-expressed_gene_1_protein_[Chrysemys_picta_bellii]	NA	1348.47	-1.22941	3.72e-26		TXND5	NA	thioredoxin_domain-containing_protein_5_[Chrysemys_picta_bellii]	NA	5798.53	-0.828562	5.27e-25
PP14B	PPP1R14B	protein_phosphatase_1_regulatory_subunit_14B_[Chrysemys_picta_bellii]	NA	5310.06	-0.430643	4.3295e-10		MYOZ2	MYOZ2	myozenin-2_isoform_X1_[Chrysemys_picta_bellii]	NA	449.552	1.01913	1.19e-05		CAH2	CA2	carbonic_anhydrase_2_[Chrysemys_picta_bellii]	NA	9887.61	1.13008	1.4e-44		K1C18	KRT18	keratin,_type_I_cytoskeletal_18_[Chrysemys_picta_bellii]	NA	9621.23	0.651262	1.07e-25		HEM0	NA	LOW_QUALITY_PROTEIN:_5-aminolevulinate_synthase,_erythroid-specific,_mitochondrial_[Chrysemys_picta_bellii]	NA	1918.68	-1.17841	1.21e-24
CPT1A	NA	LOW_QUALITY_PROTEIN:_carnitine_O-palmitoyltransferase_1,_brain_isoform_[Chrysemys_picta_bellii]	NA	1563.08	0.749831	5.03941e-10		DAB2	DAB2	disabled_homolog_2_isoform_X1_[Chrysemys_picta_bellii]	NA	333.681	1.95705	1.32e-05		MIOX	MIOX	inositol_oxygenase_[Chrysemys_picta_bellii]	NA	10919	0.780513	2.58e-44		CATD	NA	cathepsin_D_[Chrysemys_picta_bellii]	NA	20673.3	-0.459992	1.61e-25		PCSK6	PCSK6	proprotein_convertase_subtilisin/kexin_type_6_[Chrysemys_picta_bellii]	NA	234.162	-2.8365	1.79e-24
ZNT9	SLC30A9	zinc_transporter_9_isoform_X1_[Chrysemys_picta_bellii]	NA	3261.63	-0.517025	7.13136e-10		SCG3	SCG3	secretogranin-3_isoform_X2_[Chrysemys_picta_bellii]	NA	444.362	1.10735	1.59e-05		AADAT	NA	kynurenine/alpha-aminoadipate_aminotransferase,_mitochondrial-like_[Chrysemys_picta_bellii]	NA	4366.6	1.00349	1.2e-43		LIMS1	NA	LIM_and_senescent_cell_antigen-like-containing_domain_protein_1_isoform_X4_[Chrysemys_picta_bellii]	NA	968.523	-1.36512	2.21e-25		DMD	NA	dystrophin_isoform_X1_[Chrysemys_picta_bellii]	NA	2131.27	-1.14506	9.05e-24
EPAS1	EPAS1	endothelial_PAS_domain-containing_protein_1_isoform_X3_[Chrysemys_picta_bellii]	NA	8566.77	-0.512317	1.15635e-09		PMVK	PMVK	phosphomevalonate_kinase_[Chrysemys_picta_bellii]	NA	3995.51	-0.611488	1.84e-05		CC152	CCDC152	coiled-coil_domain-containing_protein_152_[Chrysemys_picta_bellii]	NA	15581.2	0.880915	7.39e-43		NEXN	NEXN	nexilin_isoform_X6_[Chrysemys_picta_bellii]	NA	2057.84	-1.15593	7.83e-25		CHST3	CHST3	carbohydrate_sulfotransferase_3_[Chrysemys_picta_bellii]	NA	1387.66	-1.34125	9.71e-24
VKGC	GGCX	vitamin_K-dependent_gamma-carboxylase_[Chrysemys_picta_bellii]	NA	3551.9	0.525991	1.15635e-09		CHDH	CHDH	choline_dehydrogenase,_mitochondrial_[Chrysemys_picta_bellii]	NA	556.681	0.914015	2.02e-05		TTC36	TTC36	tetratricopeptide_repeat_protein_36_[Chrysemys_picta_bellii]	NA	581.438	2.69433	2.67e-42		NA	NA	lysine-rich_nucleolar_protein_1_isoform_X1_[Chrysemys_picta_bellii]	NA	490.583	-2.07178	2.46e-24		LSP1	LSP1	lymphocyte-specific_protein_1_isoform_X1_[Chrysemys_picta_bellii]	NA	4822.37	-0.843322	2.4e-23
NUCKS	NUCKS1	nuclear_ubiquitous_casein_and_cyclin-dependent_kinase_substrate_1_isoform_X3_[Chrysemys_picta_bellii]	NA	1755.52	-0.847538	1.17624e-09		FOS	FOS	proto-oncogene_c-Fos_[Chrysemys_picta_bellii]	NA	118.615	1.93262	2.02e-05		SPEB	NA	LOW_QUALITY_PROTEIN:_agmatinase,_mitochondrial_[Chrysemys_picta_bellii]	NA	4110.87	1.17617	4.91e-42		KCP	NA	kielin/chordin-like_protein,_partial_[Chrysemys_picta_bellii]	NA	2354.32	1.06176	2.85e-24		CTL5	SLC44A5	choline_transporter-like_protein_5_isoform_X1_[Chrysemys_picta_bellii]	NA	916.489	-1.53802	4.12e-23
OAT	OAT	ornithine_aminotransferase,_mitochondrial_isoform_X1_[Chrysemys_picta_bellii]	NA	5547.07	0.510172	1.51384e-09		PKHG1	PLEKHG1	pleckstrin_homology_domain-containing_family_G_member_1_isoform_X2_[Chrysemys_picta_bellii]	NA	97.2986	2.14949	2.37e-05		APOE	APOE	apolipoprotein_E_[Chrysemys_picta_bellii]	NA	41163.8	0.792373	2.34e-41		VDHAP	NA	vitamin_D3_hydroxylase-associated_protein-like_[Chrysemys_picta_bellii]	NA	13042.9	0.453477	7.08e-24		HBA	NA	hemoglobin_subunit_alpha-A_[Chrysemys_picta_bellii]	NA	77856.4	-1.13527	6.97e-23
EF1G	EEF1G	elongation_factor_1-gamma_[Chrysemys_picta_bellii]	NA	38314.8	0.337171	1.67565e-09		AT7L3	ATXN7L3	ataxin-7-like_protein_3_[Chrysemys_picta_bellii]	NA	2137.27	-0.64574	2.4e-05		FRIH	NA	ferritin_heavy_chain_A_[Chrysemys_picta_bellii]	NA	2482.65	1.24804	4.74e-41		DAP1	NA	death-associated_protein_1_[Chrysemys_picta_bellii]	NA	9346.39	-0.499357	1.01e-23		PGCA	ACAN	aggrecan_core_protein_isoform_X2_[Chrysemys_picta_bellii]	NA	177.082	-4.52976	1.11e-22
SAFB1	NA	scaffold_attachment_factor_B1_isoform_X1_[Chrysemys_picta_bellii]	NA	11939.5	0.381763	1.81209e-09		ACTG	ACTG1	actin,_cytoplasmic_2_[Chrysemys_picta_bellii]	NA	127803	0.501109	2.44e-05		GSTT1	NA	glutathione_S-transferase_theta-1-like_[Chrysemys_picta_bellii]	NA	8964.85	1.12843	8.99e-41		CASC4	CASC4	protein_CASC4_isoform_X3_[Chrysemys_picta_bellii]	NA	145.133	4.44958	1.05e-23		PNMT	PNMT	phenylethanolamine_N-methyltransferase_[Chrysemys_picta_bellii]	NA	5395.95	1.11436	1.33e-22
RIOK3	RIOK3	serine/threonine-protein_kinase_RIO3_[Chrysemys_picta_bellii]	NA	2538.73	-0.662656	2.17146e-09		TM50A	TMEM50A	transmembrane_protein_50A_[Chrysemys_picta_bellii]	NA	3419.69	0.768376	2.73e-05		ST3A1	NA	amine_sulfotransferase-like_[Chrysemys_picta_bellii]	NA	1858.69	1.27547	8.99e-41		ACNT2	NA	acyl-coenzyme_A_amino_acid_N-acyltransferase_1-like_[Chrysemys_picta_bellii]	NA	1767.45	0.962617	1.21e-23		VLDLR	VLDLR	very_low-density_lipoprotein_receptor_isoform_X3_[Chrysemys_picta_bellii]	NA	662.624	-1.85584	1.49e-22
CH60	HSPD1	60_kDa_heat_shock_protein,_mitochondrial_[Chrysemys_picta_bellii]	NA	44660.2	0.318069	2.72336e-09		ZN467	NA	LOW_QUALITY_PROTEIN:_zinc_finger_protein_467_[Chrysemys_picta_bellii]	NA	1574.87	-0.637806	2.89e-05		GATM	GATM	glycine_amidinotransferase,_mitochondrial_isoform_X1_[Chrysemys_picta_bellii]	NA	2957.66	1.22074	1.22e-39		FBLN5	FBLN5	fibulin-5_[Chrysemys_picta_bellii]	NA	868.28	-1.42082	1.34e-23		NA	NA	lymphocyte_antigen_6E-like_[Chrysemys_picta_bellii]	NA	707.586	-2.03914	4.42e-22
NEK9	NEK9	serine/threonine-protein_kinase_Nek9_isoform_X1_[Chrysemys_picta_bellii]	NA	7802.5	0.396919	2.72336e-09		TBB3	NA	tubulin_beta-3_chain_[Chrysemys_picta_bellii]	NA	4708.47	0.569301	2.9e-05		CUBN	CUBN	cubilin_isoform_X1_[Chrysemys_picta_bellii]	NA	4329.74	1.31737	1.5e-39		ITM2B	ITM2B	integral_membrane_protein_2B_[Chrysemys_picta_bellii]	NA	13566.1	-0.54143	1.41e-23		EMC7	EMC7	ER_membrane_protein_complex_subunit_7_[Chrysemys_picta_bellii]	NA	2366.39	-0.970618	1.26e-20
SPRC	SPARC	SPARC_isoform_X1_[Chrysemys_picta_bellii]	NA	10637.2	0.39932	2.86347e-09		ENPL	HSP90B1	endoplasmin_[Chrysemys_picta_bellii]	NA	21878.9	0.488	2.94e-05		ACTG	ACTG1	actin,_cytoplasmic_2_[Chrysemys_picta_bellii]	NA	186058	0.554348	6.41e-39		CSGA	NA	uncharacterized_protein_LOC101954184_[Chrysemys_picta_bellii]	NA	5323.19	0.62023	1.64e-23		MAL	MAL	myelin_and_lymphocyte_protein_[Chrysemys_picta_bellii]	NA	912.33	1.69579	3.28e-20
IF4A2	EIF4A2	eukaryotic_initiation_factor_4A-II_isoform_X1_[Chrysemys_picta_bellii]	NA	1744.08	0.67037	3.17871e-09		PRELP	PRELP	prolargin_[Chrysemys_picta_bellii]	NA	782.644	0.939069	3.34e-05		IF4A2	EIF4A2	eukaryotic_initiation_factor_4A-II_isoform_X1_[Chrysemys_picta_bellii]	NA	2429.29	1.36041	7.24e-39		RDH7	NA	retinol_dehydrogenase_7_isoform_X1_[Chrysemys_picta_bellii]	NA	2660.05	0.875843	1.69e-23		AADAT	NA	kynurenine/alpha-aminoadipate_aminotransferase,_mitochondrial_isoform_X2_[Chrysemys_picta_bellii]	NA	851.154	1.37045	4.61e-20
ACTG	ACTG1	actin,_cytoplasmic_2_[Chrysemys_picta_bellii]	NA	106323	0.398272	3.54642e-09		FKBP4	FKBP4	peptidyl-prolyl_cis-trans_isomerase_FKBP4_[Chrysemys_picta_bellii]	NA	9552.61	0.503148	3.84e-05		F210B	FAM210B	protein_FAM210B,_mitochondrial_[Chrysemys_picta_bellii]	NA	2022.98	1.78871	1.03e-38		CNBP	CNBP	cellular_nucleic_acid-binding_protein_isoform_X5_[Chrysemys_picta_bellii]	NA	917.404	-1.58385	1.8e-23		TNF10	NA	tumor_necrosis_factor_ligand_superfamily_member_10-like_[Chrysemys_picta_bellii]	NA	2139.86	-0.960657	5.1e-20
NAV1	NAV1	neuron_navigator_1_isoform_X2_[Chrysemys_picta_bellii]	NA	4158.55	0.549149	4.07756e-09		DNJA4	DNAJA4	dnaJ_homolog_subfamily_A_member_4_isoform_X1_[Chrysemys_picta_bellii]	NA	1723.53	0.799059	4.25e-05		ST1B1	NA	sulfotransferase_family_cytosolic_1B_member_1_[Chrysemys_picta_bellii]	NA	1003.63	1.60741	1.09e-37		CC151	CCDC151	coiled-coil_domain-containing_protein_151_isoform_X1_[Chrysemys_picta_bellii]	NA	5735.43	0.595412	2.01e-23		ARY1	NA	arylamine_N-acetyltransferase,_pineal_gland_isozyme_NAT-10-like_[Chrysemys_picta_bellii]	NA	330.866	-2.04432	8.8e-20
DDX17	NA	probable_ATP-dependent_RNA_helicase_DDX17_isoform_X1_[Chrysemys_picta_bellii]	NA	8584.48	0.443142	4.17509e-09		CP2H2	NA	cytochrome_P450_2H2-like,_partial_[Chrysemys_picta_bellii]	NA	194.314	-1.41576	4.76e-05		NA	NA	cathelicidin-3-like_[Chrysemys_picta_bellii]	NA	1068.3	2.7292	1.78e-37		WNK1	WNK1	serine/threonine-protein_kinase_WNK1_isoform_X11_[Chrysemys_picta_bellii]	NA	1521.06	1.00302	3.1e-23		SCG1	CHGB	secretogranin-1_isoform_X4_[Chrysemys_picta_bellii]	NA	25084.7	0.680617	1.19e-19
CC151	CCDC151	coiled-coil_domain-containing_protein_151_isoform_X1_[Chrysemys_picta_bellii]	NA	5021.09	0.458397	5.3654e-09		MTAP2	MAP2	microtubule-associated_protein_2_[Chrysemys_picta_bellii]	NA	701.159	0.816561	5.81e-05		AMPN	ANPEP	aminopeptidase_N_[Chrysemys_picta_bellii]	NA	2363.86	1.28146	1.98e-37		COX1	ND5	NADH_dehydrogenase_subunit_5_(mitochondrion)_[Chrysemys_picta_bellii]	NA	1.06499e+06	-0.440399	3.28e-23		TY3H	TH	tyrosine_3-monooxygenase_[Chrysemys_picta_bellii]	NA	699.22	1.48029	1.31e-19
SERC3	SERINC3	serine_incorporator_3_[Chrysemys_picta_bellii]	NA	4555.36	0.511753	6.47634e-09		TCRG1	TCERG1	transcription_elongation_regulator_1_isoform_X10_[Chrysemys_picta_bellii]	NA	2054.87	0.649822	7.34e-05		S40A1	SLC40A1	solute_carrier_family_40_member_1_isoform_X1_[Chrysemys_picta_bellii]	NA	5306.69	0.849189	1.92e-36		LHPL6	LHFPL6	LHFPL_tetraspan_subfamily_member_6_protein_[Chrysemys_picta_bellii]	NA	2047.9	-0.930562	5.75e-23		CIRBP	CIRBP	cold-inducible_RNA-binding_protein_isoform_X1_[Chrysemys_picta_bellii]	NA	7925.67	0.683072	2.77e-19
HSP70	HSPA2	heat_shock-related_70_kDa_protein_2_[Chrysemys_picta_bellii]	NA	6576.32	0.385376	6.53817e-09		NFM	NA	neurofilament_medium_polypeptide_[Chrysemys_picta_bellii]	NA	5271.39	0.60221	7.43e-05		HMGB2	HMGB2	high_mobility_group_protein_B2_[Chrysemys_picta_bellii]	NA	27839.9	-0.59058	2.18e-36		RL14	RPL14	60S_ribosomal_protein_L14_[Chrysemys_picta_bellii]	NA	13319.9	-0.529325	1.47e-22		FRIH	NA	ferritin_heavy_chain_A-like_[Chrysemys_picta_bellii]	NA	8787.2	0.755443	2.77e-19
JIP4	NA	C-Jun-amino-terminal_kinase-interacting_protein_4-like_[Chrysemys_picta_bellii]	NA	1634.05	0.6394	6.53817e-09		CIRBP	CIRBP	cold-inducible_RNA-binding_protein_isoform_X2_[Chrysemys_picta_bellii]	NA	21538.8	0.723533	7.79e-05		ACNT2	NA	acyl-coenzyme_A_amino_acid_N-acyltransferase_1-like_[Chrysemys_picta_bellii]	NA	2649.27	1.04939	3.59e-36		SRSF5	SRSF5	serine/arginine-rich_splicing_factor_5_[Chrysemys_picta_bellii]	NA	4755.47	0.760662	1.52e-22		ZN701	NA	zinc_finger_protein_189-like_isoform_X1_[Chrysemys_picta_bellii]	NA	4625.27	-1.36709	4.21e-19
NRF1	NRF1	nuclear_respiratory_factor_1_isoform_X1_[Chrysemys_picta_bellii]	NA	489.959	-1.20584	6.53817e-09		HTRA3	HTRA3	serine_protease_HTRA3_isoform_X2_[Chrysemys_picta_bellii]	NA	540.964	0.937575	7.79e-05		CNDP2	CNDP2	cytosolic_non-specific_dipeptidase_isoform_X1_[Chrysemys_picta_bellii]	NA	5209.4	0.894237	1.24e-35		IF4A2	EIF4A2	eukaryotic_initiation_factor_4A-II_isoform_X1_[Chrysemys_picta_bellii]	NA	1530.49	1.19136	1.53e-22		HA1B	NA	class_I_histocompatibility_antigen,_F10_alpha_chain-like,_partial_[Chrysemys_picta_bellii]	NA	395.225	-2.22841	4.25e-19
F263	PFKFB3	6-phosphofructo-2-kinase/fructose-2,6-bisphosphatase_3_isoform_X3_[Chrysemys_picta_bellii]	NA	759.021	0.992017	6.53817e-09		KLH20	NA	kelch-like_protein_20_[Chrysemys_picta_bellii]	NA	1014.15	1.06809	8.26e-05		CNBP	CNBP	cellular_nucleic_acid-binding_protein_isoform_X5_[Chrysemys_picta_bellii]	NA	1373.69	-1.47432	1.62e-35		TINAL	TINAGL1	tubulointerstitial_nephritis_antigen-like_[Chrysemys_picta_bellii]	NA	3937.2	0.739918	1.84e-22		CC170	CCDC170	coiled-coil_domain-containing_protein_170_isoform_X1_[Chrysemys_picta_bellii]	NA	1572.1	-1.04181	4.77e-19
JMJD6	JMJD6	bifunctional_arginine_demethylase_and_lysyl-hydroxylase_JMJD6_isoform_X2_[Chrysemys_picta_bellii]	NA	3765.87	0.478148	8.19659e-09		TSP2	THBS2	thrombospondin-2_[Chrysemys_picta_bellii]	NA	538.907	0.917498	8.26e-05		STAP2	STAP2	signal-transducing_adaptor_protein_2_[Chrysemys_picta_bellii]	NA	4196.05	1.02287	2.06e-35		SR1IP	NA	protein_SREK1IP1_[Chrysemys_picta_bellii]	NA	2635.96	-0.807665	2.11e-22		CRIP2	CRIP2	cysteine-rich_protein_2_isoform_X2_[Chrysemys_picta_bellii]	NA	4697.23	-0.776829	7.09e-19
KIF2A	KIF2A	kinesin-like_protein_KIF2A_isoform_X6_[Chrysemys_picta_bellii]	NA	391.881	1.2656	8.30992e-09		UBR5	UBR5	E3_ubiquitin-protein_ligase_UBR5_isoform_X5_[Chrysemys_picta_bellii]	NA	1219.13	-0.896774	9.12e-05		DAB2	DAB2	disabled_homolog_2_isoform_X3_[Chrysemys_picta_bellii]	NA	1048.92	1.55585	6.64e-35		NP1L1	NAP1L1	nucleosome_assembly_protein_1-like_1_isoform_X2_[Chrysemys_picta_bellii]	NA	9933.49	-0.473327	2.91e-22		DNJA4	DNAJA4	dnaJ_homolog_subfamily_A_member_4_isoform_X1_[Chrysemys_picta_bellii]	NA	1607.22	1.10707	8.27e-19
RL7	RPL7	60S_ribosomal_protein_L7_[Chrysemys_picta_bellii]	NA	26895.6	0.347565	8.94826e-09		GRAN	GCA	grancalcin_isoform_X3_[Chrysemys_picta_bellii]	NA	3505.54	-0.531678	9.29e-05		SVOP	SVOP	synaptic_vesicle_2-related_protein_isoform_X1_[Chrysemys_picta_bellii]	NA	2773.73	0.989736	8.09e-35		NFIP2	NDFIP2	NEDD4_family-interacting_protein_2_isoform_X2_[Chrysemys_picta_bellii]	NA	4574.04	-0.67725	3.09e-22		ABCBB	ABCB11	bile_salt_export_pump_isoform_X1_[Chrysemys_picta_bellii]	NA	233.053	2.85911	1.01e-18
HMGB3	HMGB3	high_mobility_group_protein_B3_[Chrysemys_picta_bellii]	NA	29261	-0.294971	1.01743e-08		STMN4	STMN4	stathmin-4_isoform_X2_[Chrysemys_picta_bellii]	NA	501.754	1.06626	9.41e-05		HMGB3	HMGB3	high_mobility_group_protein_B3_[Chrysemys_picta_bellii]	NA	22948.2	-0.706139	5.82e-34		ASGL1	ASRGL1	isoaspartyl_peptidase/L-asparaginase_isoform_X1_[Chrysemys_picta_bellii]	NA	1350.77	1.16023	3.83e-22		NA	NA	NA	URS0000E05C4F	33526.3	-0.991464	1.46e-18
TRA2A	TRA2A	transformer-2_protein_homolog_alpha_isoform_X1_[Chrysemys_picta_bellii]	NA	8541.72	0.409982	1.05268e-08		CA174	C1orf174	UPF0688_protein_C1orf174_homolog_[Chrysemys_picta_bellii]	NA	164.271	-1.57603	9.5e-05		SC5AC	SLC5A12	sodium-coupled_monocarboxylate_transporter_2_[Chrysemys_picta_bellii]	NA	1803.64	1.4722	4.26e-33		PCDGK	PCDHGC5	protocadherin_gamma-B5-like_[Chrysemys_picta_bellii]	NA	6388.17	-0.589773	4.44e-22		CNBP	CNBP	cellular_nucleic_acid-binding_protein_isoform_X5_[Chrysemys_picta_bellii]	NA	1193.87	-1.18017	2.47e-18
PRSR1	PROSER1	proline_and_serine-rich_protein_1_isoform_X1_[Chrysemys_picta_bellii]	NA	3331.3	-0.475069	1.2083e-08		ARRD3	ARRDC3	arrestin_domain-containing_protein_3_isoform_X1_[Chrysemys_picta_bellii]	NA	1855.96	0.571413	0.000108024		CO6A1	NA	collagen_alpha-1(VI)_chain_[Chrysemys_picta_bellii]	NA	8846.63	0.752978	6.81e-33		EM55	MPP1	55_kDa_erythrocyte_membrane_protein_[Chrysemys_picta_bellii]	NA	8203.49	0.671471	4.58e-22		WNT6	WNT6	protein_Wnt-6_[Chrysemys_picta_bellii]	NA	335.301	-2.11052	4.09e-18
MMP2	MMP2	72_kDa_type_IV_collagenase_[Chrysemys_picta_bellii]	NA	3854.71	-0.514145	1.60741e-08		PDIA4	PDIA4	protein_disulfide-isomerase_A4_[Chrysemys_picta_bellii]	NA	5119.85	0.608275	0.000109316		FRIH	NA	ferritin_heavy_chain_A-like_[Chrysemys_picta_bellii]	NA	2342.15	1.15783	7.91e-33		MIME	OGN	LOW_QUALITY_PROTEIN:_mimecan_[Chrysemys_picta_bellii]	NA	4046.37	-0.834182	4.58e-22		WT1	NA	Wilms_tumor_protein,_partial_[Chrysemys_picta_bellii]	NA	2107.98	-0.9194	6.17e-18
PTN	NA	pleiotrophin_isoform_X2_[Chrysemys_picta_bellii]	NA	2831.09	0.524046	2.42831e-08		EAA1	SLC1A3	excitatory_amino_acid_transporter_1_[Chrysemys_picta_bellii]	NA	1300.93	0.672533	0.000109316		ALAT2	NA	LOW_QUALITY_PROTEIN:_alanine_aminotransferase_1_[Chrysemys_picta_bellii]	NA	3577.3	1.32261	1.98e-32		MIOX	MIOX	inositol_oxygenase_[Chrysemys_picta_bellii]	NA	15214.1	0.689781	5.45e-22		LARG2	LARGE2	LARGE_xylosyl-_and_glucuronyltransferase_2_isoform_X3_[Chrysemys_picta_bellii]	NA	1830.05	-1.02855	7.27e-18
PEX19	NA	peroxisomal_biogenesis_factor_19_isoform_X2_[Chrysemys_picta_bellii]	NA	2720.35	-0.498699	2.52637e-08		DHB2	HSD17B2	estradiol_17-beta-dehydrogenase_2_[Chrysemys_picta_bellii]	NA	1491.26	-0.634401	0.000121217		TXNIP	TXNIP	thioredoxin-interacting_protein_isoform_X1_[Chrysemys_picta_bellii]	NA	3798.62	0.85149	3.05e-32		SERPH	SERPINH1	serpin_H1_[Chrysemys_picta_bellii]	NA	4858.12	0.749665	1e-21		GTR2	SLC2A2	solute_carrier_family_2,_facilitated_glucose_transporter_member_2_isoform_X1_[Chrysemys_picta_bellii]	NA	3268.23	1.06964	8.89e-18
PDIA6	PDIA6	protein_disulfide-isomerase_A6_[Chrysemys_picta_bellii]	NA	10766.9	0.352043	2.54586e-08		PXDN	NA	peroxidasin_homolog_[Chrysemys_picta_bellii]	NA	657.283	0.848361	0.000127653		OCX32	RARRES1	retinoic_acid_receptor_responder_protein_1_[Chrysemys_picta_bellii]	NA	2563.02	1.11024	6.72e-32		DHR12	NA	dehydrogenase/reductase_SDR_family_member_12_[Chrysemys_picta_bellii]	NA	2501.31	-0.954487	1.09e-21		GPAT1	GPAM	glycerol-3-phosphate_acyltransferase_1,_mitochondrial_isoform_X1_[Chrysemys_picta_bellii]	NA	2270.97	-0.926714	1.46e-17
P5CS	ALDH18A1	delta-1-pyrroline-5-carboxylate_synthase_isoform_X2_[Chrysemys_picta_bellii]	NA	2132.99	0.565927	2.65879e-08		TAOK2	NA	LOW_QUALITY_PROTEIN:_serine/threonine-protein_kinase_TAO2_[Chrysemys_picta_bellii]	NA	3457.55	-0.50641	0.000134108		MGT4B	MGAT4B	alpha-1,3-mannosyl-glycoprotein_4-beta-N-acetylglucosaminyltransferase_B_isoform_X2_[Chrysemys_picta_bellii]	NA	11165.2	0.619423	1.26e-31		ECHM	NA	enoyl-CoA_hydratase,_mitochondrial_[Chrysemys_picta_bellii]	NA	9595.45	0.534873	1.27e-21		SOX8	SOX8	transcription_factor_SOX-8_[Chrysemys_picta_bellii]	NA	756.444	-1.86921	1.47e-17
EF2	EEF2	elongation_factor_2_[Chrysemys_picta_bellii]	NA	130660	0.405995	3.48406e-08		RXRA	RXRA	retinoic_acid_receptor_RXR-alpha_isoform_X2_[Chrysemys_picta_bellii]	NA	631.949	1.00049	0.00013989		ECHM	NA	enoyl-CoA_hydratase,_mitochondrial_[Chrysemys_picta_bellii]	NA	6668.01	0.877332	1.32e-31		RHAG	RHAG	ammonium_transporter_Rh_type_A_[Chrysemys_picta_bellii]	NA	5232.02	-0.612235	1.81e-21		HPLN3	HAPLN3	hyaluronan_and_proteoglycan_link_protein_3_[Chrysemys_picta_bellii]	NA	2451.91	-0.904846	1.3e-16
RL3	RPL3	60S_ribosomal_protein_L3_[Chrysemys_picta_bellii]	NA	52446.9	0.366468	3.48406e-08		RXRAA	RXRB	retinoic_acid_receptor_RXR-beta-A_[Chrysemys_picta_bellii]	NA	2898.93	-0.538275	0.000141465		4F2	SLC3A2	4F2_cell-surface_antigen_heavy_chain_[Chrysemys_picta_bellii]	NA	7863.08	0.732608	2.9e-31		INHBB	NA	inhibin_beta_B_chain_[Chrysemys_picta_bellii]	NA	214.375	-3.06168	1.83e-21		SRTM2	NA	serine-rich_and_transmembrane_domain-containing_protein_1-like_[Chrysemys_picta_bellii]	NA	508.432	-1.51787	1.53e-16
F122A	NA	protein_FAM122A-like_isoform_X3_[Chrysemys_picta_bellii]	NA	6086.5	-0.375232	4.05939e-08		ACTN2	ACTN2	alpha-actinin-2_isoform_X1_[Chrysemys_picta_bellii]	NA	767.316	0.739282	0.000142197		EM55	MPP1	55_kDa_erythrocyte_membrane_protein_[Chrysemys_picta_bellii]	NA	8105.21	0.671201	4.41e-31		TSN3	TSPAN3	tetraspanin-3_[Chrysemys_picta_bellii]	NA	6900.01	-0.52041	3.34e-21		HSP7C	NA	heat_shock_cognate_71_kDa_protein-like_[Chrysemys_picta_bellii]	NA	1777.3	1.0096	1.54e-16
SPTN4	SPTBN4	spectrin_beta_chain,_non-erythrocytic_4_[Chrysemys_picta_bellii]	NA	2904.63	0.766975	4.18692e-08		COCA1	COL12A1	collagen_alpha-1(XII)_chain_isoform_X2_[Chrysemys_picta_bellii]	NA	3260.6	0.603125	0.000145678		MYO7B	MYO7B	unconventional_myosin-VIIb_isoform_X1_[Chrysemys_picta_bellii]	NA	1586.73	1.2404	5.45e-31		C1GTA	NA	glycoprotein-N-acetylgalactosamine_3-beta-galactosyltransferase_1-B-like_[Chrysemys_picta_bellii]	NA	2847.1	1.05179	4e-21		SI1L2	SIPA1L2	signal-induced_proliferation-associated_1-like_protein_2_isoform_X6_[Chrysemys_picta_bellii]	NA	2124.39	-1.00247	1.64e-16
CAMP2	CAMSAP2	calmodulin-regulated_spectrin-associated_protein_2_isoform_X6_[Chrysemys_picta_bellii]	NA	155.851	9.39697	4.29911e-08		CO9A1	NA	collagen_alpha-1(IX)_chain_isoform_X1_[Chrysemys_picta_bellii]	NA	1997.4	0.741107	0.00015666		CAMP	NA	cathelicidin-2-like_isoform_X1_[Chrysemys_picta_bellii]	NA	1149.45	2.41101	9.7e-31		TF2L1	TFCP2L1	transcription_factor_CP2-like_protein_1_isoform_X1_[Chrysemys_picta_bellii]	NA	3798.21	0.693578	4.64e-21		CH60	HSPD1	60_kDa_heat_shock_protein,_mitochondrial_[Chrysemys_picta_bellii]	NA	26433.6	0.703967	2.06e-16
TNPO3	TNPO3	transportin-3_isoform_X2_[Chrysemys_picta_bellii]	NA	7100.62	0.402548	4.935e-08		XNIF	NA	low_molecular_weight_neuronal_intermediate_filament-like_[Chrysemys_picta_bellii]	NA	3090.63	0.508073	0.000158125		CAH15	NA	carbonic_anhydrase_15-like_[Chrysemys_picta_bellii]	NA	3844.42	0.825746	2.85e-30		CLH1	CLTC	clathrin_heavy_chain_1_isoform_X3_[Chrysemys_picta_bellii]	NA	2146.57	-1.08175	8.69e-21		GATM	GATM	glycine_amidinotransferase,_mitochondrial_isoform_X2_[Chrysemys_picta_bellii]	NA	9059.95	1.17437	2.38e-16
ACTB	ACTB	actin,_cytoplasmic_1_[Chrysemys_picta_bellii]	NA	143508	0.339771	4.95933e-08		NR2F6	NR2F6	nuclear_receptor_subfamily_2_group_F_member_6_[Chrysemys_picta_bellii]	NA	6412.05	-0.494263	0.000171227		ARK72	AKR7L	LOW_QUALITY_PROTEIN:_aflatoxin_B1_aldehyde_reductase_member_2_[Chrysemys_picta_bellii]	NA	4757.01	0.755059	3.6e-30		ALDOA	NA	fructose-bisphosphate_aldolase_A_[Chrysemys_picta_bellii]	NA	14411	0.423245	1.09e-20		B3AT	SLC4A1	band_3_anion_transport_protein_[Chrysemys_picta_bellii]	NA	3806.16	-0.85692	2.38e-16
SMRD1	SMARCD1	LOW_QUALITY_PROTEIN:_SWI/SNF-related_matrix-associated_actin-dependent_regulator_of_chromatin_subfamily_D_member_1_[Chrysemys_picta_bellii]	NA	6725.35	0.376133	4.95933e-08		TT39A	NA	tetratricopeptide_repeat_protein_39A-like_[Chrysemys_picta_bellii]	NA	331.148	-1.0258	0.00017343		GTR11	NA	solute_carrier_family_2,_facilitated_glucose_transporter_member_11_isoform_X1_[Chrysemys_picta_bellii]	NA	1569.93	1.59939	8.77e-30		SIA7B	ST6GALNAC2	alpha-N-acetylgalactosaminide_alpha-2,6-sialyltransferase_2_[Chrysemys_picta_bellii]	NA	2683.34	0.757645	1.21e-20		FABPL	FABP1	fatty_acid-binding_protein,_liver_[Chrysemys_picta_bellii]	NA	6325.81	1.13017	1.12e-15
KDM5B	NA	lysine-specific_demethylase_5B_[Chrysemys_picta_bellii]	NA	4739.42	0.44222	5.08094e-08		PGK	NA	phosphoglycerate_kinase_1_[Chrysemys_picta_bellii]	NA	7694	0.468237	0.000176245		METK1	MAT1A	S-adenosylmethionine_synthase_[Chrysemys_picta_bellii]	NA	3354.85	0.909469	1.19e-29		IF1AY	NA	eukaryotic_translation_initiation_factor_1A,_X-chromosomal_[Chrysemys_picta_bellii]	NA	1798.8	-0.908562	1.26e-20		GTR11	NA	solute_carrier_family_2,_facilitated_glucose_transporter_member_11-like_isoform_X1_[Chrysemys_picta_bellii]	NA	531.392	1.68278	1.49e-15
GRIK5	GRIK5	glutamate_receptor_ionotropic,_kainate_5_[Chrysemys_picta_bellii]	NA	2215.5	0.593126	5.09073e-08		MLRB	NA	myosin_regulatory_light_chain_10_[Chrysemys_picta_bellii]	NA	781.18	1.33953	0.000180139		ACE	NA	angiotensin-converting_enzyme_[Chrysemys_picta_bellii]	NA	5033.97	0.821218	4.33e-29		LRP2	LRP2	low-density_lipoprotein_receptor-related_protein_2_isoform_X4_[Chrysemys_picta_bellii]	NA	10452.6	0.687152	1.26e-20		ACTG	ACTG1	actin,_cytoplasmic_2_[Chrysemys_picta_bellii]	NA	160598	0.616693	2.04e-15
CO2	C2	complement_C2_[Chrysemys_picta_bellii]	NA	524.243	1.01762	5.33763e-08		ENOA	ENO1	alpha-enolase_isoform_X1_[Chrysemys_picta_bellii]	NA	17136.7	0.434209	0.000180338		PDZ1I	PDZK1IP1	PDZK1-interacting_protein_1_isoform_X1_[Chrysemys_picta_bellii]	NA	1713.34	1.22449	1e-28		PI5PA	INPP5J	phosphatidylinositol_4,5-bisphosphate_5-phosphatase_A_[Chrysemys_picta_bellii]	NA	653.438	1.44426	2.3e-20		MOT8	SLC16A2	monocarboxylate_transporter_8_[Chrysemys_picta_bellii]	NA	4188.92	0.694623	4.68e-15
ALDOA	NA	fructose-bisphosphate_aldolase_A_[Chrysemys_picta_bellii]	NA	14316.9	0.37961	5.3827e-08		RN213	NA	E3_ubiquitin-protein_ligase_RNF213_isoform_X4_[Chrysemys_picta_bellii]	NA	3037.64	-0.625221	0.000220711		LAT4	SLC43A2	large_neutral_amino_acids_transporter_small_subunit_4_isoform_X1_[Chrysemys_picta_bellii]	NA	5853.5	0.698858	1.32e-28		GRAN	GCA	grancalcin_isoform_X3_[Chrysemys_picta_bellii]	NA	2772.31	-0.736145	3.86e-20		AT12A	ATP12A	potassium-transporting_ATPase_alpha_chain_2_[Chrysemys_picta_bellii]	NA	1155.59	1.1929	6.58e-15
CAMKV	CAMKV	caM_kinase-like_vesicle-associated_protein_[Chrysemys_picta_bellii]	NA	2116.58	0.603178	6.55891e-08		Z585A	NA	zinc_finger_protein_883-like_[Chrysemys_picta_bellii]	NA	722.905	-0.74169	0.000227125		AGT2	AGXT2	alanine--glyoxylate_aminotransferase_2,_mitochondrial_isoform_X2_[Chrysemys_picta_bellii]	NA	2623.29	0.912691	1.32e-28		S31D3	NA	protein_FAM205A,_partial_[Chrysemys_picta_bellii]	NA	2247.76	0.840341	4.09e-20		DOPO	DBH	dopamine_beta-hydroxylase_[Chrysemys_picta_bellii]	NA	1982.53	0.870222	6.84e-15
NA	NA	NA	URS0000DFE12E	862.399	-1.28914	7.71211e-08		VIME	VIM	vimentin_[Chrysemys_picta_bellii]	NA	22760.7	0.415959	0.000232566		GPX2	GPX2	glutathione_peroxidase_2_[Chrysemys_picta_bellii]	NA	1239.16	1.38101	1.33e-28		TICN3	SPOCK3	testican-3_isoform_X3_[Chrysemys_picta_bellii]	NA	4215.85	-0.635048	5.32e-20		MRP1	ABCC1	multidrug_resistance-associated_protein_1_isoform_X1_[Chrysemys_picta_bellii]	NA	590.385	-1.56683	6.93e-15
DGCR8	DGCR8	microprocessor_complex_subunit_DGCR8_[Chrysemys_picta_bellii]	NA	6067.12	-0.361666	8.74254e-08		CO8A1	COL8A1	collagen_alpha-1(VIII)_chain_[Chrysemys_picta_bellii]	NA	3723.96	0.494437	0.000241142		ACMSD	ACMSD	2-amino-3-carboxymuconate-6-semialdehyde_decarboxylase_[Chrysemys_picta_bellii]	NA	2151.69	1.07264	1.51e-28		MOXD1	MOXD1	DBH-like_monooxygenase_protein_1_isoform_X1_[Chrysemys_picta_bellii]	NA	628.116	-1.57697	5.32e-20		M1IP1	MID1IP1	mid1-interacting_protein_1_[Chrysemys_picta_bellii]	NA	833.97	-1.26996	7.17e-15
GELS	GSN	gelsolin_isoform_X1_[Chrysemys_picta_bellii]	NA	3896.22	0.511968	8.74254e-08		TSN36	NA	tetraspanin-36-like_[Chrysemys_picta_bellii]	NA	1128.06	0.632556	0.000245325		DESM	DES	desmin_[Chrysemys_picta_bellii]	NA	4212.52	0.835997	1.76e-28		S23A3	NA	solute_carrier_family_23_member_3_[Chrysemys_picta_bellii]	NA	4626.84	0.659057	5.59e-20		TPSNR	TAPBPL	tapasin-related_protein_isoform_X2_[Chrysemys_picta_bellii]	NA	430.821	-1.58055	7.24e-15
TIF1B	TRIM28	transcription_intermediary_factor_1-beta_[Chrysemys_picta_bellii]	NA	21669.5	0.289457	1.05709e-07		RHBT2	NA	rho-related_BTB_domain-containing_protein_2-like_[Chrysemys_picta_bellii]	NA	7966.12	-0.473314	0.000323981		APOB	APOB	apolipoprotein_B-100_[Chrysemys_picta_bellii]	NA	10915.6	0.787726	2.87e-28		STAR8	STARD8	stAR-related_lipid_transfer_protein_8_isoform_X2_[Chrysemys_picta_bellii]	NA	1689.98	0.93703	5.94e-20		TSN6	TSPAN6	tetraspanin-6_[Chrysemys_picta_bellii]	NA	5225.81	-0.706348	8.26e-15
PDXK	PDXK	pyridoxal_kinase_isoform_X1_[Chrysemys_picta_bellii]	NA	4627.76	-0.470974	1.08512e-07		MLE1	MYL1	myosin_light_chain_1/3,_skeletal_muscle_isoform_isoform_X1_[Chrysemys_picta_bellii]	NA	226.475	1.68435	0.00034584		GAMT	GAMT	guanidinoacetate_N-methyltransferase_[Chrysemys_picta_bellii]	NA	15501.1	0.728263	4.79e-28		TGFB2	TGFB2	transforming_growth_factor_beta-2_[Chrysemys_picta_bellii]	NA	1041.83	-1.14723	6.69e-20		DAB2	DAB2	disabled_homolog_2_isoform_X3_[Chrysemys_picta_bellii]	NA	1183.45	1.25838	8.34e-15
TKTL2	TKTL2	transketolase-like_protein_1_[Chrysemys_picta_bellii]	NA	13844.1	0.492077	1.13056e-07		STAM2	STAM2	signal_transducing_adapter_molecule_2_isoform_X1_[Chrysemys_picta_bellii]	NA	401.076	1.13732	0.000346461		AADAT	NA	kynurenine/alpha-aminoadipate_aminotransferase,_mitochondrial_isoform_X1_[Chrysemys_picta_bellii]	NA	1433.95	1.22675	4.88e-28		RAP2C	RAP2C	ras-related_protein_Rap-2c_[Chrysemys_picta_bellii]	NA	2321.19	-0.809994	8.19e-20		ACHA4	CHRNA4	neuronal_acetylcholine_receptor_subunit_alpha-4_isoform_X1_[Chrysemys_picta_bellii]	NA	705.623	-2.01734	1.01e-14
PODO	NPHS2	podocin_[Chrysemys_picta_bellii]	NA	333.49	-1.28624	1.14868e-07		DNM3A	DNMT3A	DNA_(cytosine-5)-methyltransferase_3A_isoform_X1_[Chrysemys_picta_bellii]	NA	511.566	-0.897311	0.000346461		CP2G1	NA	cytochrome_P450_2G1-like_[Chrysemys_picta_bellii]	NA	1303.83	1.3813	6.41e-28		EGFL6	EGFL6	epidermal_growth_factor-like_protein_6_isoform_X1_[Chrysemys_picta_bellii]	NA	3092.42	-0.79965	8.93e-20		1433Z	YWHAZ	14-3-3_protein_zeta/delta_[Chrysemys_picta_bellii]	NA	10899.9	-0.590905	1.1e-14
FABP7	FABP7	fatty_acid-binding_protein,_brain_[Chrysemys_picta_bellii]	NA	6056.3	0.543584	1.17912e-07		ANXA1	ANXA1	annexin_A1_[Chrysemys_picta_bellii]	NA	2251.11	0.656491	0.000358298		ASGL1	ASRGL1	isoaspartyl_peptidase/L-asparaginase_isoform_X1_[Chrysemys_picta_bellii]	NA	1706.02	1.09367	9.91e-28		44076	NA	septin-2_[Chrysemys_picta_bellii]	NA	9425.18	-0.461177	9.86e-20		CSPG5	CSPG5	chondroitin_sulfate_proteoglycan_5_[Chrysemys_picta_bellii]	NA	362.489	-1.85655	1.1e-14
UBC	NA	polyubiquitin-B_[Chrysemys_picta_bellii]	NA	5409.88	0.563478	1.22076e-07		CC170	CCDC170	coiled-coil_domain-containing_protein_170_isoform_X1_[Chrysemys_picta_bellii]	NA	838.517	-0.69283	0.000368691		LGMN	LGMN	legumain_[Chrysemys_picta_bellii]	NA	11801.7	0.828854	1.51e-27		ECHA	HADHA	trifunctional_enzyme_subunit_alpha,_mitochondrial_isoform_X2_[Chrysemys_picta_bellii]	NA	9899.29	0.482238	1.03e-19		KERA	KERA	keratocan_[Chrysemys_picta_bellii]	NA	471.519	1.67227	1.32e-14
TSP4	NA	thrombospondin-4_[Chrysemys_picta_bellii]	NA	5308.68	0.477619	1.30179e-07		PTN	NA	pleiotrophin_isoform_X2_[Chrysemys_picta_bellii]	NA	896.614	0.680413	0.000377707		HUTU	UROC1	urocanate_hydratase_[Chrysemys_picta_bellii]	NA	1250.4	1.49172	3.58e-27		LYAM3	NA	L-selectin,_partial_[Chrysemys_picta_bellii]	NA	1194.35	-1.18852	1.18e-19		IDS	NA	LOW_QUALITY_PROTEIN:_iduronate_2-sulfatase_[Chrysemys_picta_bellii]	NA	1050.32	-1.0754	1.34e-14
PMVK	PMVK	phosphomevalonate_kinase_[Chrysemys_picta_bellii]	NA	6180.73	-0.361817	1.40033e-07		NA	NA	uncharacterized_protein_LOC101942090_isoform_X3_[Chrysemys_picta_bellii]	NA	1300.36	0.740665	0.000432286		ACADS	ACADS	short-chain_specific_acyl-CoA_dehydrogenase,_mitochondrial_isoform_X1_[Chrysemys_picta_bellii]	NA	3659.36	0.816214	5.07e-27		GLL10	NA	gallinacin-10-like_[Chrysemys_picta_bellii]	NA	21589.4	-0.538923	1.64e-19		BIP	HSPA5	78_kDa_glucose-regulated_protein_[Chrysemys_picta_bellii]	NA	16316.2	-0.539843	1.78e-14
COQ8A	NA	atypical_kinase_COQ8A,_mitochondrial-like_[Chrysemys_picta_bellii]	NA	1441.05	0.62507	1.59857e-07		ATF4	ATF4	cyclic_AMP-dependent_transcription_factor_ATF-4_[Chrysemys_picta_bellii]	NA	9169.35	0.602862	0.000432286		CH60	HSPD1	60_kDa_heat_shock_protein,_mitochondrial_[Chrysemys_picta_bellii]	NA	40843.1	0.528194	5.81e-27		LIFR	LIFR	leukemia_inhibitory_factor_receptor_isoform_X1_[Chrysemys_picta_bellii]	NA	4650.32	-0.619394	2.41e-19		EVPL	EVPL	envoplakin_isoform_X2_[Chrysemys_picta_bellii]	NA	582.575	1.91705	1.83e-14
OTUD3	OTUD3	OTU_domain-containing_protein_3_[Chrysemys_picta_bellii]	NA	3047.26	-0.508084	1.60427e-07		CBPZ	CPZ	carboxypeptidase_Z_[Chrysemys_picta_bellii]	NA	1395.99	0.58904	0.000448128		ADA12	ADAM12	disintegrin_and_metalloproteinase_domain-containing_protein_12_isoform_X2_[Chrysemys_picta_bellii]	NA	1552.26	1.09333	7.22e-27		PCKGM	PCK2	phosphoenolpyruvate_carboxykinase_[GTP],_mitochondrial_[Chrysemys_picta_bellii]	NA	13916.7	0.513514	2.51e-19		COIA1	NA	collagen_alpha-1(XVIII)_chain-like,_partial_[Chrysemys_picta_bellii]	NA	12657.2	-0.896575	1.86e-14
CFA44	CFAP44	cilia-_and_flagella-associated_protein_44_[Chrysemys_picta_bellii]	NA	427.527	1.1424	1.64516e-07		DYN1	DNM1	dynamin-1_isoform_X7_[Chrysemys_picta_bellii]	NA	393.792	0.974724	0.000448128		CATZ	CTSZ	cathepsin_Z_[Chrysemys_picta_bellii]	NA	3072.23	0.886255	1.12e-26		AKA12	AKAP12	A-kinase_anchor_protein_12_isoform_X1_[Chrysemys_picta_bellii]	NA	10266.2	-0.520599	3.16e-19		DPEP2	DPEP2	dipeptidase_2_[Chrysemys_picta_bellii]	NA	688.461	-1.33242	2.04e-14
ACTC	ACTC1	actin,_alpha_cardiac_muscle_1_[Chrysemys_picta_bellii]	NA	9551.22	0.545119	1.7852e-07		NCOA1	NCOA1	nuclear_receptor_coactivator_1_isoform_X6_[Chrysemys_picta_bellii]	NA	783.34	-0.785386	0.000460259		IGF2	IGF2	insulin-like_growth_factor_II_[Chrysemys_picta_bellii]	NA	2632.4	0.883333	2.3e-26		SFRP3	NA	secreted_frizzled-related_protein_3_[Chrysemys_picta_bellii]	NA	2027.74	-0.808353	3.43e-19		MGA	NA	sucrase-isomaltase,_intestinal_[Chrysemys_picta_bellii]	NA	6223.43	0.85014	2.18e-14
STAM2	STAM2	signal_transducing_adapter_molecule_2_isoform_X2_[Chrysemys_picta_bellii]	NA	2243.86	-0.527016	1.86312e-07		CCN1	CCN1	protein_CYR61_[Chrysemys_picta_bellii]	NA	1417.48	0.651809	0.000460259		TPD54	NA	tumor_protein_D54_isoform_X13_[Chrysemys_picta_bellii]	NA	2254.99	0.955708	4.61e-26		ACY1	NA	aminoacylase-1_[Chrysemys_picta_bellii]	NA	27631.7	0.400559	4.06e-19		TFPI1	TFPI	tissue_factor_pathway_inhibitor_isoform_X1_[Chrysemys_picta_bellii]	NA	4250.99	-0.724288	2.61e-14
SRBP2	SREBF2	sterol_regulatory_element-binding_protein_2_isoform_X2_[Chrysemys_picta_bellii]	NA	13007.8	0.397657	2.22229e-07		POL	NA	uncharacterized_protein_LOC112059376_[Chrysemys_picta_bellii]	NA	999.016	-0.854433	0.000462718		COGA1	NA	collagen_alpha-1(XVI)_chain_isoform_X3_[Chrysemys_picta_bellii]	NA	992.687	1.68838	6.9e-26		VATA	NA	V-type_proton_ATPase_catalytic_subunit_A-like_[Chrysemys_picta_bellii]	NA	2202.18	0.839664	4.14e-19		K154L	KIAA1549L	UPF0606_protein_KIAA1549L_homolog_isoform_X1_[Chrysemys_picta_bellii]	NA	1047.23	-1.50224	3.3e-14
SF3B3	SF3B3	splicing_factor_3B_subunit_3_[Chrysemys_picta_bellii]	NA	13484.2	0.296453	2.22902e-07		SPRC	SPARC	SPARC_isoform_X1_[Chrysemys_picta_bellii]	NA	11740.5	0.45207	0.000462718		CFAI	NA	complement_factor_I_[Chrysemys_picta_bellii]	NA	4022.34	0.971132	6.9e-26		ABCBB	ABCB11	bile_salt_export_pump_isoform_X1_[Chrysemys_picta_bellii]	NA	214.555	3.20398	4.53e-19		ATS8	ADAMTS8	A_disintegrin_and_metalloproteinase_with_thrombospondin_motifs_8_[Chrysemys_picta_bellii]	NA	827.653	1.1198	4.52e-14
RL23A	NA	60S_ribosomal_protein_L23a_[Chrysemys_picta_bellii]	NA	22578.6	0.276515	2.35529e-07		TRA2A	TRA2A	transformer-2_protein_homolog_alpha_isoform_X1_[Chrysemys_picta_bellii]	NA	6047.83	0.445466	0.000462718		CO6A2	COL6A2	collagen_alpha-2(VI)_chain_isoform_X1_[Chrysemys_picta_bellii]	NA	7529.96	0.843064	7.09e-26		RAP1B	RAP1B	ras-related_protein_Rap-1b_[Chrysemys_picta_bellii]	NA	2479.56	-0.770328	6.49e-19		CERS1	NA	ceramide_synthase_1_isoform_X1_[Chrysemys_picta_bellii]	NA	534.473	-1.76284	4.69e-14
DYH2	DNAH2	LOW_QUALITY_PROTEIN:_dynein_heavy_chain_2,_axonemal_[Chrysemys_picta_bellii]	NA	1113.03	0.764832	2.98689e-07		NA	NA	small_integral_membrane_protein_30-like_[Chrysemys_picta_bellii]	NA	2817.62	0.520872	0.000462718		S35F6	SLC35F6	solute_carrier_family_35_member_F6_[Chrysemys_picta_bellii]	NA	2645.36	0.86562	1.17e-25		PDPK1	PDPK1	3-phosphoinositide-dependent_protein_kinase_1_isoform_X1_[Chrysemys_picta_bellii]	NA	18124.6	-2.08301	8.68e-19		LZTS1	LZTS1	leucine_zipper_putative_tumor_suppressor_1_[Chrysemys_picta_bellii]	NA	582.437	-1.3408	5.55e-14
NUDC2	NUDCD2	nudC_domain-containing_protein_2_[Chrysemys_picta_bellii]	NA	2185.33	0.618911	3.40826e-07		SDHL	SDS	L-serine_dehydratase/L-threonine_deaminase_[Chrysemys_picta_bellii]	NA	501.209	0.960619	0.000462718		ATF4	ATF4	cyclic_AMP-dependent_transcription_factor_ATF-4_[Chrysemys_picta_bellii]	NA	14231.2	0.646282	1.91e-25		TXND5	NA	thioredoxin_domain-containing_protein_5_[Chrysemys_picta_bellii]	NA	5184.55	-0.559114	9.49e-19		KPCB	PRKCB	protein_kinase_C_beta_type_isoform_X1_[Chrysemys_picta_bellii]	NA	905.263	-1.22733	6.11e-14
MVP	NA	major_vault_protein-like,_partial_[Chrysemys_picta_bellii]	NA	1340.73	0.668659	4.03046e-07		NUCKS	NUCKS1	nuclear_ubiquitous_casein_and_cyclin-dependent_kinase_substrate_1_isoform_X3_[Chrysemys_picta_bellii]	NA	1015.58	-1.01991	0.000466249		MMP16	MMP16	matrix_metalloproteinase-16_isoform_X2_[Chrysemys_picta_bellii]	NA	2701.02	0.887844	2.4e-25		KCJ10	KCNJ10	ATP-sensitive_inward_rectifier_potassium_channel_10_isoform_X1_[Chrysemys_picta_bellii]	NA	505.876	1.52125	1.02e-18		M126	S100A12	protein_MRP-126_[Chrysemys_picta_bellii]	NA	8314.79	0.954762	7.15e-14
TCP4	SUB1	activated_RNA_polymerase_II_transcriptional_coactivator_p15_[Chrysemys_picta_bellii]	NA	10328.3	-0.311461	4.33508e-07		TFE2	TCF3	transcription_factor_E2-alpha_isoform_X6_[Chrysemys_picta_bellii]	NA	522.742	-0.830937	0.000468406		S226A	NA	solute_carrier_family_22_member_6-A-like_[Chrysemys_picta_bellii]	NA	538.203	1.85352	2.56e-25		BAHC1	BAHCC1	BAH_and_coiled-coil_domain-containing_protein_1_[Chrysemys_picta_bellii]	NA	5301.61	0.536253	1.54e-18		NA	NA	NA	URS0000E04880	7755.74	-0.972269	8.04e-14
APOC1	NA	apolipoprotein_C-I_[Chrysemys_picta_bellii]	NA	1825.46	-0.552583	4.37315e-07		BGAT1	NA	histo-blood_group_ABO_system_transferase_1-like_isoform_X1_[Chrysemys_picta_bellii]	NA	363.682	1.01624	0.000468406		GLYL3	NA	glycine_N-acyltransferase-like_protein_3,_partial_[Chrysemys_picta_bellii]	NA	552.829	1.76809	4.2e-25		CKAP4	CKAP4	cytoskeleton-associated_protein_4_[Chrysemys_picta_bellii]	NA	3064.94	-0.652475	1.88e-18		PCAT2	LPCAT2	lysophosphatidylcholine_acyltransferase_2_isoform_X1_[Chrysemys_picta_bellii]	NA	701.551	-1.26547	1.14e-13
ZZEF1	ZZEF1	zinc_finger_ZZ-type_and_EF-hand_domain-containing_protein_1_isoform_X2_[Chrysemys_picta_bellii]	NA	5686.85	-0.355261	4.87143e-07		COT2	NR2F2	COUP_transcription_factor_2_isoform_X1_[Chrysemys_picta_bellii]	NA	1505.53	-0.586886	0.000501706		SAHHB	AHCY	adenosylhomocysteinase_[Chrysemys_picta_bellii]	NA	23970.9	0.59663	6.39e-25		S12A3	SLC12A3	solute_carrier_family_12_member_3_[Chrysemys_picta_bellii]	NA	3400.03	1.09203	2.04e-18		ANMY1	ANKMY1	ankyrin_repeat_and_MYND_domain-containing_protein_1_isoform_X3_[Chrysemys_picta_bellii]	NA	8009.25	-0.695011	1.22e-13
S10AD	S100A14	protein_S100-A14_[Chrysemys_picta_bellii]	NA	1381.94	-0.699383	5.01568e-07		MAEA	MAEA	macrophage_erythroblast_attacher_isoform_X4_[Chrysemys_picta_bellii]	NA	1843.37	0.597514	0.000523275		CO1A2	NA	collagen_alpha-2(I)_chain_isoform_X1_[Chrysemys_picta_bellii]	NA	63908.4	0.845674	8.69e-25		RLP24	RSL24D1	probable_ribosome_biogenesis_protein_RLP24_[Chrysemys_picta_bellii]	NA	3467.72	-0.705581	2.07e-18		ST3A1	NA	amine_sulfotransferase-like_[Chrysemys_picta_bellii]	NA	1814.52	1.30099	1.28e-13
K2C8	KRT8	keratin,_type_II_cytoskeletal_8_[Chrysemys_picta_bellii]	NA	25919.5	0.245087	5.67825e-07		ECM2	ECM2	extracellular_matrix_protein_2_[Chrysemys_picta_bellii]	NA	856.469	0.751428	0.000611767		VILI	VIL1	villin-1_[Chrysemys_picta_bellii]	NA	1536.74	1.07973	9.84e-25		NA	NA	junctional_sarcoplasmic_reticulum_protein_1_[Chrysemys_picta_bellii]	NA	433.357	-1.91322	2.09e-18		ACE	NA	angiotensin-converting_enzyme_[Chrysemys_picta_bellii]	NA	6394.96	0.61947	1.71e-13
P85A	PIK3R1	phosphatidylinositol_3-kinase_regulatory_subunit_alpha_isoform_X1_[Chrysemys_picta_bellii]	NA	2401.84	-0.490006	5.67825e-07		APOA1	APOA1	apolipoprotein_A-I_[Chrysemys_picta_bellii]	NA	801.868	-1.09618	0.000612293		PG12B	PLA2G12B	group_XIIB_secretory_phospholipase_A2-like_protein_isoform_X2_[Chrysemys_picta_bellii]	NA	817.926	1.85131	1.09e-24		IDHP	IDH2	isocitrate_dehydrogenase_[NADP],_mitochondrial_[Chrysemys_picta_bellii]	NA	13792.4	0.401982	2.35e-18		WNT5A	WNT5A	protein_Wnt-5a_[Chrysemys_picta_bellii]	NA	1660.33	-0.889214	1.9e-13
MALT1	MALT1	mucosa-associated_lymphoid_tissue_lymphoma_translocation_protein_1_isoform_X1_[Chrysemys_picta_bellii]	NA	296.794	-1.56159	6.45609e-07		CASP2	NA	caspase-2_isoform_X3_[Chrysemys_picta_bellii]	NA	351.273	-0.95117	0.000668392		PPGB	CTSA	lysosomal_protective_protein_[Chrysemys_picta_bellii]	NA	5482.65	0.69938	1.16e-24		F122A	NA	protein_FAM122A-like_isoform_X3_[Chrysemys_picta_bellii]	NA	3133.09	-0.653923	2.61e-18		INHBB	NA	inhibin_beta_B_chain-like,_partial_[Chrysemys_picta_bellii]	NA	116.009	-3.08403	1.96e-13
AAAT	SLC1A5	neutral_amino_acid_transporter_B(0)_[Chrysemys_picta_bellii]	NA	8859.68	0.459148	6.98338e-07		STMN2	STMN2	stathmin-2_[Chrysemys_picta_bellii]	NA	908.243	0.781461	0.000668392		KCJ15	KCNJ15	ATP-sensitive_inward_rectifier_potassium_channel_15_isoform_X1_[Chrysemys_picta_bellii]	NA	6230.22	0.634593	1.46e-24		IF2B	EIF2S2	eukaryotic_translation_initiation_factor_2_subunit_2_[Chrysemys_picta_bellii]	NA	4190.44	-0.651866	2.77e-18		HMR1	NA	major_histocompatibility_complex_class_I-related_gene_protein-like,_partial_[Chrysemys_picta_bellii]	NA	1255.26	-1.79387	2.2e-13
UBP32	NA	ubiquitin_carboxyl-terminal_hydrolase_32_isoform_X2_[Chrysemys_picta_bellii]	NA	621.884	-1.12662	7.78755e-07		CASQ2	CASQ2	calsequestrin-2_[Chrysemys_picta_bellii]	NA	721.044	0.703045	0.00070382		ACY2	ASPA	aspartoacylase_[Chrysemys_picta_bellii]	NA	10527	0.658168	1.78e-24		VATB1	ATP6V1B1	V-type_proton_ATPase_subunit_B,_kidney_isoform_[Chrysemys_picta_bellii]	NA	1472.98	0.968046	3.72e-18		LIMS1	NA	LIM_and_senescent_cell_antigen-like-containing_domain_protein_1_isoform_X4_[Chrysemys_picta_bellii]	NA	1430.35	-0.946665	2.22e-13
RRP8	NA	ribosomal_RNA-processing_protein_8_[Chrysemys_picta_bellii]	NA	1110.3	0.663986	7.8269e-07		COFA1	NA	collagen_alpha-1(XV)_chain_isoform_X3_[Chrysemys_picta_bellii]	NA	2283.87	0.627642	0.000809252		NIT2	NIT2	omega-amidase_NIT2_[Chrysemys_picta_bellii]	NA	5414.82	0.713513	2.18e-24		NA	CD99	CD99_antigen_[Chrysemys_picta_bellii]	NA	6940.72	-0.512321	3.92e-18		HYPDH	NA	hydroxyproline_dehydrogenase,_partial_[Chrysemys_picta_bellii]	NA	5444.15	1.07507	2.3e-13
EF2	NA	elongation_factor_2-like_[Chrysemys_picta_bellii]	NA	1358.13	-0.629675	8.06661e-07		RFLA	RFLNA	refilin-A_[Chrysemys_picta_bellii]	NA	1079.82	0.628138	0.000820951		PNMT	PNMT	phenylethanolamine_N-methyltransferase_[Chrysemys_picta_bellii]	NA	542.813	1.94923	5.17e-24		CATC	CTSC	dipeptidyl_peptidase_1_[Chrysemys_picta_bellii]	NA	10004.5	-0.449787	4.98e-18		PDK4	PDK4	pyruvate_dehydrogenase_kinase,_isozyme_4_[Chrysemys_picta_bellii]	NA	1081.43	0.99484	2.7e-13
MED8	MED8	mediator_of_RNA_polymerase_II_transcription_subunit_8_[Chrysemys_picta_bellii]	NA	1802.61	-0.572986	8.31745e-07		EPN1	EPN1	epsin-1_isoform_X3_[Chrysemys_picta_bellii]	NA	1225.75	-0.610115	0.000826259		CRLD2	CRISPLD2	cysteine-rich_secretory_protein_LCCL_domain-containing_2_[Chrysemys_picta_bellii]	NA	2219.53	0.942556	1.38e-23		COX1	COX1	cytochrome_c_oxidase_subunit_I_(mitochondrion)_[Chrysemys_picta_bellii]	NA	175712	-0.383445	7.58e-18		NKX31	NKX3-1	homeobox_protein_Nkx-3.1_[Chrysemys_picta_bellii]	NA	96.9456	-3.73534	2.72e-13
NA	NA	NA	URS0000DFD883	1559.87	0.608484	8.49997e-07		TM217	NA	transmembrane_protein_217-like_isoform_X1_[Chrysemys_picta_bellii]	NA	879.967	-0.899377	0.00085999		GILT	IFI30	gamma-interferon-inducible_lysosomal_thiol_reductase_[Chrysemys_picta_bellii]	NA	1155.72	1.30845	1.38e-23		REST	REST	RE1-silencing_transcription_factor_[Chrysemys_picta_bellii]	NA	5347.96	-0.553289	8.82e-18		MYRIP	NA	rab_effector_MyRIP_isoform_X2_[Chrysemys_picta_bellii]	NA	483.838	-1.45526	2.78e-13
IF2B1	IGF2BP1	insulin-like_growth_factor_2_mRNA-binding_protein_1_[Chrysemys_picta_bellii]	NA	20988.6	0.33858	1.04574e-06		S39A8	SLC39A8	zinc_transporter_ZIP8_isoform_X1_[Chrysemys_picta_bellii]	NA	597.859	-0.80443	0.00088799		UD18	NA	UDP-glucuronosyltransferase_1-8-like_isoform_X4_[Chrysemys_picta_bellii]	NA	1634.52	1.62955	4.75e-23		DHB4	HSD17B4	peroxisomal_multifunctional_enzyme_type_2_isoform_X1_[Chrysemys_picta_bellii]	NA	8024.52	0.488516	9.07e-18		PLBL2	PLBD2	putative_phospholipase_B-like_2_[Chrysemys_picta_bellii]	NA	5793.65	-0.640047	3.96e-13
PGAM1	NA	phosphoglycerate_mutase_1_[Chrysemys_picta_bellii]	NA	12856.6	0.337916	1.13114e-06		NA	NA	NA	URS0000DFE054	3087.45	-0.464413	0.00089003		S22AG	SLC22A16	solute_carrier_family_22_member_16_isoform_X1_[Chrysemys_picta_bellii]	NA	5879.04	0.627775	5.11e-23		YBOX1	YBX1	nuclease-sensitive_element-binding_protein_1_isoform_X1_[Chrysemys_picta_bellii]	NA	13238.2	-0.400883	1.23e-17		SEPT10	SEPT10	septin-10_isoform_X2_[Chrysemys_picta_bellii]	NA	2149.09	-0.752154	5.31e-13
RDH10	RDH10	retinol_dehydrogenase_10_isoform_X1_[Chrysemys_picta_bellii]	NA	3724.64	-0.393741	1.13863e-06		TXNIP	TXNIP	thioredoxin-interacting_protein_isoform_X1_[Chrysemys_picta_bellii]	NA	2014.68	0.540721	0.000968933		F240C	NA	uncharacterized_protein_LOC770548_[Gallus_gallus]	NA	493.316	2.1467	5.65e-23		AATC	GOT1	aspartate_aminotransferase,_cytoplasmic_[Chrysemys_picta_bellii]	NA	10639.6	0.473648	1.25e-17		HUTU	UROC1	urocanate_hydratase_[Chrysemys_picta_bellii]	NA	1182	1.11725	9.55e-13
GRN	GRN	LOW_QUALITY_PROTEIN:_granulins_[Chrysemys_picta_bellii]	NA	4347.04	0.4163	1.27318e-06		SELM	NA	selenoprotein_M_[Chrysemys_picta_bellii]	NA	1008.32	0.665002	0.00100569		HOGA1	HOGA1	4-hydroxy-2-oxoglutarate_aldolase,_mitochondrial_[Chrysemys_picta_bellii]	NA	3200.45	1.22215	6.44e-23		EMP2	EMP2	epithelial_membrane_protein_2_[Chrysemys_picta_bellii]	NA	2355.88	-0.726486	1.72e-17		AQP3	AQP3	aquaporin-3_[Chrysemys_picta_bellii]	NA	1624.66	0.942652	1.32e-12
RNF31	NA	LOW_QUALITY_PROTEIN:_E3_ubiquitin-protein_ligase_RNF31_[Chrysemys_picta_bellii]	NA	918.285	0.796104	1.28979e-06		H1X	H1FX	histone_H1x_[Chrysemys_picta_bellii]	NA	26204.3	0.410307	0.00101373		S23A3	NA	solute_carrier_family_23_member_3_[Chrysemys_picta_bellii]	NA	4955.68	0.662969	1.74e-22		MARCS	MARCKS	LOW_QUALITY_PROTEIN:_myristoylated_alanine-rich_C-kinase_substrate_[Chrysemys_picta_bellii]	NA	16094.6	-0.404096	1.88e-17		HMGB3	HMGB3	high_mobility_group_protein_B3_[Chrysemys_picta_bellii]	NA	10761	-0.532991	2.12e-12
PLOD3	PLOD3	procollagen-lysine,2-oxoglutarate_5-dioxygenase_3_isoform_X1_[Chrysemys_picta_bellii]	NA	2225.85	0.497308	1.28979e-06		EPHA3	EPHA3	ephrin_type-A_receptor_3_isoform_X1_[Chrysemys_picta_bellii]	NA	1454.1	0.581341	0.00101373		ACSF2	ACSF2	acyl-CoA_synthetase_family_member_2,_mitochondrial_isoform_X1_[Chrysemys_picta_bellii]	NA	1461.24	1.42158	2.54e-22		CASC4	CASC4	protein_CASC4_isoform_X1_[Chrysemys_picta_bellii]	NA	2876.08	-0.671857	2.2e-17		PERI	NA	peripherin_[Chrysemys_picta_bellii]	NA	557.214	1.30537	2.82e-12
PRTG	PRTG	protogenin_isoform_X2_[Chrysemys_picta_bellii]	NA	39660.1	0.333153	1.28979e-06		AKAP9	AKAP9	A-kinase_anchor_protein_9_isoform_X3_[Chrysemys_picta_bellii]	NA	66.9685	-2.24619	0.00102488		IGS10	IGSF10	immunoglobulin_superfamily_member_10_isoform_X1_[Chrysemys_picta_bellii]	NA	2122.93	-0.903007	3.44e-22		CLU	CLUH	clustered_mitochondria_protein_homolog_isoform_X2_[Chrysemys_picta_bellii]	NA	3359.78	0.649526	2.79e-17		MYO1B	MYO1B	unconventional_myosin-Ib_isoform_X2_[Chrysemys_picta_bellii]	NA	415.55	-1.40599	2.92e-12
RN5A	NA	2-5A-dependent_ribonuclease-like_[Chrysemys_picta_bellii]	NA	885.23	0.821471	1.29615e-06		CO9A1	NA	collagen_alpha-1(XXII)_chain-like_isoform_X3_[Chrysemys_picta_bellii]	NA	3399.33	0.553072	0.00109922		GSTP1	GSTP1	glutathione_S-transferase_P_[Chrysemys_picta_bellii]	NA	7940.12	0.674929	6.42e-22		GTR2	SLC2A2	solute_carrier_family_2,_facilitated_glucose_transporter_member_2_isoform_X1_[Chrysemys_picta_bellii]	NA	2950.88	0.790835	3.05e-17		KALRN	NA	kalirin_isoform_X4_[Chrysemys_picta_bellii]	NA	470.388	-1.37432	2.92e-12
MARH7	MARCH7	E3_ubiquitin-protein_ligase_MARCH7_isoform_X1_[Chrysemys_picta_bellii]	NA	4739.27	-0.404654	1.51199e-06		DRAXI	DRAXIN	draxin_[Chrysemys_picta_bellii]	NA	683.07	0.694842	0.00111884		GRAN	GCA	grancalcin_isoform_X3_[Chrysemys_picta_bellii]	NA	4517	-0.721538	6.91e-22		STF1	NR5A1	steroidogenic_factor_1_[Chrysemys_picta_bellii]	NA	1749.89	-1.00468	4.01e-17		CHD3	CHD3	chromodomain-helicase-DNA-binding_protein_3_isoform_X4_[Chrysemys_picta_bellii]	NA	2032.83	0.793552	2.92e-12
KCNN3	KCNN3	small_conductance_calcium-activated_potassium_channel_protein_3_[Chrysemys_picta_bellii]	NA	2044.34	0.608969	1.52499e-06		RL3	RPL3	60S_ribosomal_protein_L3_[Chrysemys_picta_bellii]	NA	45752.6	0.371639	0.00119993		CO5A2	NA	collagen_alpha-2(V)_chain_[Chrysemys_picta_bellii]	NA	14159.6	0.721902	8.38e-22		PDIA1	P4HB	LOW_QUALITY_PROTEIN:_protein_disulfide-isomerase_[Chrysemys_picta_bellii]	NA	23598.4	-0.456875	6.3e-17		AL4A1	ALDH4A1	delta-1-pyrroline-5-carboxylate_dehydrogenase,_mitochondrial_[Chrysemys_picta_bellii]	NA	34550.2	0.835385	3.01e-12
COIA1	NA	collagen_alpha-1(XVIII)_chain,_partial_[Chrysemys_picta_bellii]	NA	9188.65	0.333968	1.57872e-06		TNPO3	TNPO3	transportin-3_isoform_X1_[Chrysemys_picta_bellii]	NA	233.164	-1.10187	0.00120764		MB212	MAB21L2	protein_mab-21-like_2_[Chrysemys_picta_bellii]	NA	1129.7	-1.20922	1.02e-21		FARP1	FARP1	FERM,_ARHGEF_and_pleckstrin_domain-containing_protein_1_isoform_X3_[Chrysemys_picta_bellii]	NA	2638.46	-0.75198	9.45e-17		CAD16	NA	cadherin-16_[Chrysemys_picta_bellii]	NA	11634.5	0.760816	3.15e-12
NELFE	NELFE	negative_elongation_factor_E_[Chrysemys_picta_bellii]	NA	1071.23	0.695354	1.66618e-06		LIMK2	LIMK2	LIM_domain_kinase_2_isoform_X2_[Chrysemys_picta_bellii]	NA	157.055	-1.88959	0.00122802		SLC31	SLC3A1	neutral_and_basic_amino_acid_transport_protein_rBAT_[Chrysemys_picta_bellii]	NA	4145.18	0.752792	1.11e-21		MACF1	MACF1	microtubule-actin_cross-linking_factor_1_isoform_X26_[Chrysemys_picta_bellii]	NA	2408	0.877489	1.13e-16		LIMS1	NA	LIM_and_senescent_cell_antigen-like-containing_domain_protein_1_isoform_X2_[Chrysemys_picta_bellii]	NA	286.508	-1.96113	3.56e-12
YCP9	NA	uncharacterized_protein_LOC101945630_[Chrysemys_picta_bellii]	NA	383.899	1.11991	1.90761e-06		FABPL	FABP1	fatty_acid-binding_protein,_liver_[Chrysemys_picta_bellii]	NA	1210.92	0.86218	0.00124095		RENBP	NA	N-acylglucosamine_2-epimerase-like,_partial_[Chrysemys_picta_bellii]	NA	635.843	1.77707	1.13e-21		TCP4	SUB1	activated_RNA_polymerase_II_transcriptional_coactivator_p15_[Chrysemys_picta_bellii]	NA	4818.65	-0.575985	1.69e-16		APOB	APOB	apolipoprotein_B-100_[Chrysemys_picta_bellii]	NA	16167.6	0.619029	8.04e-12
RCOR2	RCOR2	REST_corepressor_2_isoform_X1_[Chrysemys_picta_bellii]	NA	2232.94	0.55439	1.90761e-06		TGFI1	TGFB1I1	transforming_growth_factor_beta-1-induced_transcript_1_protein_isoform_X3_[Chrysemys_picta_bellii]	NA	211.393	-1.1824	0.00124095		RDH7	NA	retinol_dehydrogenase_7_isoform_X1_[Chrysemys_picta_bellii]	NA	2643.97	0.938359	1.8e-21		PRC2A	PRRC2A	LOW_QUALITY_PROTEIN:_protein_PRRC2A_[Chrysemys_picta_bellii]	NA	6881.64	0.452474	1.73e-16		SCD5	SCD5	stearoyl-CoA_desaturase_5_[Chrysemys_picta_bellii]	NA	366.141	-1.5476	8.09e-12
ARHG6	ARHGEF6	rho_guanine_nucleotide_exchange_factor_6_isoform_X2_[Chrysemys_picta_bellii]	NA	761.978	-0.835289	1.98807e-06		RLA0	RPLP0	60S_acidic_ribosomal_protein_P0_[Chrysemys_picta_bellii]	NA	48846.9	0.367013	0.00124373		GLYL3	NA	glycine_N-acyltransferase-like_protein_3_[Chrysemys_picta_bellii]	NA	654.255	1.58963	2.16e-21		LSP1	LSP1	lymphocyte-specific_protein_1_isoform_X1_[Chrysemys_picta_bellii]	NA	4525.76	-0.589123	2.32e-16		IFM2	NA	dispanin_subfamily_A_member_2b-like_[Chrysemys_picta_bellii]	NA	1884.91	-0.818639	8.11e-12
G6PI	GPI	glucose-6-phosphate_isomerase_[Chrysemys_picta_bellii]	NA	13133.4	0.356338	1.98807e-06		CO8A2	NA	collagen_alpha-2(VIII)_chain_[Chrysemys_picta_bellii]	NA	507.147	0.792556	0.00129105		DPP4	NA	dipeptidyl_peptidase_4_isoform_X2_[Chrysemys_picta_bellii]	NA	2665.6	0.846615	2.59e-21		CH60	HSPD1	60_kDa_heat_shock_protein,_mitochondrial_[Chrysemys_picta_bellii]	NA	24260.5	0.476223	2.57e-16		CAPR1	CAPRIN1	caprin-1_isoform_X1_[Chrysemys_picta_bellii]	NA	11109.1	0.503856	1.11e-11
SSBP4	SSBP4	single-stranded_DNA-binding_protein_4_isoform_X2_[Chrysemys_picta_bellii]	NA	3407.93	0.422616	1.98807e-06		LUM	LUM	lumican_[Chrysemys_picta_bellii]	NA	2853.18	0.596312	0.00134772		PTPRZ	PTPRZ1	receptor-type_tyrosine-protein_phosphatase_zeta_isoform_X1_[Chrysemys_picta_bellii]	NA	268.487	-2.7382	4.69e-21		COT1	NR2F1	COUP_transcription_factor_1_isoform_X1_[Chrysemys_picta_bellii]	NA	8431.28	-0.56593	2.64e-16		TNF6B	TNFRSF6B	tumor_necrosis_factor_receptor_superfamily_member_6B_[Chrysemys_picta_bellii]	NA	329.728	-2.20691	1.14e-11
PLIN3	PLIN3	perilipin-3-like_[Chrysemys_picta_bellii]	NA	2707.18	0.440848	2.10473e-06		NOE1	OLFM1	noelin_isoform_X3_[Chrysemys_picta_bellii]	NA	554.854	0.866751	0.00139738		FBLN2	FBLN2	fibulin-2_isoform_X1_[Chrysemys_picta_bellii]	NA	10963.5	0.533934	1.08e-20		FUT2	NA	galactoside_2-alpha-L-fucosyltransferase_2-like,_partial_[Chrysemys_picta_bellii]	NA	691.891	-1.27166	2.68e-16		CCNJ	CCNJ	cyclin-J_[Chrysemys_picta_bellii]	NA	554.103	-1.24815	1.2e-11
MMAD	MMADHC	methylmalonic_aciduria_and_homocystinuria_type_D_protein,_mitochondrial_isoform_X2_[Chrysemys_picta_bellii]	NA	1523.4	-0.570727	2.21862e-06		DPYL1	CRMP1	dihydropyrimidinase-related_protein_1_isoform_X1_[Chrysemys_picta_bellii]	NA	1387.17	0.582831	0.00141655		SLF1	NA	SMC5-SMC6_complex_localization_factor_protein_1_isoform_X2_[Chrysemys_picta_bellii]	NA	2885.39	-0.757529	1.18e-20		PGS2	DCN	decorin_[Chrysemys_picta_bellii]	NA	3803.2	-0.72752	2.88e-16		SMAD3	SMAD3	mothers_against_decapentaplegic_homolog_3_[Chrysemys_picta_bellii]	NA	4218.45	-0.619361	1.45e-11
F118A	FAM118A	protein_FAM118A_[Chrysemys_picta_bellii]	NA	862.666	-0.720937	2.25752e-06		PRP18	NA	pre-mRNA-splicing_factor_18_isoform_X4_[Chrysemys_picta_bellii]	NA	270.981	0.990179	0.00151227		PLLP	PLLP	plasmolipin_[Chrysemys_picta_bellii]	NA	1423.71	0.998242	1.7e-20		TKFC	TKFC	triokinase/FMN_cyclase_[Chrysemys_picta_bellii]	NA	704.798	1.94734	3.43e-16		SATT	SLC1A4	neutral_amino_acid_transporter_A_isoform_X1_[Chrysemys_picta_bellii]	NA	16661	0.991637	1.56e-11
SF01	SF1	splicing_factor_1_isoform_X2_[Chrysemys_picta_bellii]	NA	6587.12	0.339038	2.25752e-06		GPM6B	GPM6B	neuronal_membrane_glycoprotein_M6-b_isoform_X5_[Chrysemys_picta_bellii]	NA	606.378	0.823617	0.00151227		CXA1	GJA1	gap_junction_alpha-1_protein_[Chrysemys_picta_bellii]	NA	6374.01	-0.781601	2.42e-20		HUTU	UROC1	urocanate_hydratase_[Chrysemys_picta_bellii]	NA	1119.36	0.988556	4.14e-16		NA	NA	hemogen_isoform_X2_[Chrysemys_picta_bellii]	NA	464.883	-1.32482	1.59e-11
SEPT10	SEPT10	septin-10_isoform_X2_[Chrysemys_picta_bellii]	NA	2455.49	-0.475524	2.33027e-06		HNF1B	HNF1B	hepatocyte_nuclear_factor_1-beta_isoform_X1_[Chrysemys_picta_bellii]	NA	671.889	-0.729906	0.00151227		CIRBP	NA	cold-inducible_RNA-binding_protein-like_[Chrysemys_picta_bellii]	NA	34909	-0.478565	3.28e-20		POSTN	POSTN	periostin_isoform_X7_[Chrysemys_picta_bellii]	NA	926.562	-1.06445	6.02e-16		CLIC5	CLIC5	chloride_intracellular_channel_protein_5_isoform_X2_[Chrysemys_picta_bellii]	NA	1202.9	0.905696	1.62e-11
TBB5	TUBB	tubulin_beta_chain_isoform_X1_[Chrysemys_picta_bellii]	NA	70572.7	0.352322	2.33027e-06		RL23A	NA	60S_ribosomal_protein_L23a_[Chrysemys_picta_bellii]	NA	19887.8	0.433927	0.00151336		MLEC	NA	myosin_light_chain_3_[Chrysemys_picta_bellii]	NA	729.52	1.42183	3.76e-20		KCT2	C5orf15	keratinocyte-associated_transmembrane_protein_2_[Chrysemys_picta_bellii]	NA	3340.75	-0.583444	7.16e-16		F240C	NA	uncharacterized_protein_LOC770548_[Gallus_gallus]	NA	442.382	1.3828	1.88e-11
CP26C	CYP26C1	cytochrome_P450_26C1_[Chrysemys_picta_bellii]	NA	461.384	1.02735	2.33669e-06		OTUD3	OTUD3	OTU_domain-containing_protein_3_[Chrysemys_picta_bellii]	NA	1675.71	-0.562753	0.00169558		GCDH	GCDH	glutaryl-CoA_dehydrogenase,_mitochondrial_[Chrysemys_picta_bellii]	NA	2650.38	0.805394	4.34e-20		FGL2	FGL2	fibroleukin_[Chrysemys_picta_bellii]	NA	393.794	-1.81221	7.54e-16		CIRBP	CIRBP	cold-inducible_RNA-binding_protein_isoform_X2_[Chrysemys_picta_bellii]	NA	11785.1	0.538133	1.89e-11
NSE1	NSMCE1	non-structural_maintenance_of_chromosomes_element_1_homolog_[Chrysemys_picta_bellii]	NA	171.465	7.56412	2.48102e-06		PO3F2	POU3F2	LOW_QUALITY_PROTEIN:_POU_domain,_class_3,_transcription_factor_2_[Chrysemys_picta_bellii]	NA	459.199	0.806888	0.00171175		CHC10	CHCHD10	coiled-coil-helix-coiled-coil-helix_domain-containing_protein_10,_mitochondrial_isoform_X2_[Chrysemys_picta_bellii]	NA	5672.66	0.669604	5.68e-20		EIF3F	EIF3F	eukaryotic_translation_initiation_factor_3_subunit_F_isoform_X2_[Chrysemys_picta_bellii]	NA	6127.89	0.489004	8.06e-16		NA	NA	NA	URS0000DFE39C	13804.5	-1.02649	2.46e-11
MARH7	MARCH7	E3_ubiquitin-protein_ligase_MARCH7_isoform_X4_[Chrysemys_picta_bellii]	NA	393.193	-1.192	2.50576e-06		ABEC1	NA	C-_U-editing_enzyme_APOBEC-1-like_isoform_X2_[Chrysemys_picta_bellii]	NA	381.332	1.00989	0.00171175		AMNLS	AMN	protein_amnionless_[Chrysemys_picta_bellii]	NA	1020.32	1.21435	6.04e-20		NA	NA	NA	URS00009F3936	96.2123	-5.60527	1.15e-15		SPTB1	SPTB	spectrin_beta_chain,_erythrocytic_isoform_X2_[Chrysemys_picta_bellii]	NA	1089.61	-1.03897	2.46e-11
TAM41	TAMM41	phosphatidate_cytidylyltransferase,_mitochondrial_isoform_X1_[Chrysemys_picta_bellii]	NA	2555.89	-0.460816	2.69058e-06		ZDHC9	ZDHHC9	palmitoyltransferase_ZDHHC9_isoform_X2_[Chrysemys_picta_bellii]	NA	250.391	-1.04598	0.00171175		SC5AA	SLC5A10	sodium/glucose_cotransporter_5_isoform_X1_[Chrysemys_picta_bellii]	NA	1509.13	1.08473	6.82e-20		ATPD	ATP5F1D	ATP_synthase_subunit_delta,_mitochondrial_[Chrysemys_picta_bellii]	NA	4705.99	0.539501	1.18e-15		CP19A	CYP19A1	uncharacterized_protein_LOC101943325_[Chrysemys_picta]	NA	63.5397	4.7723	2.53e-11
IF140	IFT140	LOW_QUALITY_PROTEIN:_intraflagellar_transport_protein_140_homolog_[Chrysemys_picta_bellii]	NA	2439.7	0.5566	2.86465e-06		ZZEF1	ZZEF1	zinc_finger_ZZ-type_and_EF-hand_domain-containing_protein_1_isoform_X2_[Chrysemys_picta_bellii]	NA	3931.33	-0.446263	0.00177421		PRUN2	NA	protein_prune_homolog_2_isoform_X2_[Chrysemys_picta_bellii]	NA	2551.2	0.809988	6.92e-20		MMP2	MMP2	72_kDa_type_IV_collagenase_[Chrysemys_picta_bellii]	NA	6278.8	-0.561189	1.21e-15		DHB4	HSD17B4	peroxisomal_multifunctional_enzyme_type_2_isoform_X1_[Chrysemys_picta_bellii]	NA	9966.8	0.690897	2.59e-11
ANM5	PRMT5	protein_arginine_N-methyltransferase_5_[Chrysemys_picta_bellii]	NA	11802.1	0.32253	3.09839e-06		NA	NA	uncharacterized_protein_LOC101934842_[Chrysemys_picta_bellii]	NA	169.973	1.2724	0.00180175		TINAL	TINAGL1	tubulointerstitial_nephritis_antigen-like_[Chrysemys_picta_bellii]	NA	3308.21	0.702865	1.19e-19		OGT1	OGT	UDP-N-acetylglucosamine--peptide_N-acetylglucosaminyltransferase_110_kDa_subunit_isoform_X2_[Chrysemys_picta_bellii]	NA	531.393	1.36398	1.24e-15		WASL	WASL	neural_Wiskott-Aldrich_syndrome_protein_isoform_X1_[Chrysemys_picta_bellii]	NA	2454.53	-0.713322	4.43e-11
CO4A1	NA	collagen_alpha-1(IV)_chain_isoform_X1_[Chrysemys_picta_bellii]	NA	8194.06	0.374773	3.1438e-06		MYOM1	MYOM1	myomesin-1_isoform_X5_[Chrysemys_picta_bellii]	NA	119.501	1.71875	0.00183668		S4A4	SLC4A4	electrogenic_sodium_bicarbonate_cotransporter_1_isoform_X4_[Chrysemys_picta_bellii]	NA	4293.43	0.682178	1.44e-19		FIBB	FGB	fibrinogen_beta_chain_isoform_X1_[Chrysemys_picta_bellii]	NA	95.3186	-5.06572	1.28e-15		CBX3	CBX3	chromobox_protein_homolog_3_isoform_X2_[Chrysemys_picta_bellii]	NA	1202.84	-0.909035	4.75e-11
SRSF5	SRSF5	serine/arginine-rich_splicing_factor_5_[Chrysemys_picta_bellii]	NA	10309.5	0.329482	3.1438e-06		RTN1	RTN1	reticulon-1_isoform_X1_[Chrysemys_picta_bellii]	NA	564.492	0.975547	0.00185643		LIMD2	NA	uncharacterized_protein_LOC112058891_[Chrysemys_picta_bellii]	NA	2220.79	0.87145	1.44e-19		FNDC1	FNDC1	fibronectin_type_III_domain-containing_protein_1_[Chrysemys_picta_bellii]	NA	1374.27	-0.905389	1.37e-15		CCL19	NA	C-C_motif_chemokine_21c-like_[Chrysemys_picta_bellii]	NA	631.821	-1.14601	4.84e-11
ISK6	NA	serine_protease_inhibitor_Kazal-type_1-like_[Chrysemys_picta_bellii]	NA	559.316	-1.29189	3.25734e-06		NLRP3	NA	NACHT,_LRR_and_PYD_domains-containing_protein_3-like_[Chrysemys_picta_bellii]	NA	320.696	0.928059	0.00193954		AT1B1	ATP1B1	sodium/potassium-transporting_ATPase_subunit_beta-1_[Chrysemys_picta_bellii]	NA	22379.4	0.568112	1.66e-19		ATPB	NA	ATP_synthase_subunit_beta,_mitochondrial_[Chrysemys_picta_bellii]	NA	31068.3	0.38924	2.17e-15		ENR1	NA	syncytin-1-like_[Chrysemys_picta_bellii]	NA	1328.13	-0.835167	4.98e-11
ANXA1	ANXA1	annexin_A1_[Chrysemys_picta_bellii]	NA	3895.61	-0.470371	3.36046e-06		RL9	RPL9	60S_ribosomal_protein_L9_[Chrysemys_picta_bellii]	NA	23196.7	0.56135	0.0019909		MARH7	MARCH7	E3_ubiquitin-protein_ligase_MARCH7_isoform_X1_[Chrysemys_picta_bellii]	NA	4611.94	-0.676442	1.92e-19		NEK6	NEK6	serine/threonine-protein_kinase_Nek6_isoform_X1_[Chrysemys_picta_bellii]	NA	2408.11	-0.700433	2.33e-15		CO9A3	NA	collagen_alpha-3(IX)_chain_[Chrysemys_picta_bellii]	NA	707.692	-4.15391	5.03e-11
SOX4	SOX4	transcription_factor_SOX-4_[Chrysemys_picta_bellii]	NA	3702.04	0.474923	3.43213e-06		EF1D	EEF1D	elongation_factor_1-delta_isoform_X2_[Chrysemys_picta_bellii]	NA	11502.6	0.459014	0.00204213		FXRD1	FOXRED1	FAD-dependent_oxidoreductase_domain-containing_protein_1_[Chrysemys_picta_bellii]	NA	8657.33	0.803397	1.98e-19		SEPT8	SEPT8	septin-8_isoform_X1_[Chrysemys_picta_bellii]	NA	4667.5	-0.527909	2.43e-15		VLDLR	VLDLR	very_low-density_lipoprotein_receptor_isoform_X2_[Chrysemys_picta_bellii]	NA	502.201	-1.33545	5.39e-11
TDG	TDG	G/T_mismatch-specific_thymine_DNA_glycosylase_isoform_X2_[Chrysemys_picta_bellii]	NA	2089.77	-0.488081	4.23075e-06		CCN2	CCN2	connective_tissue_growth_factor_[Chrysemys_picta_bellii]	NA	2709.99	0.620588	0.00207423		PI5PA	INPP5J	phosphatidylinositol_4,5-bisphosphate_5-phosphatase_A_[Chrysemys_picta_bellii]	NA	653.532	1.49302	2.06e-19		ZN701	NA	zinc_finger_protein_189-like_isoform_X1_[Chrysemys_picta_bellii]	NA	3131.51	-0.591465	2.51e-15		GAS6	GAS6	growth_arrest-specific_protein_6_isoform_X3_[Chrysemys_picta_bellii]	NA	484.039	-1.47608	5.44e-11
KDM3A	KDM3A	lysine-specific_demethylase_3A_[Chrysemys_picta_bellii]	NA	4048.97	0.457798	4.24833e-06		HSP7C	NA	heat_shock_cognate_71_kDa_protein-like_[Chrysemys_picta_bellii]	NA	339.87	0.968475	0.00212529		GTR2	SLC2A2	solute_carrier_family_2,_facilitated_glucose_transporter_member_2_isoform_X1_[Chrysemys_picta_bellii]	NA	3317.58	0.750002	2.98e-19		PRG2	NA	bone_marrow_proteoglycan-like_[Chrysemys_picta_bellii]	NA	126.35	-3.50519	2.9e-15		SPB10	NA	serpin_B10-like_isoform_X1_[Chrysemys_picta_bellii]	NA	245.404	1.9082	5.44e-11
UNC5A	HK3	hexokinase-3_[Chrysemys_picta_bellii]	NA	1134.84	0.774356	4.4978e-06		CC070	C3orf70	UPF0524_protein_C3orf70_homolog_isoform_X1_[Chrysemys_picta_bellii]	NA	3054.1	-0.458817	0.00230129		LTC4S	NA	leukotriene_C4_synthase_[Chrysemys_picta_bellii]	NA	2031.43	0.851636	3.48e-19		COF2	CFL2	cofilin-2_isoform_X1_[Chrysemys_picta_bellii]	NA	2144.47	-0.821362	3.25e-15		FRIH	NA	ferritin_heavy_chain_A_[Chrysemys_picta_bellii]	NA	9479.67	0.718292	5.63e-11
EMIL1	EMILIN1	EMILIN-1,_partial_[Chrysemys_picta_bellii]	NA	5926.49	0.320586	4.66246e-06		NFL	NEFL	neurofilament_light_polypeptide_isoform_X2_[Chrysemys_picta_bellii]	NA	1007.12	0.685494	0.00235169		GCSP	GLDC	glycine_dehydrogenase_(decarboxylating),_mitochondrial_[Chrysemys_picta_bellii]	NA	5153.5	-1.00846	4.22e-19		CYB	CYTB	cytochrome_b_(mitochondrion)_[Chrysemys_picta_bellii]	NA	193467	-0.405958	4.21e-15		COIA1	NA	collagen_alpha-1(XVIII)_chain,_partial_[Chrysemys_picta_bellii]	NA	5977.74	-0.871099	6.26e-11
TFE2	TCF3	transcription_factor_E2-alpha_isoform_X6_[Chrysemys_picta_bellii]	NA	685.806	-1.22803	4.66246e-06		NUDC2	NUDCD2	nudC_domain-containing_protein_2_[Chrysemys_picta_bellii]	NA	1511.1	0.644565	0.00236532		S2545	SLC25A45	solute_carrier_family_25_member_45_isoform_X2_[Chrysemys_picta_bellii]	NA	120.897	3.77542	4.42e-19		WNK4	WNK4	serine/threonine-protein_kinase_WNK4_isoform_X2_[Chrysemys_picta_bellii]	NA	4941.32	0.512885	5.44e-15		XDH	XDH	xanthine_dehydrogenase/oxidase_isoform_X1_[Chrysemys_picta_bellii]	NA	1107.19	0.891169	7.1e-11
ORC3	ORC3	origin_recognition_complex_subunit_3_isoform_X2_[Chrysemys_picta_bellii]	NA	1796.05	0.532099	5.07886e-06		FNIP1	FNIP1	folliculin-interacting_protein_1_isoform_X3_[Chrysemys_picta_bellii]	NA	281.8	1.00235	0.00236532		NDRG1	NDRG1	protein_NDRG1_[Chrysemys_picta_bellii]	NA	13555	0.504103	4.73e-19		RAB2A	RAB2A	ras-related_protein_Rab-2A_[Chrysemys_picta_bellii]	NA	3114.45	-0.619783	5.44e-15		ATL5	ADAMTSL5	ADAMTS-like_protein_5_isoform_X2_[Chrysemys_picta_bellii]	NA	344.389	-1.49976	7.17e-11
BCL7A	BCL7A	B-cell_CLL/lymphoma_7_protein_family_member_A_isoform_X1_[Chrysemys_picta_bellii]	NA	458.659	-1.15362	5.18519e-06		CO1A2	NA	collagen_alpha-2(I)_chain_isoform_X1_[Chrysemys_picta_bellii]	NA	12606.7	0.627079	0.00236532		COX5B	NA	cytochrome_c_oxidase_subunit_5B,_mitochondrial-like_[Chrysemys_picta_bellii]	NA	1321.49	0.985882	5.85e-19		HOGA1	HOGA1	4-hydroxy-2-oxoglutarate_aldolase,_mitochondrial_[Chrysemys_picta_bellii]	NA	6129.55	0.560953	5.45e-15		FSCN1	FSCN1	fascin_[Chrysemys_picta_bellii]	NA	8817.74	-0.660389	7.78e-11
MIEN1	MIEN1	migration_and_invasion_enhancer_1,_partial_[Chrysemys_picta_bellii]	NA	2662.84	-0.476773	5.2354e-06		PESC	PES1	pescadillo_homolog_isoform_X1_[Chrysemys_picta_bellii]	NA	2238.27	-0.470476	0.00236824		MGA	NA	sucrase-isomaltase,_intestinal_[Chrysemys_picta_bellii]	NA	4770.77	0.978033	7.51e-19		NUCL	NA	nucleolin_[Chrysemys_picta_bellii]	NA	30677.6	-0.386491	5.45e-15		SO3A1	SLCO3A1	solute_carrier_organic_anion_transporter_family_member_3A1_[Chrysemys_picta_bellii]	NA	571.25	-1.40465	7.89e-11
CY1	CYC1	cytochrome_c1,_heme_protein,_mitochondrial_[Chrysemys_picta_bellii]	NA	3483.83	0.407758	5.60538e-06		ARI1B	ARID1B	AT-rich_interactive_domain-containing_protein_1B_isoform_X3_[Chrysemys_picta_bellii]	NA	1291.86	0.76214	0.00242013		DHRS7	DHRS7	dehydrogenase/reductase_SDR_family_member_7_isoform_X2_[Chrysemys_picta_bellii]	NA	2782.05	0.897266	8.19e-19		ATS8	ADAMTS8	A_disintegrin_and_metalloproteinase_with_thrombospondin_motifs_8_[Chrysemys_picta_bellii]	NA	901.404	1.10754	5.45e-15		METRN	METRN	meteorin_[Chrysemys_picta_bellii]	NA	1557.16	-0.776255	8.88e-11
TSSC4	TSSC4	protein_TSSC4_[Chrysemys_picta_bellii]	NA	1766.37	-0.529834	6.09431e-06		CTXN1	CTXN1	cortexin-1_[Chrysemys_picta_bellii]	NA	513.261	-0.758263	0.00245885		IF4G2	EIF4G2	eukaryotic_translation_initiation_factor_4_gamma_2,_partial_[Chrysemys_picta_bellii]	NA	47790	-0.378673	8.46e-19		VILI	VIL1	villin-1_[Chrysemys_picta_bellii]	NA	1467.96	0.941702	5.53e-15		AADAT	NA	kynurenine/alpha-aminoadipate_aminotransferase,_mitochondrial-like_[Chrysemys_picta_bellii]	NA	5351.54	0.856214	1.08e-10
RD23A	RAD23A	UV_excision_repair_protein_RAD23_homolog_A_[Chrysemys_picta_bellii]	NA	5988.78	0.332207	6.64038e-06		RT29	DAP3	28S_ribosomal_protein_S29,_mitochondrial_isoform_X2_[Chrysemys_picta_bellii]	NA	148.101	-2.17725	0.00254699		A1CF	A1CF	APOBEC1_complementation_factor_isoform_X2_[Chrysemys_picta_bellii]	NA	2928.68	0.707134	8.58e-19		CHM2B	CHMP2B	charged_multivesicular_body_protein_2b_[Chrysemys_picta_bellii]	NA	2319.35	-0.660148	6.09e-15		TPA	PLAT	tissue-type_plasminogen_activator_[Chrysemys_picta_bellii]	NA	5623.06	-0.627328	1.13e-10
MK	MDK	midkine_[Chrysemys_picta_bellii]	NA	10783.5	0.271094	8.2472e-06		CP3AO	NA	cytochrome_P450_3A24-like_isoform_X1_[Chrysemys_picta_bellii]	NA	475.174	0.808382	0.00257353		PPA5	ACP5	tartrate-resistant_acid_phosphatase_type_5_isoform_X1_[Chrysemys_picta_bellii]	NA	1737.97	0.952976	1e-18		FA20A	FAM20A	pseudokinase_FAM20A_[Chrysemys_picta_bellii]	NA	5687.74	-0.498737	6.79e-15		KCJ15	KCNJ15	ATP-sensitive_inward_rectifier_potassium_channel_15_isoform_X1_[Chrysemys_picta_bellii]	NA	7216.97	0.55605	1.27e-10
PAQRB	MMD	monocyte_to_macrophage_differentiation_factor_isoform_X2_[Chrysemys_picta_bellii]	NA	6651.88	0.387201	8.83982e-06		ROA2	HNRNPA2B1	heterogeneous_nuclear_ribonucleoproteins_A2/B1_isoform_X3_[Chrysemys_picta_bellii]	NA	688.103	0.734263	0.00257353		PRS35	NA	inactive_serine_protease_35_isoform_X1_[Chrysemys_picta_bellii]	NA	1947.59	1.08147	1.03e-18		CANB1	NA	calcineurin_subunit_B_type_1_[Chrysemys_picta_bellii]	NA	2391.67	-0.656153	7.05e-15		CO2A1	NA	collagen_alpha-1(II)_chain_isoform_X2_[Chrysemys_picta_bellii]	NA	2361.98	-1.10914	1.29e-10
HS105	HSPH1	heat_shock_protein_105_kDa_[Chrysemys_picta_bellii]	NA	6913.61	0.366436	9.14609e-06		CO6A3	NA	collagen_alpha-3(VI)_chain_isoform_X11_[Chrysemys_picta_bellii]	NA	698.635	0.72504	0.00259559		NA	NA	carcinoembryonic_antigen-related_cell_adhesion_molecule_20-like_[Chrysemys_picta_bellii]	NA	3362.09	0.68972	1.06e-18		SPON1	SPON1	spondin-1_isoform_X1_[Chrysemys_picta_bellii]	NA	6752.35	-0.458743	1.06e-14		GTR11	NA	solute_carrier_family_2,_facilitated_glucose_transporter_member_11_isoform_X1_[Chrysemys_picta_bellii]	NA	1810.11	1.47554	1.34e-10
IGBP1	NA	immunoglobulin-binding_protein_1_isoform_X1_[Chrysemys_picta_bellii]	NA	1945.14	-0.476925	9.31685e-06		KDM5A	NA	lysine-specific_demethylase_5A_isoform_X2_[Chrysemys_picta_bellii]	NA	1552.92	-0.801082	0.00263449		GGT1	NA	glutathione_hydrolase_1_proenzyme_[Chrysemys_picta_bellii]	NA	1561.24	1.1708	1.17e-18		PIEZ2	PIEZO2	piezo-type_mechanosensitive_ion_channel_component_2_[Chrysemys_picta_bellii]	NA	847.458	-1.04377	1.11e-14		LYAM3	NA	L-selectin,_partial_[Chrysemys_picta_bellii]	NA	1097.56	-1.07186	1.34e-10
NARF	NARF	nuclear_prelamin_A_recognition_factor_[Chrysemys_picta_bellii]	NA	1437.06	0.565655	9.68597e-06		TSN5	TSPAN5	tetraspanin-5_isoform_X2_[Chrysemys_picta_bellii]	NA	142.437	-1.37754	0.00269323		MYH1B	NA	myosin_heavy_chain,_skeletal_muscle,_adult-like_[Chrysemys_picta_bellii]	NA	2173.12	0.873546	1.22e-18		WT1	NA	Wilms_tumor_protein,_partial_[Chrysemys_picta_bellii]	NA	1787.87	-0.767844	1.44e-14		DMA	NA	class_II_histocompatibility_antigen,_M_alpha_chain_[Chrysemys_picta_bellii]	NA	1388.18	-0.860536	1.34e-10
BCL7A	BCL7A	B-cell_CLL/lymphoma_7_protein_family_member_A_isoform_X2_[Chrysemys_picta_bellii]	NA	986.753	0.637499	1.00314e-05		ATX1L	ATXN1L	ataxin-1-like_[Chrysemys_picta_bellii]	NA	1672.87	-0.503397	0.00270539		THTR	TST	thiosulfate_sulfurtransferase_[Chrysemys_picta_bellii]	NA	4645.13	0.760904	1.51e-18		REN3B	UPF3B	regulator_of_nonsense_transcripts_3B_[Chrysemys_picta_bellii]	NA	1527.72	-0.81735	1.55e-14		S2545	SLC25A45	solute_carrier_family_25_member_45_isoform_X2_[Chrysemys_picta_bellii]	NA	220.826	2.61547	1.44e-10
EHMT2	EHMT2	histone-lysine_N-methyltransferase_EHMT2_[Chrysemys_picta_bellii]	NA	8963.32	0.284967	1.00314e-05		HXB5	HOXB5	homeobox_protein_Hox-B5_[Chrysemys_picta_bellii]	NA	444.194	0.924336	0.00270539		YLAT1	NA	Y+L_amino_acid_transporter_1-like,_partial_[Chrysemys_picta_bellii]	NA	1402.97	1.03135	2.34e-18		AGT2	AGXT2	alanine--glyoxylate_aminotransferase_2,_mitochondrial_isoform_X2_[Chrysemys_picta_bellii]	NA	4021.45	0.585954	1.59e-14		AT1B3	ATP1B3	sodium/potassium-transporting_ATPase_subunit_beta-3_[Chrysemys_picta_bellii]	NA	3121.05	-0.617812	1.66e-10
RL6	NA	60S_ribosomal_protein_L6_[Chrysemys_picta_bellii]	NA	35049	0.267511	1.00314e-05		ELAV2	ELAVL2	ELAV-like_protein_2_isoform_X4_[Chrysemys_picta_bellii]	NA	748.714	0.71522	0.00270539		NA	NA	NA	URS000017A702	3355.51	1.06672	2.74e-18		PKHH1	PLEKHH1	pleckstrin_homology_domain-containing_family_H_member_1_isoform_X1_[Chrysemys_picta_bellii]	NA	2858.84	0.614462	1.72e-14		G3ST1	GAL3ST1	galactosylceramide_sulfotransferase_isoform_X1_[Chrysemys_picta_bellii]	NA	2030.24	-0.811922	1.9e-10
HSP7C	NA	heat_shock_cognate_71_kDa_protein-like_[Chrysemys_picta_bellii]	NA	182.694	1.62428	1.03037e-05		UBP32	NA	ubiquitin_carboxyl-terminal_hydrolase_32_isoform_X2_[Chrysemys_picta_bellii]	NA	557.107	-0.738972	0.00274205		DHRS7	DHRS7	dehydrogenase/reductase_SDR_family_member_7_isoform_X1_[Chrysemys_picta_bellii]	NA	1741.46	0.96584	2.75e-18		CA174	C1orf174	UPF0688_protein_C1orf174_homolog_[Chrysemys_picta_bellii]	NA	431.442	-1.66748	1.85e-14		USH1C	USH1C	harmonin_isoform_X1_[Chrysemys_picta_bellii]	NA	1121.65	0.857308	1.93e-10
HTSF1	HTATSF1	HIV_Tat-specific_factor_1_[Chrysemys_picta_bellii]	NA	4785.67	-0.3375	1.04443e-05		CIRBP	CIRBP	cold-inducible_RNA-binding_protein_isoform_X1_[Chrysemys_picta_bellii]	NA	15161.9	0.641264	0.00274205		CXB6	NA	gap_junction_beta-6_protein_isoform_X1_[Chrysemys_picta_bellii]	NA	2378.02	0.770343	3.19e-18		FBLN1	FBLN1	fibulin-1_isoform_X1_[Chrysemys_picta_bellii]	NA	1457.67	-0.986572	2.23e-14		VILI	VIL1	villin-1_[Chrysemys_picta_bellii]	NA	1386.93	0.905698	2.04e-10
CNPY4	NA	protein_canopy_homolog_4_[Chrysemys_picta_bellii]	NA	822.746	0.810596	1.06546e-05		RFTN2	RFTN2	raftlin-2_isoform_X1_[Chrysemys_picta_bellii]	NA	1304.96	0.559964	0.00274205		LOX3B	LOXL3	lysyl_oxidase_homolog_3_isoform_X3_[Chrysemys_picta_bellii]	NA	4757.21	0.703556	3.35e-18		CP2H2	NA	cytochrome_P450_2H2-like,_partial_[Chrysemys_picta_bellii]	NA	684.713	-1.56533	2.27e-14		BT1A1	NA	butyrophilin_subfamily_1_member_A1-like_isoform_X1_[Chrysemys_picta_bellii]	NA	565.797	-1.32893	2.06e-10
CAND1	CAND2	cullin-associated_NEDD8-dissociated_protein_1-like_isoform_X1_[Chrysemys_picta_bellii]	NA	935.359	0.654713	1.15256e-05		TPM3	NA	tropomyosin_beta_chain_isoform_X7_[Chrysemys_picta_bellii]	NA	499.772	0.783656	0.00274484		ADPRH	NA	LOW_QUALITY_PROTEIN:_protein_ADP-ribosylarginine_hydrolase-like_[Chrysemys_picta_bellii]	NA	369.604	1.84525	3.37e-18		PDK2	PDK2	pyruvate_dehydrogenase_kinase,_isozyme_2_[Chrysemys_picta_bellii]	NA	10280.3	0.432041	2.71e-14		GGT1	NA	glutathione_hydrolase_1_proenzyme_[Chrysemys_picta_bellii]	NA	1378.09	1.04879	2.09e-10
EMIL3	NA	EMILIN-3_[Chrysemys_picta_bellii]	NA	5790.08	0.40487	1.15256e-05		TBB	NA	tubulin_beta-4A_chain_[Chrysemys_picta_bellii]	NA	2741.7	0.537261	0.00281103		DHSO	SORD	sorbitol_dehydrogenase_[Chrysemys_picta_bellii]	NA	4355.03	0.654774	3.9e-18		FREM1	FREM1	FRAS1-related_extracellular_matrix_protein_1_isoform_X3_[Chrysemys_picta_bellii]	NA	815.978	1.05107	2.83e-14		PMVK	PMVK	phosphomevalonate_kinase_[Chrysemys_picta_bellii]	NA	4575.25	-0.606723	2.13e-10
MYCN	NA	N-myc_proto-oncogene_protein_[Chrysemys_picta_bellii]	NA	4392.58	0.370365	1.15975e-05		RL7	RPL7	60S_ribosomal_protein_L7_[Chrysemys_picta_bellii]	NA	24730.9	0.450968	0.00294206		CR3L3	CREB3L3	cyclic_AMP-responsive_element-binding_protein_3-like_protein_3_isoform_X1_[Chrysemys_picta_bellii]	NA	1354.09	1.03443	4.18e-18		RSRC1	NA	serine/Arginine-related_protein_53_[Chrysemys_picta_bellii]	NA	1702.06	-0.813182	4.07e-14		CUBN	CUBN	cubilin_isoform_X1_[Chrysemys_picta_bellii]	NA	7446.2	0.648437	2.35e-10
HSP74	HSPA4	heat_shock_70_kDa_protein_4_isoform_X1_[Chrysemys_picta_bellii]	NA	13212.1	0.266805	1.18474e-05		TNNT1	NA	troponin_T,_cardiac_muscle_isoform_X4_[Chrysemys_picta_bellii]	NA	190.362	1.14823	0.00294206		LAD1	NA	ladinin-1_[Chrysemys_picta_bellii]	NA	1117.75	1.06693	5.5e-18		NEUS	SERPINI1	neuroserpin_[Chrysemys_picta_bellii]	NA	5664.05	-0.48915	4.43e-14		EM55	MPP1	55_kDa_erythrocyte_membrane_protein_[Chrysemys_picta_bellii]	NA	8359.62	0.682941	2.5e-10
EF1B	EEF1B2	elongation_factor_1-beta_[Chrysemys_picta_bellii]	NA	13933.8	0.459836	1.21537e-05		TPRGL	TPRG1L	tumor_protein_p63-regulated_gene_1-like_protein_[Chrysemys_picta_bellii]	NA	2081.7	0.612031	0.00296382		SRSF4	NA	serine/arginine-rich_splicing_factor_5-like_isoform_X2_[Chrysemys_picta_bellii]	NA	3975.37	-0.610323	9.76e-18		RL21	NA	60S_ribosomal_protein_L21_[Chrysemys_picta_bellii]	NA	23572.3	-0.314313	4.93e-14		MYO7A	MYO7A	unconventional_myosin-VIIa_[Chrysemys_picta_bellii]	NA	1275.44	0.851397	2.51e-10
NA	NA	uncharacterized_protein_LOC101942090_isoform_X3_[Chrysemys_picta_bellii]	NA	1277.38	0.653765	1.22245e-05		CH60	HSPD1	60_kDa_heat_shock_protein,_mitochondrial_[Chrysemys_picta_bellii]	NA	29007.2	0.385751	0.00299876		XDH	XDH	xanthine_dehydrogenase/oxidase_isoform_X1_[Chrysemys_picta_bellii]	NA	951.594	1.18567	9.82e-18		GGLO	NA	L-gulonolactone_oxidase_[Chrysemys_picta_bellii]	NA	10700.4	0.415519	7.03e-14		ALDOB	ALDOB	fructose-bisphosphate_aldolase_B_[Chrysemys_picta_bellii]	NA	37750.9	0.99415	2.52e-10
HYOU1	HYOU1	hypoxia_up-regulated_protein_1_isoform_X3_[Chrysemys_picta_bellii]	NA	9315.33	0.282964	1.24202e-05		ODB2	DBT	lipoamide_acyltransferase_component_of_branched-chain_alpha-keto_acid_dehydrogenase_complex,_mitochondrial_isoform_X2_[Chrysemys_picta_bellii]	NA	1036.78	0.753659	0.00300079		PKDRE	PKDREJ	LOW_QUALITY_PROTEIN:_polycystic_kidney_disease_and_receptor_for_egg_jelly-related_protein_[Chrysemys_picta_bellii]	NA	4037.33	0.626255	1.04e-17		CC90B	CCDC90B	coiled-coil_domain-containing_protein_90B,_mitochondrial_isoform_X1_[Chrysemys_picta_bellii]	NA	3394.33	-0.560828	8.59e-14		PKP2	PKP2	LOW_QUALITY_PROTEIN:_plakophilin-2_[Chrysemys_picta_bellii]	NA	816.58	-0.974827	2.52e-10
NKX25	NA	homeobox_protein_Nkx-2.5_[Chrysemys_picta_bellii]	NA	694.818	0.764487	1.24202e-05		ZO1	TJP1	tight_junction_protein_ZO-1_isoform_X7_[Chrysemys_picta_bellii]	NA	141.257	1.38926	0.00324518		UNC5A	HK3	hexokinase-3_[Chrysemys_picta_bellii]	NA	1825.01	0.830078	1.1e-17		ADT2	SLC25A5	ADP/ATP_translocase_2_[Chrysemys_picta_bellii]	NA	20492	0.368208	8.59e-14		PDGFA	PDGFA	platelet-derived_growth_factor_subunit_A_isoform_X1_[Chrysemys_picta_bellii]	NA	730.657	-1.00928	2.52e-10
TBCD5	TBC1D5	TBC1_domain_family_member_5_isoform_X1_[Chrysemys_picta_bellii]	NA	782.437	-0.712041	1.4134e-05		NAGS	NAGS	N-acetylglutamate_synthase,_mitochondrial_[Chrysemys_picta_bellii]	NA	279.503	-1.15609	0.00332552		DHDH	NA	trans-1,2-dihydrobenzene-1,2-diol_dehydrogenase-like_[Chrysemys_picta_bellii]	NA	1041.91	1.44383	1.16e-17		ACTH	NA	actin,_gamma-enteric_smooth_muscle_[Chrysemys_picta_bellii]	NA	1583.04	-1.40245	8.6e-14		HUTI	AMDHD1	probable_imidazolonepropionase_[Chrysemys_picta_bellii]	NA	692.112	1.31544	2.57e-10
TLN1	TLN1	talin-1_[Chrysemys_picta_bellii]	NA	9483.22	0.296151	1.48375e-05		FABP5	FABP5	myelin_P2_protein_[Chrysemys_picta_bellii]	NA	2618.11	0.448852	0.00337559		GATA2	GATA2	endothelial_transcription_factor_GATA-2_isoform_X2_[Chrysemys_picta_bellii]	NA	1917.83	0.855552	1.2e-17		KCRB	CKB	creatine_kinase_B-type_isoform_X1_[Chrysemys_picta_bellii]	NA	8949.52	0.415152	9.39e-14		LRP2	LRP2	low-density_lipoprotein_receptor-related_protein_2_isoform_X4_[Chrysemys_picta_bellii]	NA	11464.3	0.642258	2.97e-10
XPO1	XPO1	exportin-1_isoform_X1_[Chrysemys_picta_bellii]	NA	10683.3	0.276808	1.61416e-05		PDPFB	PPDPF	pancreatic_progenitor_cell_differentiation_and_proliferation_factor_[Chrysemys_picta_bellii]	NA	30158.2	0.469783	0.00340444		PRSS8	NA	LOW_QUALITY_PROTEIN:_prostasin-like_[Chrysemys_picta_bellii]	NA	3191.32	0.859469	1.29e-17		GATM	GATM	glycine_amidinotransferase,_mitochondrial_isoform_X1_[Chrysemys_picta_bellii]	NA	1937.38	0.936286	9.64e-14		HRH3	NA	histamine_H3_receptor-like_[Chrysemys_picta_bellii]	NA	79.2688	-3.43447	3.1e-10
RL4	RPL4	60S_ribosomal_protein_L4_[Chrysemys_picta_bellii]	NA	42394.1	0.24978	1.70942e-05		I20L2	ISG20L2	interferon-stimulated_20_kDa_exonuclease-like_2_[Chrysemys_picta_bellii]	NA	2542.31	-0.575986	0.00350728		MAGI2	NA	PDZ_domain-containing_protein_MAGIX_[Chrysemys_picta_bellii]	NA	2951.82	0.699944	1.36e-17		EMC7	EMC7	ER_membrane_protein_complex_subunit_7_[Chrysemys_picta_bellii]	NA	1863.29	-0.787008	1.04e-13		VILI	VILL	villin-like_protein_[Chrysemys_picta_bellii]	NA	3454.78	0.642184	3.2e-10
EIF3F	EIF3F	eukaryotic_translation_initiation_factor_3_subunit_F_isoform_X2_[Chrysemys_picta_bellii]	URS0000DCC1B0	6923.65	0.309355	1.71941e-05		ACTB	ACTB	actin,_cytoplasmic_1_[Chrysemys_picta_bellii]	NA	115215	0.359058	0.00355849		ARRD3	ARRDC3	arrestin_domain-containing_protein_3_isoform_X1_[Chrysemys_picta_bellii]	NA	3407.5	0.804998	1.4e-17		TSN6	TSPAN6	tetraspanin-6_[Chrysemys_picta_bellii]	NA	4596.93	-0.570661	1.11e-13		KCNN3	KCNN3	small_conductance_calcium-activated_potassium_channel_protein_3_[Chrysemys_picta_bellii]	NA	771.515	1.00913	3.25e-10
NA	NA	NA	NA	4772.32	-0.625273	1.71941e-05		NA	NA	uncharacterized_protein_LOC101951066_isoform_X2_[Chrysemys_picta_bellii]	NA	837.474	0.595205	0.0036004		FADS1	NA	fatty_acid_desaturase_1-like_[Chrysemys_picta_bellii]	NA	3602.11	0.685413	1.63e-17		TXNL1	TXNL1	thioredoxin-like_protein_1_isoform_X1_[Chrysemys_picta_bellii]	NA	1758.25	-0.744695	1.25e-13		RBTN1	LMO1	rhombotin-1_isoform_X2_[Chrysemys_picta_bellii]	NA	281.555	-1.57071	3.58e-10
SNN	NA	stannin_[Chrysemys_picta_bellii]	NA	5178.61	-0.324151	1.77758e-05		ABEC2	APOBEC2	C-_U-editing_enzyme_APOBEC-2_[Chrysemys_picta_bellii]	NA	378.39	0.895959	0.00369564		SO1A5	SLCO1A2	solute_carrier_organic_anion_transporter_family_member_1A2_[Chrysemys_picta_bellii]	NA	652.06	1.49911	1.77e-17		KNG2	KNG1	kininogen-1_[Chrysemys_picta_bellii]	NA	104.319	-3.69284	1.38e-13		CNDP2	CNDP2	cytosolic_non-specific_dipeptidase_isoform_X1_[Chrysemys_picta_bellii]	NA	5237.79	0.60318	3.88e-10
IN80C	INO80C	INO80_complex_subunit_C_isoform_X1_[Chrysemys_picta_bellii]	NA	2436.36	-0.41976	1.78433e-05		SOX3	SOX3	transcription_factor_SOX-3_[Chrysemys_picta_bellii]	NA	702.231	0.678258	0.00380495		PGCA	ACAN	aggrecan_core_protein_isoform_X1_[Chrysemys_picta_bellii]	NA	332.379	1.85194	1.86e-17		K2C8	NA	keratin,_type_II_cytoskeletal_8-like_[Chrysemys_picta_bellii]	NA	382.349	1.61762	1.67e-13		F118A	FAM118A	protein_FAM118A_[Chrysemys_picta_bellii]	NA	723.483	-0.996763	4.21e-10
MCES	RNMT	mRNA_cap_guanine-N7_methyltransferase_[Chrysemys_picta_bellii]	NA	9299.87	-0.281566	1.78433e-05		HES5	NA	transcription_factor_HES-5-like_[Chrysemys_picta_bellii]	NA	491.486	0.888755	0.003906		HNF4A	HNF4A	hepatocyte_nuclear_factor_4-alpha_isoform_X1_[Chrysemys_picta_bellii]	NA	1954.29	0.812897	2.17e-17		DYH2	DNAH2	LOW_QUALITY_PROTEIN:_dynein_heavy_chain_2,_axonemal_[Chrysemys_picta_bellii]	NA	993.182	1.11391	1.73e-13		DIAC	CTBS	di-N-acetylchitobiase_isoform_X1_[Chrysemys_picta_bellii]	NA	1824.58	-0.727493	4.45e-10
TBB	NA	tubulin_beta-4A_chain_[Chrysemys_picta_bellii]	NA	3055.94	0.399126	1.78684e-05		C1QT3	NA	complement_C1q_tumor_necrosis_factor-related_protein_3_isoform_X1_[Chrysemys_picta_bellii]	NA	190.757	1.23727	0.0039331		PROP	NA	properdin_[Chrysemys_picta_bellii]	NA	2316.06	0.95647	2.63e-17		DEK	DEK	protein_DEK_isoform_X1_[Chrysemys_picta_bellii]	NA	2456.89	-0.748047	1.83e-13		NA	NA	NA	URS0000DFDC3B	19253.1	-0.956381	4.81e-10
TAOK2	NA	LOW_QUALITY_PROTEIN:_serine/threonine-protein_kinase_TAO2_[Chrysemys_picta_bellii]	NA	4774.58	-0.324655	1.83343e-05		TBX5	TBX5	T-box_transcription_factor_TBX5_isoform_X2_[Chrysemys_picta_bellii]	NA	497.927	-0.788373	0.00400252		AL9A1	ALDH9A1	4-trimethylaminobutyraldehyde_dehydrogenase_[Chrysemys_picta_bellii]	NA	8703.5	0.496639	2.9e-17		DPOLM	POLM	DNA-directed_DNA/RNA_polymerase_mu_[Chrysemys_picta_bellii]	NA	710.834	1.09199	2.23e-13		CP2H2	NA	cytochrome_P450_2H2-like,_partial_[Chrysemys_picta_bellii]	NA	966.016	-1.17881	4.81e-10
KCTD2	KCTD2	BTB/POZ_domain-containing_protein_KCTD2_[Chrysemys_picta_bellii]	NA	8331.28	-0.283044	1.84525e-05		CSMD3	CSMD3	CUB_and_sushi_domain-containing_protein_3_isoform_X5_[Chrysemys_picta_bellii]	NA	141.004	1.28813	0.00400824		TCO2	TCN2	transcobalamin-2_isoform_X3_[Chrysemys_picta_bellii]	NA	3303.19	0.792104	2.93e-17		PLEC	PLEC	LOW_QUALITY_PROTEIN:_plectin_[Chrysemys_picta_bellii]	NA	5170.47	0.587688	3.23e-13		DDX17	NA	probable_ATP-dependent_RNA_helicase_DDX17_isoform_X1_[Chrysemys_picta_bellii]	NA	4509.96	0.634614	5.16e-10
CPSF6	CPSF6	cleavage_and_polyadenylation_specificity_factor_subunit_6_isoform_X4_[Chrysemys_picta_bellii]	NA	4058.03	0.350499	1.85807e-05		KCJ13	KCNJ13	inward_rectifier_potassium_channel_13_[Chrysemys_picta_bellii]	NA	292.661	1.04808	0.00402036		TCEA3	NA	transcription_elongation_factor_A_protein_3_isoform_X1_[Chrysemys_picta_bellii]	NA	3693.61	0.737277	3.13e-17		ACADS	ACADS	short-chain_specific_acyl-CoA_dehydrogenase,_mitochondrial_isoform_X1_[Chrysemys_picta_bellii]	NA	3892.38	0.580497	4.1e-13		SCN4B	SCN4B	sodium_channel_subunit_beta-4_[Chrysemys_picta_bellii]	NA	541.75	-1.42654	5.77e-10
FIP1	NA	pre-mRNA_3'-end-processing_factor_FIP1_isoform_X3_[Chrysemys_picta_bellii]	NA	599.515	-0.930018	1.85807e-05		SEPT6	SEPT6	septin-6_isoform_X3_[Chrysemys_picta_bellii]	NA	787.582	0.681644	0.00404768		CLTRN	NA	collectrin_isoform_X1_[Chrysemys_picta_bellii]	NA	10042.2	1.67097	3.27e-17		APOE	APOE	apolipoprotein_E_[Chrysemys_picta_bellii]	NA	54384.5	0.476771	4.13e-13		NA	NA	interferon_alpha-inducible_protein_27-like_protein_2A_isoform_X2_[Chrysemys_picta_bellii]	NA	406.617	-1.48624	5.77e-10
PXDN	PXDN	peroxidasin_homolog_isoform_X1_[Chrysemys_picta_bellii]	NA	6063.97	0.303918	1.85807e-05		RABP1	CRABP1	cellular_retinoic_acid-binding_protein_1_[Chrysemys_picta_bellii]	NA	1131.69	0.648853	0.00406968		PTBP1	NA	polypyrimidine_tract-binding_protein_1_[Chrysemys_picta_bellii]	NA	12979	-0.442117	3.28e-17		SDC2	SDC2	syndecan-2_[Chrysemys_picta_bellii]	NA	6894.41	-0.453056	4.34e-13		NREP	NREP	neuronal_regeneration-related_protein_[Gallus_gallus]	NA	20479	-0.453109	6.77e-10
CBLN1	CBLN1	cerebellin-1_[Chrysemys_picta_bellii]	NA	449.652	-1.01573	1.94654e-05		CADHK	NA	B-cadherin-like_[Chrysemys_picta_bellii]	NA	8232.58	-0.407098	0.00437116		CP4FN	NA	cytochrome_P450_4F22-like_isoform_X2_[Chrysemys_picta_bellii]	NA	2332.97	0.79451	4.29e-17		RTN4R	NA	uncharacterized_protein_LOC101933079_isoform_X1_[Chrysemys_picta_bellii]	NA	3880.79	0.908747	4.38e-13		SRSF5	SRSF5	serine/arginine-rich_splicing_factor_5_[Chrysemys_picta_bellii]	NA	4851.01	0.682393	8.52e-10
PRP39	NA	pre-mRNA-processing_factor_39-like_isoform_X1_[Chrysemys_picta_bellii]	NA	565.839	-0.817899	1.96095e-05		RB39B	RAB39B	ras-related_protein_Rab-39B_[Chrysemys_picta_bellii]	NA	627.704	0.66451	0.00441673		RNF31	NA	LOW_QUALITY_PROTEIN:_E3_ubiquitin-protein_ligase_RNF31_[Chrysemys_picta_bellii]	NA	1821.21	0.832849	4.7e-17		PRS35	NA	inactive_serine_protease_35_isoform_X1_[Chrysemys_picta_bellii]	NA	2162.92	-0.653316	4.39e-13		APOC1	NA	apolipoprotein_C-I_[Chrysemys_picta_bellii]	NA	1473.29	-0.794121	8.62e-10
MAZ	NA	myc-associated_zinc_finger_protein_isoform_X3_[Chrysemys_picta_bellii]	NA	604.906	0.796548	2.05066e-05		AFG31	NA	AFG3-like_protein_1_isoform_X1_[Chrysemys_picta_bellii]	NA	2380.91	-0.562306	0.00441673		CP1A5	NA	cytochrome_P450_1A5-like_isoform_X1_[Chrysemys_picta_bellii]	NA	1049.73	1.288	5.65e-17		PEPL	PPL	periplakin_[Chrysemys_picta_bellii]	NA	2650.63	0.617967	5.05e-13		TEN1	TENM1	teneurin-1_isoform_X1_[Chrysemys_picta_bellii]	NA	102.974	10.1311	8.98e-10
COFA1	NA	collagen_alpha-1(XV)_chain_isoform_X3_[Chrysemys_picta_bellii]	NA	961.131	0.699098	2.07274e-05		TRI55	TRIM55	tripartite_motif-containing_protein_55_isoform_X3_[Chrysemys_picta_bellii]	NA	269.218	1.10208	0.00441673		CATD	NA	cathepsin_D_[Chrysemys_picta_bellii]	NA	16589	0.433371	6.79e-17		SMCA2	SMARCA2	probable_global_transcription_activator_SNF2L2_isoform_X1_[Chrysemys_picta_bellii]	NA	289.048	-11.4691	5.26e-13		ACSM4	ACSM3	acyl-coenzyme_A_synthetase_ACSM4,_mitochondrial-like_isoform_X1_[Chrysemys_picta_bellii]	NA	9508.88	0.663955	9.4e-10
GMPAA	NA	mannose-1-phosphate_guanyltransferase_alpha_isoform_X2_[Chrysemys_picta_bellii]	NA	3320.84	0.393708	2.07274e-05		CNPY4	NA	protein_canopy_homolog_4_[Chrysemys_picta_bellii]	NA	708.568	0.689115	0.00444407		ISK2	NA	serine_protease_inhibitor_Kazal-type_2_[Chrysemys_picta_bellii]	NA	3706.29	0.635059	8.64e-17		VLDLR	VLDLR	very_low-density_lipoprotein_receptor_isoform_X3_[Chrysemys_picta_bellii]	NA	402.502	-1.49001	6.17e-13		PXDC1	PXDC1	PX_domain-containing_protein_1_[Chrysemys_picta_bellii]	NA	395.626	-1.36641	9.4e-10
KMT2A	NA	histone-lysine_N-methyltransferase_2A_isoform_X4_[Chrysemys_picta_bellii]	NA	661.193	-0.946792	2.1121e-05		IGS21	IGSF21	immunoglobulin_superfamily_member_21_isoform_X2_[Chrysemys_picta_bellii]	NA	287.917	0.890238	0.00444407		NAGAB	NAGA	alpha-N-acetylgalactosaminidase_isoform_X1_[Chrysemys_picta_bellii]	NA	2970.94	0.718997	1.11e-16		BAP29	BCAP29	B-cell_receptor-associated_protein_29_isoform_X2_[Chrysemys_picta_bellii]	NA	1305.02	-0.998954	6.26e-13		CELR1	CELSR1	cadherin_EGF_LAG_seven-pass_G-type_receptor_1_isoform_X1_[Chrysemys_picta_bellii]	NA	3115.19	0.588711	1.09e-09
EF1A	EEF1A1	elongation_factor_1-alpha_1_[Chrysemys_picta_bellii]	NA	241903	0.303611	2.17829e-05		AL1A1	ALDH1A1	retinal_dehydrogenase_1_[Chrysemys_picta_bellii]	NA	986.985	0.817582	0.00444407		HNF1B	HNF1B	hepatocyte_nuclear_factor_1-beta_isoform_X3_[Chrysemys_picta_bellii]	NA	5087.59	0.568212	1.13e-16		GATA4	GATA4	transcription_factor_GATA-4_isoform_X4_[Chrysemys_picta_bellii]	NA	705.616	-1.11001	6.26e-13		BTD	BTD	biotinidase_isoform_X1_[Chrysemys_picta_bellii]	NA	99.4407	-10.0854	1.1e-09
CALR	NA	calreticulin_[Chrysemys_picta_bellii]	NA	33405.1	0.224043	2.17829e-05		CERS1	NA	ceramide_synthase_1_isoform_X1_[Chrysemys_picta_bellii]	NA	1001.12	0.640734	0.00455576		EZRI	EZR	ezrin_[Chrysemys_picta_bellii]	NA	7489.67	0.571508	1.26e-16		MAGI1	MAGI1	membrane-associated_guanylate_kinase,_WW_and_PDZ_domain-containing_protein_1_isoform_X3_[Chrysemys_picta_bellii]	NA	99.3505	-3.45556	6.85e-13		AADAT	NA	kynurenine/alpha-aminoadipate_aminotransferase,_mitochondrial_isoform_X1_[Chrysemys_picta_bellii]	NA	5026.17	0.87475	1.11e-09
SAT1	SAT1	diamine_acetyltransferase_1_[Chrysemys_picta_bellii]	NA	1670.74	-0.505507	2.22265e-05		S12A3	SLC12A3	solute_carrier_family_12_member_3_[Chrysemys_picta_bellii]	NA	287.545	-0.96991	0.00455576		PRELP	PRELP	prolargin_[Chrysemys_picta_bellii]	NA	1957.9	0.871961	1.39e-16		CCAR1	CCAR1	cell_division_cycle_and_apoptosis_regulator_protein_1_isoform_X2_[Chrysemys_picta_bellii]	NA	1779.95	-0.715186	7.39e-13		LHX9	LHX9	LIM/homeobox_protein_Lhx9_isoform_X4_[Chrysemys_picta_bellii]	NA	594.578	-1.5737	1.2e-09
IKZF2	IKZF2	zinc_finger_protein_Helios_isoform_X4_[Chrysemys_picta_bellii]	NA	165.624	-2.01617	2.4299e-05		RS24	RPS24	40S_ribosomal_protein_S24_isoform_X1_[Chrysemys_picta_bellii]	NA	23280.4	0.611458	0.00456104		AT2L2	PHYKPL	5-phosphohydroxy-L-lysine_phospho-lyase_[Chrysemys_picta_bellii]	NA	21538.5	-0.389878	2.07e-16		WSB1	WSB1	WD_repeat_and_SOCS_box-containing_protein_1_[Chrysemys_picta_bellii]	NA	2279.73	0.615898	7.76e-13		GATM	GATM	glycine_amidinotransferase,_mitochondrial_isoform_X1_[Chrysemys_picta_bellii]	NA	1414.56	1.15392	1.22e-09
ECHA	HADHA	trifunctional_enzyme_subunit_alpha,_mitochondrial_isoform_X2_[Chrysemys_picta_bellii]	NA	9815.71	0.294834	2.47661e-05		D19L3	DPY19L3	probable_C-mannosyltransferase_DPY19L3_isoform_X2_[Chrysemys_picta_bellii]	NA	129.865	1.50176	0.0046602		ACTS	ACTA1	actin,_alpha_skeletal_muscle_[Chrysemys_picta_bellii]	NA	2829.25	-0.869515	2.56e-16		DHH	DHH	desert_hedgehog_protein_[Chrysemys_picta_bellii]	NA	503.8	1.28704	7.87e-13		AL3A2	ALDH3A2	fatty_aldehyde_dehydrogenase_[Chrysemys_picta_bellii]	NA	3404.35	0.598128	1.4e-09
IDHP	IDH2	isocitrate_dehydrogenase_[NADP],_mitochondrial_[Chrysemys_picta_bellii]	NA	16537.6	0.235264	2.51433e-05		CAD16	NA	cadherin-16_[Chrysemys_picta_bellii]	NA	2121.91	0.499135	0.0046602		CLIC5	CLIC5	chloride_intracellular_channel_protein_5_isoform_X2_[Chrysemys_picta_bellii]	NA	844.909	1.16138	2.56e-16		TM9S3	TM9SF3	transmembrane_9_superfamily_member_3_[Chrysemys_picta_bellii]	NA	3527.87	-0.584803	8.05e-13		P3C2A	PIK3C2A	phosphatidylinositol_4-phosphate_3-kinase_C2_domain-containing_subunit_alpha_[Chrysemys_picta_bellii]	NA	1663.85	0.718051	1.45e-09
NA	NA	neurofilament_heavy_polypeptide-like_[Chrysemys_picta_bellii]	NA	1333.11	0.535931	3.07575e-05		USF1	USF1	upstream_stimulatory_factor_1_isoform_X3_[Chrysemys_picta_bellii]	NA	543.743	-0.705067	0.00468751		SPEB	AGMAT	agmatinase,_mitochondrial_precursor_[Gallus_gallus]	NA	1475.58	1.12563	2.68e-16		MTP	MTTP	microsomal_triglyceride_transfer_protein_large_subunit_[Chrysemys_picta_bellii]	NA	3917.17	0.914277	9.08e-13		CSDE1	CSDE1	cold_shock_domain-containing_protein_E1_isoform_X1_[Chrysemys_picta_bellii]	NA	2266.6	0.647031	1.46e-09
HAND1	HAND1	heart-_and_neural_crest_derivatives-expressed_protein_1_isoform_X2_[Chrysemys_picta_bellii]	NA	7981.12	-0.376215	3.21999e-05		TAF7	TAF7	transcription_initiation_factor_TFIID_subunit_7-like_isoform_X2_[Chrysemys_picta_bellii]	NA	557.867	0.802085	0.00476806		ALDOB	ALDOB	fructose-bisphosphate_aldolase_B_[Chrysemys_picta_bellii]	NA	16826.9	1.44023	2.71e-16		CD166	ALCAM	CD166_antigen_isoform_X3_[Chrysemys_picta_bellii]	NA	2948.94	-0.576519	9.14e-13		MOT7	SLC16A6	monocarboxylate_transporter_7_[Chrysemys_picta_bellii]	NA	1711.59	0.742589	1.59e-09
OIT3	OIT3	oncoprotein-induced_transcript_3_protein_[Chrysemys_picta_bellii]	NA	658.344	0.939693	3.25891e-05		GPM6A	GPM6A	neuronal_membrane_glycoprotein_M6-a_isoform_X2_[Chrysemys_picta_bellii]	NA	795.852	0.673648	0.004887		KCP	NA	kielin/chordin-like_protein,_partial_[Chrysemys_picta_bellii]	NA	2325.96	0.949828	3.12e-16		SEM3B	SEMA3B	semaphorin-3B_isoform_X1_[Chrysemys_picta_bellii]	NA	1581.48	0.726187	9.15e-13		MRP9	NA	multidrug_resistance-associated_protein_9_isoform_X1_[Chrysemys_picta_bellii]	NA	3502.15	0.759036	1.62e-09
DNJB4	DNAJB4	dnaJ_homolog_subfamily_B_member_4_[Chrysemys_picta_bellii]	NA	179.49	-1.42526	3.2801e-05		JUN	JUN	transcription_factor_AP-1_[Chrysemys_picta_bellii]	NA	1836.35	0.522669	0.00493348		FKBP8	FKBP8	peptidyl-prolyl_cis-trans_isomerase_FKBP8_[Chrysemys_picta_bellii]	NA	4260.29	0.609665	3.12e-16		LETM1	LETM1	mitochondrial_proton/calcium_exchanger_protein_isoform_X2_[Chrysemys_picta_bellii]	NA	2980.51	-0.592627	9.22e-13		ANO5	ANO5	anoctamin-5_isoform_X5_[Chrysemys_picta_bellii]	NA	789.724	-0.997441	1.78e-09
GLPK5	GK5	putative_glycerol_kinase_5_[Chrysemys_picta_bellii]	NA	689.191	-0.754779	3.52478e-05		RS8	RPS8	40S_ribosomal_protein_S8_[Chrysemys_picta_bellii]	NA	36432.6	0.499653	0.00522682		FSTL1	FSTL1	follistatin-related_protein_1_[Chrysemys_picta_bellii]	NA	54658.6	0.381037	4.89e-16		GPX2	GPX2	glutathione_peroxidase_2_[Chrysemys_picta_bellii]	NA	1861.17	0.704026	9.75e-13		SHCAF	SINHCAF	SIN3-HDAC_complex-associated_factor_[Chrysemys_picta_bellii]	NA	2023.99	-0.766564	1.81e-09
SRSF1	NA	LOW_QUALITY_PROTEIN:_serine/arginine-rich_splicing_factor_1_[Chrysemys_picta_bellii]	NA	29605.9	0.215886	3.52478e-05		TKRA	NA	uncharacterized_protein_LOC101946052_isoform_X1_[Chrysemys_picta_bellii]	NA	82.7676	1.64914	0.00524568		ECM2	ECM2	extracellular_matrix_protein_2_[Chrysemys_picta_bellii]	NA	2515.35	0.690817	6.73e-16		HS2ST	NA	heparan_sulfate_2-O-sulfotransferase_1_isoform_X2_[Chrysemys_picta_bellii]	NA	4191.41	-0.531247	1e-12		HACD3	HACD3	very-long-chain_(3R)-3-hydroxyacyl-CoA_dehydratase_3_isoform_X1_[Chrysemys_picta_bellii]	NA	3174.18	-0.60471	1.85e-09
IFRD1	IFRD1	LOW_QUALITY_PROTEIN:_interferon-related_developmental_regulator_1_[Chrysemys_picta_bellii]	NA	4706.3	-0.342248	3.62178e-05		PODXL	NA	podocalyxin_isoform_X2_[Chrysemys_picta_bellii]	NA	10522.3	-0.47971	0.00525085		Y8948	NA	uncharacterized_protein_LOC101943168_isoform_X1_[Chrysemys_picta_bellii]	NA	4468.54	0.724388	6.82e-16		CLH1	CLTC	clathrin_heavy_chain_1_isoform_X4_[Chrysemys_picta_bellii]	NA	6280.97	0.624087	1.02e-12		CYTSB	SPECC1	cytospin-B_isoform_X4_[Chrysemys_picta_bellii]	NA	511.555	-1.21049	1.92e-09
IOVO	NA	ovomucoid-like_isoform_X1_[Chrysemys_picta_bellii]	NA	282.913	-1.51983	3.62178e-05		CSTN1	CLSTN1	calsyntenin-1_isoform_X7_[Chrysemys_picta_bellii]	NA	4363.03	0.384989	0.00535391		HMGB1	HMGB1	high_mobility_group_protein_B1_[Chrysemys_picta_bellii]	NA	37663.3	-0.462541	1.05e-15		VKT	SPINT2	kunitz-type_protease_inhibitor_2_[Chrysemys_picta_bellii]	NA	10161.3	0.450345	1.03e-12		MTCL1	MTCL1	microtubule_cross-linking_factor_1_[Chrysemys_picta_bellii]	NA	703.179	-1.27319	2.01e-09
HPRT	HPRT1	hypoxanthine-guanine_phosphoribosyltransferase_[Chrysemys_picta_bellii]	NA	2193.18	-0.435227	3.67237e-05		TNNC1	TNNC1	troponin_C,_slow_skeletal_and_cardiac_muscles_[Chrysemys_picta_bellii]	NA	2009.49	0.503939	0.00535391		C1S	C1S	complement_C1s_subcomponent_[Chrysemys_picta_bellii]	NA	449.082	1.77013	1.17e-15		H1X	H1FX	histone_H1x_[Chrysemys_picta_bellii]	NA	21111.6	0.300358	1.07e-12		IRF3	IRF7	interferon_regulatory_factor_7_isoform_X1_[Chrysemys_picta_bellii]	NA	441.339	-1.67322	2.15e-09
PERI	NA	peripherin_[Chrysemys_picta_bellii]	NA	281.406	1.4578	3.67237e-05		PNMT	PNMT	phenylethanolamine_N-methyltransferase_[Chrysemys_picta_bellii]	NA	87.4378	1.59817	0.00535391		PLSI	PLS1	plastin-1_[Chrysemys_picta_bellii]	NA	1153.19	0.97969	1.17e-15		MARH7	MARCH7	E3_ubiquitin-protein_ligase_MARCH7_isoform_X1_[Chrysemys_picta_bellii]	NA	2603.25	-0.657349	1.09e-12		C1QB	C1QB	complement_C1q_subcomponent_subunit_B_[Chrysemys_picta_bellii]	NA	792.349	-0.956598	2.15e-09
FBN2	FBN3	fibrillin-2-like_[Chrysemys_picta_bellii]	NA	17016.5	0.328481	3.686e-05		UPP2	UPP2	uridine_phosphorylase_2_isoform_X1_[Chrysemys_picta_bellii]	NA	194.409	1.4434	0.00542344		GNS	NA	N-acetylglucosamine-6-sulfatase-like_isoform_X1_[Chrysemys_picta_bellii]	NA	2215.09	0.757787	1.23e-15		NA	NA	NA	URS0000B2BE77	1344.28	-0.861104	1.11e-12		FLNC	FLNC	LOW_QUALITY_PROTEIN:_filamin-C_[Chrysemys_picta_bellii]	NA	5047.66	-0.66869	2.16e-09
LMA2L	LMAN2L	VIP36-like_protein_isoform_X2_[Chrysemys_picta_bellii]	NA	2063.79	0.47497	4.13816e-05		ZFY27	ZFYVE27	protrudin_[Chrysemys_picta_bellii]	NA	1952.08	-0.518478	0.0055455		ATS2	ADAMTS2	A_disintegrin_and_metalloproteinase_with_thrombospondin_motifs_2_isoform_X2_[Chrysemys_picta_bellii]	NA	747.556	1.45204	1.32e-15		NHRF3	PDZK1	Na(+)/H(+)_exchange_regulatory_cofactor_NHE-RF3_[Chrysemys_picta_bellii]	NA	5589.61	0.477125	1.13e-12		TBX1	NA	T-box_transcription_factor_TBX1_isoform_X1_[Chrysemys_picta_bellii]	NA	240.788	-1.94333	2.28e-09
CHD3	CHD3	chromodomain-helicase-DNA-binding_protein_3_isoform_X4_[Chrysemys_picta_bellii]	NA	1559.7	0.803509	4.15913e-05		HXB3	HOXB3	homeobox_protein_Hox-B3_[Chrysemys_picta_bellii]	NA	1807.33	0.46508	0.0055455		SDSL	SDSL	LOW_QUALITY_PROTEIN:_serine_dehydratase-like_[Chrysemys_picta_bellii]	NA	1031.63	1.04425	1.33e-15		MAP2	METAP2	methionine_aminopeptidase_2_[Chrysemys_picta_bellii]	NA	2723.03	-0.591142	1.26e-12		CP2F3	NA	cytochrome_P450_2F2-like_[Chrysemys_picta_bellii]	NA	196.944	2.60628	2.4e-09
ZN268	NA	zinc_finger_protein_850-like_[Chrysemys_picta_bellii]	NA	2060.44	0.450468	4.2038e-05		POSTN	POSTN	periostin_isoform_X7_[Chrysemys_picta_bellii]	NA	448.147	-0.91884	0.00558682		S23A1	SLC23A1	solute_carrier_family_23_member_1_isoform_X1_[Chrysemys_picta_bellii]	NA	1820.01	0.79111	1.37e-15		BT3L4	BTF3L4	transcription_factor_BTF3_homolog_4_[Chrysemys_picta_bellii]	NA	6386.99	-0.521272	1.32e-12		NCOA1	NCOA1	nuclear_receptor_coactivator_1_isoform_X6_[Chrysemys_picta_bellii]	NA	653.643	-1.06425	2.78e-09
TOP2A	TOP2A	DNA_topoisomerase_2-alpha_[Chrysemys_picta_bellii]	NA	35294.2	0.20435	4.2038e-05		LRP12	LRP12	low-density_lipoprotein_receptor-related_protein_12_isoform_X1_[Chrysemys_picta_bellii]	NA	785.068	0.655435	0.00558682		ANR26	NA	ankyrin_repeat_domain-containing_protein_26_isoform_X4_[Chrysemys_picta_bellii]	NA	421.231	-2.0656	1.45e-15		SAHHB	AHCY	adenosylhomocysteinase_[Chrysemys_picta_bellii]	NA	23748.9	0.534604	1.5e-12		IPO7	IPO7	importin-7_[Chrysemys_picta_bellii]	NA	4790.33	0.573836	2.82e-09
NDE1	NDE1	nuclear_distribution_protein_nudE_homolog_1_[Chrysemys_picta_bellii]	NA	4666.42	0.426946	4.20978e-05		ATD2B	ATAD2B	ATPase_family_AAA_domain-containing_protein_2B_isoform_X2_[Chrysemys_picta_bellii]	NA	946.988	-0.865943	0.00576818		HCDH	HADH	hydroxyacyl-coenzyme_A_dehydrogenase,_mitochondrial_[Chrysemys_picta_bellii]	NA	4937.66	0.546566	1.52e-15		COT1	NA	COUP_transcription_factor_1_isoform_X3_[Chrysemys_picta_bellii]	NA	4239.79	-0.822765	1.57e-12		PTGR1	PTGR1	prostaglandin_reductase_1_[Chrysemys_picta_bellii]	NA	3013.8	0.838849	2.82e-09
S10A6	S100A6	protein_S100-A6_[Chrysemys_picta_bellii]	NA	5337.8	-0.444563	4.21043e-05		CRYL1	CRYL1	lambda-crystallin_homolog_isoform_X1_[Chrysemys_picta_bellii]	NA	1160.98	0.584602	0.00580142		CO4A1	NA	collagen_alpha-1(IV)_chain_isoform_X1_[Chrysemys_picta_bellii]	NA	10996.5	0.579798	1.54e-15		S61A1	SEC61A1	protein_transport_protein_Sec61_subunit_alpha_[Chrysemys_picta_bellii]	NA	7388.82	-0.441778	1.64e-12		COSA1	COL28A1	collagen_alpha-1(XXVIII)_chain_[Chrysemys_picta_bellii]	NA	5548.98	0.603632	3.14e-09
TCF20	TCF20	transcription_factor_20_isoform_X2_[Chrysemys_picta_bellii]	NA	2948.62	0.487351	4.31473e-05		P5CS	ALDH18A1	delta-1-pyrroline-5-carboxylate_synthase_isoform_X2_[Chrysemys_picta_bellii]	NA	1726.36	0.47738	0.0059064		CHD3	CHD3	chromodomain-helicase-DNA-binding_protein_3_isoform_X4_[Chrysemys_picta_bellii]	NA	3018.63	0.941795	1.75e-15		TFPI1	TFPI	tissue_factor_pathway_inhibitor_isoform_X1_[Chrysemys_picta_bellii]	NA	3334.76	-0.619817	1.69e-12		FRMD6	NA	FERM_domain-containing_protein_1_isoform_X2_[Chrysemys_picta_bellii]	NA	415.93	-1.29964	3.21e-09
UBP33	USP33	ubiquitin_carboxyl-terminal_hydrolase_33_isoform_X2_[Chrysemys_picta_bellii]	NA	1244.38	0.554981	4.51669e-05		CR025	C18orf25	uncharacterized_protein_C18orf25_homolog_isoform_X2_[Chrysemys_picta_bellii]	NA	754.811	-0.644281	0.00603172		IDHC	IDH1	isocitrate_dehydrogenase_[NADP]_cytoplasmic_[Chrysemys_picta_bellii]	NA	11232.2	0.421756	1.8e-15		TET5C	TENT5C	putative_nucleotidyltransferase_FAM46C_[Chrysemys_picta_bellii]	NA	113.513	-2.88091	1.78e-12		RBM47	RBM47	RNA-binding_protein_47_isoform_X1_[Chrysemys_picta_bellii]	NA	3236.86	0.590826	3.46e-09
PAPS1	PAPSS1	bifunctional_3'-phosphoadenosine_5'-phosphosulfate_synthase_1_isoform_X1_[Chrysemys_picta_bellii]	NA	2876.72	0.431631	4.57193e-05		ASIC1	ASIC1	acid-sensing_ion_channel_1_isoform_X2_[Chrysemys_picta_bellii]	NA	188.201	1.06205	0.00606186		EF1A2	EEF1A2	elongation_factor_1-alpha_2_[Chrysemys_picta_bellii]	NA	1828.32	0.96335	1.84e-15		SOX8	SOX8	transcription_factor_SOX-8_[Chrysemys_picta_bellii]	NA	654.988	-1.10924	2.05e-12		ANK3	NA	ankyrin-3_isoform_X1_[Chrysemys_picta_bellii]	NA	1616.29	0.686519	3.67e-09
AMPN	ANPEP	aminopeptidase_N_[Chrysemys_picta_bellii]	NA	646.289	0.742754	4.58609e-05		ZN271	NA	zinc_finger_protein_436-like_isoform_X2_[Chrysemys_picta_bellii]	NA	471.306	-0.754625	0.00638129		PGTB2	RABGGTB	geranylgeranyl_transferase_type-2_subunit_beta_isoform_X1_[Chrysemys_picta_bellii]	NA	3692.27	-0.714111	2.05e-15		PIEZ1	PIEZO1	piezo-type_mechanosensitive_ion_channel_component_1_isoform_X1_[Chrysemys_picta_bellii]	NA	1989.01	0.675889	2.09e-12		MGP	MGP	matrix_Gla_protein_[Chrysemys_picta_bellii]	NA	1758.45	0.842593	3.93e-09
CENPS	CENPS-CORT	centromere_protein_S_[Chrysemys_picta_bellii]	NA	2603.04	-0.428394	4.69901e-05		TPX2	TPX2	targeting_protein_for_Xklp2_isoform_X2_[Chrysemys_picta_bellii]	NA	528.25	0.890774	0.00641506		PCSK5	NA	proprotein_convertase_subtilisin/kexin_type_5_isoform_X1_[Chrysemys_picta_bellii]	NA	2989.12	0.646037	2.36e-15		ARF4	ARF4	ADP-ribosylation_factor_4_[Chrysemys_picta_bellii]	NA	4951.04	-0.52421	2.09e-12		SALL1	SALL1	sal-like_protein_1_isoform_X1_[Chrysemys_picta_bellii]	NA	1608.76	0.70319	3.96e-09
SPF30	SMNDC1	survival_of_motor_neuron-related-splicing_factor_30_isoform_X1_[Chrysemys_picta_bellii]	NA	3081.69	-0.371986	4.74733e-05		SEM3C	SEMA3C	semaphorin-3C_isoform_X1_[Chrysemys_picta_bellii]	NA	2435.03	0.421424	0.00648002		NHRF1	SLC9A3R1	Na(+)/H(+)_exchange_regulatory_cofactor_NHE-RF1_[Chrysemys_picta_bellii]	NA	7732.23	0.511086	2.49e-15		DDX46	DDX46	probable_ATP-dependent_RNA_helicase_DDX46_isoform_X1_[Chrysemys_picta_bellii]	NA	3352.85	-0.517474	2.39e-12		HNF1B	HNF1B	hepatocyte_nuclear_factor_1-beta_isoform_X3_[Chrysemys_picta_bellii]	NA	7255.49	0.58923	4.37e-09
FMR1B	FMR1	synaptic_functional_regulator_FMR1_isoform_X3_[Chrysemys_picta_bellii]	NA	2163.47	0.430071	5.17556e-05		RGPA1	RALGAPA1	ral_GTPase-activating_protein_subunit_alpha-1_isoform_X6_[Chrysemys_picta_bellii]	NA	403.224	1.07877	0.00650894		S10A6	S100A6	protein_S100-A6_[Chrysemys_picta_bellii]	NA	10490.5	-0.560556	2.49e-15		S4A4	SLC4A4	electrogenic_sodium_bicarbonate_cotransporter_1_isoform_X1_[Chrysemys_picta_bellii]	NA	434.885	1.72931	2.41e-12		MED17	NA	mediator_of_RNA_polymerase_II_transcription_subunit_17_[Chrysemys_picta_bellii]	NA	2331.27	-0.708686	4.37e-09
SGCB	SGCB	beta-sarcoglycan_[Chrysemys_picta_bellii]	NA	2032.75	-0.44969	5.17556e-05		NSMF	NSMF	NMDA_receptor_synaptonuclear_signaling_and_neuronal_migration_factor_isoform_X1_[Chrysemys_picta_bellii]	NA	158.955	1.3188	0.00650894		PERM	EPX	myeloperoxidase-like_[Chrysemys_picta_bellii]	NA	376.97	2.54695	2.54e-15		VEX1	NA	homeobox_protein_vex1_[Chrysemys_picta_bellii]	NA	141.647	-2.56403	2.47e-12		IRF3	NA	malignant_fibrous_histiocytoma-amplified_sequence_1_homolog_isoform_X4_[Chrysemys_picta_bellii]	NA	421.659	-9.18088	4.67e-09
RB15B	NA	LOW_QUALITY_PROTEIN:_putative_RNA-binding_protein_15B_[Chrysemys_picta_bellii]	NA	5478.33	0.331434	5.31322e-05		TPM4	NA	tropomyosin_beta_chain_isoform_X6_[Chrysemys_picta_bellii]	NA	225.168	0.977619	0.00651386		TCO2	TCN2	transcobalamin-2_isoform_X2_[Chrysemys_picta_bellii]	NA	3231.09	0.802394	2.86e-15		DREB	NA	drebrin-like_[Chrysemys_picta_bellii]	NA	5542.94	0.434672	2.48e-12		SPRC	SPARC	SPARC_isoform_X1_[Chrysemys_picta_bellii]	NA	26469.3	-0.494617	5.1e-09
IMA1	KPNA2	importin_subunit_alpha-1_[Chrysemys_picta_bellii]	NA	9197.55	0.259121	5.31782e-05		CAND1	CAND2	cullin-associated_NEDD8-dissociated_protein_1-like_isoform_X1_[Chrysemys_picta_bellii]	NA	555.213	0.705122	0.00661283		ABCG2	NA	ATP-binding_cassette_sub-family_G_member_2_isoform_X1_[Chrysemys_picta_bellii]	NA	749.457	1.18751	3.88e-15		TRAM1	NA	translocating_chain-associated_membrane_protein_1_[Chrysemys_picta_bellii]	NA	3974.17	-0.480277	2.5e-12		NDST3	NDST3	bifunctional_heparan_sulfate_N-deacetylase/N-sulfotransferase_3_[Chrysemys_picta_bellii]	NA	580.83	-1.01949	5.32e-09
PIGV	PIGV	GPI_mannosyltransferase_2_[Chrysemys_picta_bellii]	NA	255.558	1.17491	5.3491e-05		NEBU	NEB	nebulin_isoform_X33_[Chrysemys_picta_bellii]	NA	523.862	0.673775	0.00665306		FXYD6	NA	LOW_QUALITY_PROTEIN:_FXYD_domain-containing_ion_transport_regulator_6_[Chrysemys_picta_bellii]	NA	4281.18	0.699525	4.54e-15		FZD5	NA	frizzled-5_[Chrysemys_picta_bellii]	NA	1019.25	0.927234	2.69e-12		SAHHB	AHCY	adenosylhomocysteinase_[Chrysemys_picta_bellii]	NA	31334.7	0.68758	5.41e-09
IF172	IFT172	intraflagellar_transport_protein_172_homolog_[Chrysemys_picta_bellii]	NA	2669.81	0.382992	5.56427e-05		ABHD2	ABHD2	monoacylglycerol_lipase_ABHD2_[Chrysemys_picta_bellii]	NA	5238.82	-0.504735	0.00670271		ASM3A	SMPDL3A	acid_sphingomyelinase-like_phosphodiesterase_3a_isoform_X1_[Chrysemys_picta_bellii]	NA	1629.93	0.905529	4.84e-15		UFM1	UFM1	ubiquitin-fold_modifier_1_[Chrysemys_picta_bellii]	NA	1822.72	-0.751011	2.79e-12		GMFB	GMFB	glia_maturation_factor_beta_[Chrysemys_picta_bellii]	NA	2975.07	-0.631763	5.41e-09
NSG1	NSG1	neuronal_vesicle_trafficking-associated_protein_1_isoform_X1_[Chrysemys_picta_bellii]	NA	3494.52	-0.391776	5.56427e-05		DHX33	DHX33	putative_ATP-dependent_RNA_helicase_DHX33_isoform_X1_[Chrysemys_picta_bellii]	NA	727.581	-0.69902	0.00672386		VAS1	NA	V-type_proton_ATPase_subunit_S1-like_[Chrysemys_picta_bellii]	NA	1835.14	0.779744	4.95e-15		HGD	HGD	homogentisate_1,2-dioxygenase_isoform_X1_[Chrysemys_picta_bellii]	NA	2893.4	0.544719	3.07e-12		S5A2	NA	3-oxo-5-alpha-steroid_4-dehydrogenase_2_[Chrysemys_picta_bellii]	NA	264.635	1.54524	5.76e-09
STT3B	STT3B	dolichyl-diphosphooligosaccharide--protein_glycosyltransferase_subunit_STT3B_[Chrysemys_picta_bellii]	NA	5913.49	0.323431	5.69149e-05		CSMD3	CSMD3	CUB_and_sushi_domain-containing_protein_3_isoform_X2_[Chrysemys_picta_bellii]	NA	79.7906	-1.86199	0.00672386		PG12B	PLA2G12B	group_XIIB_secretory_phospholipase_A2-like_protein_isoform_X1_[Chrysemys_picta_bellii]	NA	711.436	1.73882	5.23e-15		ATRX	ATRX	transcriptional_regulator_ATRX_isoform_X2_[Chrysemys_picta_bellii]	NA	5030.07	-0.455652	3.33e-12		MUC13	NA	mucin-13_[Chrysemys_picta_bellii]	NA	1103.26	1.17448	6.1e-09
PCBP2	PCBP2	poly(rC)-binding_protein_2_isoform_X3_[Chrysemys_picta_bellii]	NA	19512.3	0.271924	5.69695e-05		GPX3	NA	glutathione_peroxidase_3_[Chrysemys_picta_bellii]	NA	870.704	0.664278	0.00675345		SPTB2	SPTBN1	spectrin_beta_chain,_non-erythrocytic_1_isoform_X1_[Chrysemys_picta_bellii]	NA	19006.2	0.385621	5.49e-15		APOV1	NA	apovitellenin-1-like_isoform_X1_[Chrysemys_picta_bellii]	NA	618.5	1.35265	3.35e-12		SACS	NA	sacsin-like_[Chrysemys_picta_bellii]	NA	925.074	-1.5931	6.1e-09
PUS7	PUS7	pseudouridylate_synthase_7_homolog_isoform_X2_[Chrysemys_picta_bellii]	NA	1987.62	-0.459829	5.69695e-05		PRUN1	PRUNE1	LOW_QUALITY_PROTEIN:_exopolyphosphatase_PRUNE1_[Chrysemys_picta_bellii]	NA	1890.7	-0.498931	0.00680734		ZC3HD	NA	zinc_finger_CCCH_domain-containing_protein_13_isoform_X1_[Chrysemys_picta_bellii]	NA	7201.19	-0.464925	5.74e-15		CPSM	CPS1	carbamoyl-phosphate_synthase_[ammonia],_mitochondrial_[Chrysemys_picta_bellii]	NA	1262.95	0.822241	3.45e-12		AIF1L	AIF1L	allograft_inflammatory_factor_1-like_isoform_X1_[Chrysemys_picta_bellii]	NA	2805.99	-0.598549	6.25e-09
PTPRZ	PTPRZ1	receptor-type_tyrosine-protein_phosphatase_zeta_isoform_X1_[Chrysemys_picta_bellii]	NA	465.315	-0.849212	5.78046e-05		M126	S100A12	protein_MRP-126_[Chrysemys_picta_bellii]	NA	3232.7	0.597635	0.00682804		RHOU	RHOU	rho-related_GTP-binding_protein_RhoU_[Chrysemys_picta_bellii]	NA	4144.14	-0.562662	5.78e-15		VMAT2	SLC18A2	synaptic_vesicular_amine_transporter_[Chrysemys_picta_bellii]	NA	440.377	-1.61981	3.51e-12		DPOLM	POLM	DNA-directed_DNA/RNA_polymerase_mu_[Chrysemys_picta_bellii]	NA	682.462	1.14083	6.47e-09
TANA	NA	nestin_[Chrysemys_picta_bellii]	NA	21868.6	0.268269	5.83208e-05		IOV7	NA	ovoinhibitor_isoform_X1_[Chrysemys_picta_bellii]	NA	102.412	-2.09411	0.00696203		CLH1	CLTC	clathrin_heavy_chain_1_isoform_X4_[Chrysemys_picta_bellii]	NA	7892.79	0.651362	6.72e-15		GMFB	GMFB	glia_maturation_factor_beta_[Chrysemys_picta_bellii]	NA	2507.94	-0.669417	3.66e-12		COIA1	NA	collagen_alpha-1(XVIII)_chain-like_isoform_X2_[Chrysemys_picta_bellii]	NA	2513.46	-0.927827	6.5e-09
EGLN3	NA	egl_nine_homolog_3_isoform_X2_[Chrysemys_picta_bellii]	NA	423.615	1.02655	5.83208e-05		PROD	NA	proline_dehydrogenase_1,_mitochondrial_isoform_X2_[Chrysemys_picta_bellii]	NA	1443.53	-0.500522	0.00699804		TCF21	TCF21	transcription_factor_21_[Chrysemys_picta_bellii]	NA	1426.57	0.861312	6.82e-15		HCFC1	NA	host_cell_factor_1,_partial_[Chrysemys_picta_bellii]	NA	5245.97	0.513875	5.18e-12		VATA	NA	V-type_proton_ATPase_catalytic_subunit_A-like_[Chrysemys_picta_bellii]	NA	2188.21	0.739502	6.66e-09
G3BP1	G3BP1	ras_GTPase-activating_protein-binding_protein_1_[Chrysemys_picta_bellii]	NA	7153.97	0.31189	5.96337e-05		MUC4	NA	mucin-4_[Chrysemys_picta_bellii]	NA	182.526	-1.11537	0.00704779		PSME3	PSME3	proteasome_activator_complex_subunit_3_[Chrysemys_picta_bellii]	NA	6983.55	-0.509543	7.78e-15		TRAF4	NA	TNF_receptor-associated_factor_4_[Chrysemys_picta_bellii]	NA	2354.28	0.630747	5.45e-12		SCUB3	SCUBE3	signal_peptide,_CUB_and_EGF-like_domain-containing_protein_3_[Chrysemys_picta_bellii]	NA	419.582	-1.40577	7.15e-09
CADM3	CADM3	cell_adhesion_molecule_3_isoform_X3_[Chrysemys_picta_bellii]	NA	982.136	0.655286	5.99862e-05		ANGL1	ANGPTL1	angiopoietin-related_protein_1_[Chrysemys_picta_bellii]	NA	982.755	0.661383	0.00727202		CDHR2	NA	cadherin-related_family_member_2_[Chrysemys_picta_bellii]	NA	1233.11	0.923843	7.78e-15		AT1B1	ATP1B1	sodium/potassium-transporting_ATPase_subunit_beta-1_[Chrysemys_picta_bellii]	NA	22221.2	0.433454	5.95e-12		SUSD1	SUSD1	sushi_domain-containing_protein_1_[Chrysemys_picta_bellii]	NA	859.495	-0.926941	7.27e-09
NSDHL	NA	sterol-4-alpha-carboxylate_3-dehydrogenase,_decarboxylating_[Chrysemys_picta_bellii]	NA	4021.45	0.517481	5.99862e-05		RL21	NA	60S_ribosomal_protein_L21_[Chrysemys_picta_bellii]	NA	25114.6	0.557818	0.0073113		MSXC	NA	homeobox_protein_MSX-3-like_[Chrysemys_picta_bellii]	NA	708.476	-1.16453	8.13e-15		NSG1	NSG1	neuronal_vesicle_trafficking-associated_protein_1_isoform_X1_[Chrysemys_picta_bellii]	NA	1008.81	-0.978101	6.67e-12		UCP2	UCP2	mitochondrial_uncoupling_protein_2_[Chrysemys_picta_bellii]	NA	11545.3	0.704346	7.3e-09
GL8D2	GLT8D2	glycosyltransferase_8_domain-containing_protein_2_[Chrysemys_picta_bellii]	NA	3085.12	-0.378162	6.29546e-05		RFNG	RFNG	beta-1,3-N-acetylglucosaminyltransferase_radical_fringe_[Chrysemys_picta_bellii]	NA	1529.23	-0.496594	0.00774988		ST1B1	NA	sulfotransferase_family_cytosolic_1B_member_1-like_[Chrysemys_picta_bellii]	NA	2283.72	0.885828	8.65e-15		T11L2	TCP11L2	T-complex_protein_11-like_protein_2_[Chrysemys_picta_bellii]	NA	1270.31	-0.770101	7.38e-12		SEGN	SCGN	secretagogin_[Chrysemys_picta_bellii]	NA	218.659	1.65987	8.28e-09
RACK1	RACK1	receptor_of_activated_protein_C_kinase_1_[Chrysemys_picta_bellii]	NA	41244	0.29408	6.7529e-05		RPB11	NA	DNA-directed_RNA_polymerase_II_subunit_RPB11-a_[Chrysemys_picta_bellii]	NA	315.183	1.11961	0.00777133		ALDH2	NA	aldehyde_dehydrogenase,_mitochondrial_[Chrysemys_picta_bellii]	NA	9462.81	0.447868	9.83e-15		MUC24	NA	sialomucin_core_protein_24_isoform_X1_[Chrysemys_picta_bellii]	NA	4671.21	-0.469652	7.62e-12		T132D	NA	LOW_QUALITY_PROTEIN:_transmembrane_protein_132D-like_[Chrysemys_picta_bellii]	NA	444.503	-1.34537	9.37e-09
C56D1	CYB561D1	cytochrome_b561_domain-containing_protein_1_isoform_X2_[Chrysemys_picta_bellii]	NA	327.415	1.22094	6.79177e-05		DBX1	DBX1	homeobox_protein_DBX1_[Chrysemys_picta_bellii]	NA	282.486	0.964541	0.00779103		CATK	CTSK	cathepsin_K_isoform_X1_[Chrysemys_picta_bellii]	NA	3736.27	0.759165	9.99e-15		PHLP	PDCL	phosducin-like_protein_[Chrysemys_picta_bellii]	NA	710.383	-1.35375	7.62e-12		FND3A	NA	fibronectin_type-III_domain-containing_protein_3a-like_isoform_X2_[Chrysemys_picta_bellii]	NA	1644.55	-0.848459	1.01e-08
HP1B3	HP1BP3	heterochromatin_protein_1-binding_protein_3_isoform_X5_[Chrysemys_picta_bellii]	NA	2035.8	0.467412	6.90624e-05		EF1A	EEF1A1	elongation_factor_1-alpha_1_[Chrysemys_picta_bellii]	NA	225813	0.321185	0.00791349		OXDA	DAO	D-amino-acid_oxidase_[Chrysemys_picta_bellii]	NA	1235.22	1.00095	1.21e-14		PP14D	NA	protein_phosphatase_1_regulatory_subunit_14D_[Chrysemys_picta_bellii]	NA	945.444	0.962059	7.63e-12		MAG	MAG	myelin-associated_glycoprotein_isoform_X1_[Chrysemys_picta_bellii]	NA	125.789	-2.13427	1.05e-08
CIRBP	CIRBP	cold-inducible_RNA-binding_protein_isoform_X2_[Chrysemys_picta_bellii]	NA	28595	0.33722	7.17449e-05		LRC36	NA	leucine-rich_repeat-containing_protein_36_[Chrysemys_picta_bellii]	NA	527.456	-0.71041	0.00833609		BPHL	BPHL	valacyclovir_hydrolase_[Chrysemys_picta_bellii]	NA	2239.52	0.716331	1.28e-14		BHMT1	NA	betaine--homocysteine_S-methyltransferase_1_[Chrysemys_picta_bellii]	NA	53512.5	0.38889	8.25e-12		ELOV6	ELOVL3	elongation_of_very_long_chain_fatty_acids_protein_3_[Chrysemys_picta_bellii]	NA	1189.82	0.863265	1.05e-08
FSCN1	FSCN1	fascin_[Chrysemys_picta_bellii]	NA	30877.9	0.247173	7.21278e-05		SC5A5	SLC5A5	sodium/iodide_cotransporter_[Chrysemys_picta_bellii]	NA	99.5807	-1.45344	0.0083536		DNJA4	DNAJA4	dnaJ_homolog_subfamily_A_member_4_isoform_X1_[Chrysemys_picta_bellii]	NA	1837.63	0.804725	1.29e-14		GATM	GATM	glycine_amidinotransferase,_mitochondrial_isoform_X2_[Chrysemys_picta_bellii]	NA	9636.09	0.638895	8.73e-12		BHMT1	NA	betaine--homocysteine_S-methyltransferase_1_[Chrysemys_picta_bellii]	NA	70346.3	0.715798	1.1e-08
STIP1	STIP1	stress-induced-phosphoprotein_1_[Chrysemys_picta_bellii]	NA	7076.71	0.281223	7.8097e-05		AZIN1	KLF10	Krueppel-like_factor_10_[Chrysemys_picta_bellii]	NA	2799.95	0.446393	0.00867079		PXDN	PXDN	peroxidasin_homolog_isoform_X1_[Chrysemys_picta_bellii]	NA	6737.62	0.507317	1.36e-14		ANXA2	ANXA2	annexin_A2_isoform_X2_[Chrysemys_picta_bellii]	NA	4220.8	-0.716943	8.81e-12		PG12B	PLA2G12B	group_XIIB_secretory_phospholipase_A2-like_protein_isoform_X2_[Chrysemys_picta_bellii]	NA	1168.4	0.964178	1.13e-08
DHRS4	NA	dehydrogenase/reductase_SDR_family_member_4-like_[Chrysemys_picta_bellii]	NA	3564.58	0.372573	7.8834e-05		ENTP8	NA	ectonucleoside_triphosphate_diphosphohydrolase_8-like_isoform_X1_[Chrysemys_picta_bellii]	NA	1734.53	-0.540575	0.00867079		CMBL	NA	carboxymethylenebutenolidase_homolog_[Chrysemys_picta_bellii]	NA	1829.37	0.901914	1.44e-14		GFRA4	GFRA3	GDNF_family_receptor_alpha-3_[Chrysemys_picta_bellii]	NA	4509.58	-0.751696	9.84e-12		WT1A	WT1	Wilms_tumor_protein_homolog_isoform_X1_[Chrysemys_picta_bellii]	NA	1102.43	-0.830206	1.17e-08
FIP1	NA	pre-mRNA_3'-end-processing_factor_FIP1-like_isoform_X2_[Chrysemys_picta_bellii]	NA	2604.67	0.436917	7.89551e-05		TANC2	TANC2	protein_TANC2_isoform_X8_[Chrysemys_picta_bellii]	NA	129.211	-1.32807	0.00867079		ASPN	ASPN	asporin_[Chrysemys_picta_bellii]	NA	295.237	1.81072	1.51e-14		MOXD1	MOXD1	DBH-like_monooxygenase_protein_1_isoform_X2_[Chrysemys_picta_bellii]	NA	302.121	-1.76147	1.23e-11		RCN2	RCN2	reticulocalbin-2_[Chrysemys_picta_bellii]	NA	1670.17	-0.690084	1.19e-08
OSBL3	OSBPL3	oxysterol-binding_protein-related_protein_3_isoform_X2_[Chrysemys_picta_bellii]	NA	1520.42	-0.499569	8.11132e-05		NA	NA	NA	URS0000DF7BA4	3826.25	-0.403569	0.00873577		ACP7	ACP7	acid_phosphatase_type_7_[Chrysemys_picta_bellii]	NA	1140.53	1.15087	1.69e-14		CAB39	CAB39	calcium-binding_protein_39_[Chrysemys_picta_bellii]	NA	2312.28	-0.668543	1.26e-11		FKBP9	FKBP9	peptidyl-prolyl_cis-trans_isomerase_FKBP9_[Chrysemys_picta_bellii]	NA	4005.95	-0.543192	1.26e-08
RL18	RPL18	60S_ribosomal_protein_L18_isoform_X2_[Chrysemys_picta_bellii]	NA	19591.5	0.249591	8.31029e-05		KDM5B	NA	lysine-specific_demethylase_5B_[Chrysemys_picta_bellii]	NA	3012.29	0.391983	0.00891303		IOVO	NA	ovomucoid-like_isoform_X1_[Chrysemys_picta_bellii]	NA	479.518	1.48103	1.71e-14		NSRP1	NSRP1	nuclear_speckle_splicing_regulatory_protein_1_[Chrysemys_picta_bellii]	NA	1135.48	-0.850467	1.27e-11		ELOV5	ELOVL5	elongation_of_very_long_chain_fatty_acids_protein_5_[Chrysemys_picta_bellii]	NA	2649.08	-0.580407	1.43e-08
LIMC1	LIMCH1	LIM_and_calponin_homology_domains-containing_protein_1_isoform_X18_[Chrysemys_picta_bellii]	NA	447.196	-1.18136	8.69427e-05		RL31	RPL31	60S_ribosomal_protein_L31_[Chrysemys_picta_bellii]	NA	11762.6	0.595513	0.00891303		DECR	DECR1	2,4-dienoyl-CoA_reductase,_mitochondrial_isoform_X2_[Chrysemys_picta_bellii]	NA	3041.06	0.672786	1.72e-14		NA	NA	natural_cytotoxicity_triggering_receptor_3_ligand_1-like_[Chrysemys_picta_bellii]	NA	291.365	-1.93339	1.27e-11		FZD5	NA	frizzled-5_[Chrysemys_picta_bellii]	NA	1067.78	0.781357	1.45e-08
FLNA	FLNA	filamin-A_isoform_X1_[Chrysemys_picta_bellii]	NA	36124.9	0.259297	8.90928e-05		RBP	NA	riboflavin-binding_protein-like_[Chrysemys_picta_bellii]	NA	308.61	-0.913555	0.00900189		NTCP2	SLC10A2	ileal_sodium/bile_acid_cotransporter_[Chrysemys_picta_bellii]	NA	350.668	1.78268	1.77e-14		GNAI3	GNAI3	guanine_nucleotide-binding_protein_G(k)_subunit_alpha_[Chrysemys_picta_bellii]	NA	5784.68	-0.408202	1.28e-11		C1S	C1S	complement_C1s_subcomponent_[Chrysemys_picta_bellii]	NA	1474.6	0.848255	1.49e-08
CR025	C18orf25	uncharacterized_protein_C18orf25_homolog_isoform_X2_[Chrysemys_picta_bellii]	NA	1357.34	-0.558543	9.01609e-05		WWP2	WWP2	NEDD4-like_E3_ubiquitin-protein_ligase_WWP2_[Chrysemys_picta_bellii]	NA	2441.88	0.480499	0.00901825		BASI	BSG	basigin,_partial_[Chrysemys_picta_bellii]	NA	21005.6	0.379348	1.82e-14		TCO2	TCN2	transcobalamin-2_isoform_X3_[Chrysemys_picta_bellii]	NA	4429.37	0.442714	1.31e-11		OIT3	OIT3	oncoprotein-induced_transcript_3_protein_[Chrysemys_picta_bellii]	NA	205.241	-2.06698	1.51e-08
VIGLN	HDLBP	vigilin_[Chrysemys_picta_bellii]	NA	22815.3	0.285503	9.10097e-05		NDE1	NDE1	nuclear_distribution_protein_nudE_homolog_1_[Chrysemys_picta_bellii]	NA	2278.76	0.418942	0.00903521		AL8A1	ALDH8A1	aldehyde_dehydrogenase_family_8_member_A1_isoform_X1_[Chrysemys_picta_bellii]	NA	1117.11	1.11751	1.93e-14		AT8B2	NA	phospholipid-transporting_ATPase_ID-like_[Chrysemys_picta_bellii]	NA	1263.51	0.766368	1.36e-11		OAF	OAF	out_at_first_protein_homolog_[Chrysemys_picta_bellii]	NA	2570.59	-0.5975	1.51e-08
KCNH2	NA	potassium_voltage-gated_channel_subfamily_H_member_2_[Chrysemys_picta_bellii]	NA	1190.45	0.542604	9.28907e-05		MARCS	MARCKS	LOW_QUALITY_PROTEIN:_myristoylated_alanine-rich_C-kinase_substrate_[Chrysemys_picta_bellii]	NA	29233.3	0.344627	0.00938875		MRP2	NA	canalicular_multispecific_organic_anion_transporter_1_[Chrysemys_picta_bellii]	NA	4763.27	0.665639	2.05e-14		EF2	NA	elongation_factor_2-like_[Chrysemys_picta_bellii]	NA	1434.79	-0.726344	1.83e-11		SPSY	SMS	spermine_synthase_[Chrysemys_picta_bellii]	NA	1660.11	-0.665757	1.62e-08
SYPL1	NA	synaptophysin-like_protein_1_isoform_X2_[Chrysemys_picta_bellii]	NA	7430.42	0.26152	9.70316e-05		PSME3	PSME3	proteasome_activator_complex_subunit_3_[Chrysemys_picta_bellii]	NA	7276.24	-0.37318	0.00974057		IQGA1	NA	LOW_QUALITY_PROTEIN:_ras_GTPase-activating-like_protein_IQGAP2_[Chrysemys_picta_bellii]	NA	6000.77	0.512709	2.28e-14		GCDH	GCDH	glutaryl-CoA_dehydrogenase,_mitochondrial_[Chrysemys_picta_bellii]	NA	3120.25	0.513217	1.87e-11		HPRT	HPRT1	hypoxanthine-guanine_phosphoribosyltransferase_[Chrysemys_picta_bellii]	NA	2681.83	-0.6829	1.63e-08
TSN4	NA	tetraspanin-4-like_[Chrysemys_picta_bellii]	NA	683.487	0.73147	9.70316e-05		ACTS	ACTA1	actin,_alpha_skeletal_muscle_[Chrysemys_picta_bellii]	NA	2104.08	0.447777	0.00983521		AQP1	NA	aquaporin-1_[Chrysemys_picta_bellii]	NA	1074.04	1.00784	2.33e-14		OIT3	OIT3	oncoprotein-induced_transcript_3_protein_[Chrysemys_picta_bellii]	NA	130.198	-2.56295	1.91e-11		LCK	LCK	tyrosine-protein_kinase_Lck_isoform_X1_[Chrysemys_picta_bellii]	NA	722.137	1.06537	1.64e-08
ANR26	NA	ankyrin_repeat_domain-containing_protein_26_isoform_X5_[Chrysemys_picta_bellii]	NA	604.723	0.777268	9.70316e-05		UBC12	UBE2M	NEDD8-conjugating_enzyme_Ubc12_[Chrysemys_picta_bellii]	NA	3798.76	-0.384638	0.00992387		RHG24	ARHGAP24	rho_GTPase-activating_protein_24_isoform_X3_[Chrysemys_picta_bellii]	NA	1984.42	0.776071	2.69e-14		SMAD3	SMAD3	mothers_against_decapentaplegic_homolog_3_[Chrysemys_picta_bellii]	NA	4206.85	-0.593125	2e-11		CBR1	CBR1	carbonyl_reductase_[NADPH]_1_[Chrysemys_picta_bellii]	NA	1525.24	-0.809634	1.66e-08
PCBP2	PCBP2	poly(rC)-binding_protein_2_isoform_X16_[Chrysemys_picta_bellii]	NA	3177.51	0.392262	9.84955e-05		NA	NA	NA	URS0000DFE12E	424.315	-0.960395	0.0100349		GLMU	NA	uncharacterized_protein_LOC112061481_[Chrysemys_picta_bellii]	NA	760.5	1.27678	3.2e-14		IF2P	EIF5B	eukaryotic_translation_initiation_factor_5B_[Chrysemys_picta_bellii]	NA	3170.72	-0.566624	2.15e-11		GRAN	GCA	grancalcin_isoform_X3_[Chrysemys_picta_bellii]	NA	3040.32	-0.584492	1.77e-08
CC90B	CCDC90B	coiled-coil_domain-containing_protein_90B,_mitochondrial_isoform_X1_[Chrysemys_picta_bellii]	NA	6320.12	-0.29724	9.89039e-05		TCTP	NA	translationally-controlled_tumor_protein_[Chrysemys_picta_bellii]	NA	32411.1	0.42002	0.0100369		GABT	ABAT	4-aminobutyrate_aminotransferase,_mitochondrial_[Chrysemys_picta_bellii]	NA	5786.81	0.518026	3.87e-14		ECI1	ECI1	enoyl-CoA_delta_isomerase_1,_mitochondrial_isoform_X1_[Chrysemys_picta_bellii]	NA	3532.9	0.498662	2.5e-11		GAS6	GAS6	growth_arrest-specific_protein_6_isoform_X5_[Chrysemys_picta_bellii]	NA	224.619	-1.54523	1.81e-08
DHE3	NA	glutamate_dehydrogenase,_mitochondrial-like_isoform_X1_[Chrysemys_picta_bellii]	NA	2126.79	0.558374	0.000100876		KIF2A	KIF2A	kinesin-like_protein_KIF2A_isoform_X6_[Chrysemys_picta_bellii]	NA	332.506	0.996918	0.0101654		HEM0	NA	LOW_QUALITY_PROTEIN:_5-aminolevulinate_synthase,_erythroid-specific,_mitochondrial_[Chrysemys_picta_bellii]	NA	1714.01	1.0851	3.88e-14		HSP7C	NA	heat_shock_cognate_71_kDa_protein-like_[Chrysemys_picta_bellii]	NA	1790.32	1.09369	2.61e-11		M2GD	DMGDH	dimethylglycine_dehydrogenase,_mitochondrial_isoform_X1_[Chrysemys_picta_bellii]	NA	15368.6	0.757348	1.81e-08
TBX6	NA	LOW_QUALITY_PROTEIN:_T-box_transcription_factor_TBX6_[Chrysemys_picta_bellii]	NA	748.794	0.648966	0.000101569		CAMP	NA	cathelicidin-2-like_isoform_X1_[Chrysemys_picta_bellii]	NA	267.776	0.952311	0.0103031		CAF1A	CHAF1A	chromatin_assembly_factor_1_subunit_A_[Chrysemys_picta_bellii]	NA	4881.83	-0.558867	4.33e-14		GET4	GET4	Golgi_to_ER_traffic_protein_4_homolog_[Chrysemys_picta_bellii]	NA	2188.88	-0.612409	2.69e-11		AT11A	ATP11A	LOW_QUALITY_PROTEIN:_probable_phospholipid-transporting_ATPase_IH_[Chrysemys_picta_bellii]	NA	980.851	0.866071	1.83e-08
UBP32	NA	ubiquitin_carboxyl-terminal_hydrolase_32_isoform_X3_[Chrysemys_picta_bellii]	NA	594.49	0.818397	0.000110828		RS7	RPS7	40S_ribosomal_protein_S7_[Chrysemys_picta_bellii]	NA	24898.7	0.485228	0.0104055		PDK2	PDK2	pyruvate_dehydrogenase_kinase,_isozyme_2_[Chrysemys_picta_bellii]	NA	7264.51	0.570461	5.14e-14		CA210	NA	type_III_endosome_membrane_protein_TEMP_[Chrysemys_picta_bellii]	NA	1386.71	0.738259	2.99e-11		NHRF3	PDZK1	Na(+)/H(+)_exchange_regulatory_cofactor_NHE-RF3_[Chrysemys_picta_bellii]	NA	6388.15	0.831952	1.83e-08
CO8A2	NA	collagen_alpha-2(VIII)_chain_[Chrysemys_picta_bellii]	NA	932.235	0.644922	0.000112769		NOTU2	NA	palmitoleoyl-protein_carboxylesterase_notum2-like_isoform_X1_[Chrysemys_picta_bellii]	NA	87.4206	1.73332	0.0104101		NFIA	NFIA	nuclear_factor_1_A-type_isoform_X2_[Chrysemys_picta_bellii]	NA	1924.55	1.02799	5.66e-14		CUBN	CUBN	cubilin_isoform_X1_[Chrysemys_picta_bellii]	NA	6332.04	0.591089	3e-11		HHLA2	NA	HERV-H_LTR-associating_protein_2_isoform_X2_[Chrysemys_picta_bellii]	NA	451.427	1.10691	1.84e-08
K1C18	KRT18	keratin,_type_I_cytoskeletal_18_[Chrysemys_picta_bellii]	NA	11985.6	0.254053	0.000116882		S27A3	SLC27A3	long-chain_fatty_acid_transport_protein_3_[Chrysemys_picta_bellii]	NA	2662.08	0.397359	0.0104176		GL8D2	GLT8D2	glycosyltransferase_8_domain-containing_protein_2_[Chrysemys_picta_bellii]	NA	2468.84	-0.68753	6.28e-14		COBA1	NA	collagen_alpha-3(V)_chain_[Chrysemys_picta_bellii]	NA	2236.66	0.657576	3e-11		NR5A2	NR5A2	nuclear_receptor_subfamily_5_group_A_member_2_isoform_X1_[Chrysemys_picta_bellii]	NA	162.125	-1.82331	1.88e-08
PRC2C	PRRC2C	protein_PRRC2C_isoform_X8_[Chrysemys_picta_bellii]	NA	7857.76	0.293076	0.000121905		ANR26	NA	ankyrin_repeat_domain-containing_protein_26_isoform_X4_[Chrysemys_picta_bellii]	NA	330.716	-0.804553	0.0104176		TRPM5	TRPM5	transient_receptor_potential_cation_channel_subfamily_M_member_5_isoform_X1_[Chrysemys_picta_bellii]	NA	5062.3	-0.502771	6.67e-14		CHSTE	CHST14	carbohydrate_sulfotransferase_14_[Chrysemys_picta_bellii]	NA	2228.33	-0.604448	3.1e-11		KMO	KMO	kynurenine_3-monooxygenase_isoform_X3_[Chrysemys_picta_bellii]	NA	6002.76	0.939797	1.91e-08
TF2H4	GTF2H4	general_transcription_factor_IIH_subunit_4_isoform_X1_[Chrysemys_picta_bellii]	NA	2390.86	0.395033	0.000122965		PLOD2	PLOD2	procollagen-lysine,2-oxoglutarate_5-dioxygenase_2_isoform_X2_[Chrysemys_picta_bellii]	NA	2740.44	0.416387	0.0107098		OTU1	YOD1	ubiquitin_thioesterase_OTU1_[Chrysemys_picta_bellii]	NA	2125.09	-0.717234	6.72e-14		MGA	NA	sucrase-isomaltase,_intestinal_[Chrysemys_picta_bellii]	NA	5108.3	0.56449	3.22e-11		FREM1	FREM1	FRAS1-related_extracellular_matrix_protein_1_isoform_X3_[Chrysemys_picta_bellii]	NA	718.164	0.917554	1.91e-08
IPO4	IPO4	LOW_QUALITY_PROTEIN:_importin-4_[Chrysemys_picta_bellii]	NA	2122.46	0.43702	0.000128796		SESN3	SESN3	sestrin-3_isoform_X1_[Chrysemys_picta_bellii]	NA	3525.48	-0.426179	0.0107259		LAMA4	LAMA4	laminin_subunit_alpha-4_[Chrysemys_picta_bellii]	NA	3424.2	0.573142	6.79e-14		UBR5	UBR5	E3_ubiquitin-protein_ligase_UBR5_isoform_X1_[Chrysemys_picta_bellii]	NA	198.3	-2.46485	3.29e-11		SPPL3	SPPL3	signal_peptide_peptidase-like_3_isoform_X2_[Chrysemys_picta_bellii]	NA	1497.74	-0.697328	2.12e-08
RBP56	TAF15	TATA-binding_protein-associated_factor_2N_isoform_X2_[Chrysemys_picta_bellii]	NA	5822.15	0.298763	0.000128932		HAND1	HAND1	heart-_and_neural_crest_derivatives-expressed_protein_1_isoform_X2_[Chrysemys_picta_bellii]	NA	1150.31	-0.638752	0.0107259		DREB	NA	drebrin-like_[Chrysemys_picta_bellii]	NA	4483.82	0.612435	9.33e-14		CIRBP	CIRBP	cold-inducible_RNA-binding_protein_isoform_X1_[Chrysemys_picta_bellii]	NA	7637.37	0.428621	3.33e-11		TPSN	TAPBP	tapasin_[Chrysemys_picta_bellii]	NA	1764.46	-0.773714	2.15e-08
SHCAF	SINHCAF	SIN3-HDAC_complex-associated_factor_[Chrysemys_picta_bellii]	NA	6558.37	0.312345	0.000129808		CALD1	CALD1	caldesmon_isoform_X2_[Chrysemys_picta_bellii]	NA	3319.45	0.424315	0.0107259		ADPGK	ADPGK	ADP-dependent_glucokinase_isoform_X2_[Chrysemys_picta_bellii]	NA	4959.03	-0.535819	9.52e-14		LAMA5	LAMA5	laminin_subunit_alpha-5_isoform_X1_[Chrysemys_picta_bellii]	NA	4788.22	0.482336	3.71e-11		RINI	NA	ribonuclease_inhibitor_[Chrysemys_picta_bellii]	NA	5934.87	0.571348	2.5e-08
DDIT4	DDIT4	DNA_damage-inducible_transcript_4_protein_[Chrysemys_picta_bellii]	NA	2525.24	0.43989	0.000134546		TPIS	TPI1	triosephosphate_isomerase_[Chrysemys_picta_bellii]	NA	4318.85	0.494218	0.0107259		CO8A2	NA	collagen_alpha-2(VIII)_chain_[Chrysemys_picta_bellii]	NA	1032.58	0.950847	1.08e-13		DIAC	CTBS	di-N-acetylchitobiase_isoform_X1_[Chrysemys_picta_bellii]	NA	1428.5	-0.913592	3.94e-11		K2CO	NA	keratin,_type_II_cytoskeletal_cochleal_[Chrysemys_picta_bellii]	NA	2342.65	0.743378	2.56e-08
P3H3	P3H3	prolyl_3-hydroxylase_3_isoform_X1_[Chrysemys_picta_bellii]	NA	1780.19	0.434293	0.000134546		S39A5	NA	zinc_transporter_ZIP5_[Chrysemys_picta_bellii]	NA	1308.67	-0.617369	0.0107259		FMO5	NA	dimethylaniline_monooxygenase_[N-oxide-forming]_5-like_[Chrysemys_picta_bellii]	NA	5269.97	0.605816	1.2e-13		TRPM5	TRPM5	transient_receptor_potential_cation_channel_subfamily_M_member_5_isoform_X1_[Chrysemys_picta_bellii]	NA	3413.69	-0.495759	3.97e-11		NA	NA	glutamate-rich_protein_5_isoform_X2_[Chrysemys_picta_bellii]	NA	855.435	0.846354	2.72e-08
RSSA	NA	40S_ribosomal_protein_SA_isoform_X2_[Chrysemys_picta_bellii]	NA	27742.8	0.209964	0.000139063		DMAP1	DMAP1	DNA_methyltransferase_1-associated_protein_1_[Chrysemys_picta_bellii]	NA	1710.33	-0.480089	0.0107259		TENS	NA	LOW_QUALITY_PROTEIN:_tensin-1_[Chrysemys_picta_bellii]	NA	6244.75	0.509886	1.23e-13		NBEA	NBEA	neurobeachin_isoform_X8_[Chrysemys_picta_bellii]	NA	194.841	2.04909	4.01e-11		NA	NA	NA	URS0000E05983	1558.55	-1.01141	2.77e-08
ATPB	NA	ATP_synthase_subunit_beta,_mitochondrial_[Chrysemys_picta_bellii]	NA	39369.9	0.260653	0.000140692		GTR11	NA	solute_carrier_family_2,_facilitated_glucose_transporter_member_11_isoform_X1_[Chrysemys_picta_bellii]	NA	367.555	1.08559	0.0107259		KIF15	KIF15	kinesin-like_protein_KIF15_[Chrysemys_picta_bellii]	NA	5040.84	-0.622458	1.28e-13		KAD5	AK5	adenylate_kinase_isoenzyme_5_isoform_X1_[Chrysemys_picta_bellii]	NA	371.674	-1.43997	4.23e-11		FKBP4	FKBP4	peptidyl-prolyl_cis-trans_isomerase_FKBP4_[Chrysemys_picta_bellii]	NA	6686.69	0.463583	2.82e-08
IF4A1	EIF4A1	eukaryotic_initiation_factor_4A-I,_partial_[Chrysemys_picta_bellii]	NA	21268.3	0.224056	0.000143282		PIRT	PIRT	phosphoinositide-interacting_protein_[Chrysemys_picta_bellii]	NA	370.762	1.02328	0.0107259		PCNA	PCNA	proliferating_cell_nuclear_antigen_[Chrysemys_picta_bellii]	NA	7146.48	-0.508511	1.31e-13		TAGL	TAGLN	transgelin_[Chrysemys_picta_bellii]	NA	1754.29	-0.926072	4.3e-11		IGBP1	NA	immunoglobulin-binding_protein_1_isoform_X1_[Chrysemys_picta_bellii]	NA	1369.29	-0.693978	2.89e-08
GANAB	GANAB	neutral_alpha-glucosidase_AB_isoform_X2_[Chrysemys_picta_bellii]	NA	9188.98	0.277791	0.000147361		ACHA	CHRNA1	acetylcholine_receptor_subunit_alpha_[Chrysemys_picta_bellii]	NA	334.067	0.804476	0.0107259		GTR11	NA	solute_carrier_family_2,_facilitated_glucose_transporter_member_11-like_isoform_X1_[Chrysemys_picta_bellii]	NA	263.039	2.37916	1.37e-13		IR3IP	NA	immediate_early_response_3-interacting_protein_1_[Chrysemys_picta_bellii]	NA	1268.06	-0.751767	4.3e-11		EVI5L	EVI5L	EVI5-like_protein_isoform_X2_[Chrysemys_picta_bellii]	NA	2590.56	0.590347	2.9e-08
CCKAR	CCKBR	gastrin/cholecystokinin_type_B_receptor,_partial_[Chrysemys_picta_bellii]	NA	536.705	0.828324	0.000150748		RBPS2	RBPMS2	RNA-binding_protein_with_multiple_splicing_2_isoform_X1_[Chrysemys_picta_bellii]	NA	1262.85	-0.496421	0.0107259		OAT	OAT	ornithine_aminotransferase,_mitochondrial_isoform_X1_[Chrysemys_picta_bellii]	NA	5500.95	0.610687	1.94e-13		CLH1	CLTC	clathrin_heavy_chain_1_isoform_X1_[Chrysemys_picta_bellii]	NA	511.464	-1.33645	4.3e-11		NA	NA	nucleoprotein_TPR-like_[Chrysemys_picta_bellii]	NA	312.89	-1.35806	2.94e-08
SFRP1	SFRP1	secreted_frizzled-related_protein_1_[Chrysemys_picta_bellii]	NA	4545.64	0.435768	0.000150868		FKBP2	NA	peptidyl-prolyl_cis-trans_isomerase_FKBP2_isoform_X1_[Chrysemys_picta_bellii]	NA	1122.45	0.727774	0.0107405		PP14D	NA	protein_phosphatase_1_regulatory_subunit_14D_[Chrysemys_picta_bellii]	NA	564.483	1.33409	1.96e-13		TBCA	TBCA	tubulin-specific_chaperone_A_[Chrysemys_picta_bellii]	NA	1916.39	-0.697973	4.42e-11		FABP5	FABP5	myelin_P2_protein_[Chrysemys_picta_bellii]	NA	2351.73	-0.743039	3.4e-08
CH082	NA	UPF0598_protein_C8orf82_homolog_[Chrysemys_picta_bellii]	NA	2699.14	0.529128	0.000155273		P121B	NA	nuclear_envelope_pore_membrane_protein_POM_121_isoform_X2_[Chrysemys_picta_bellii]	NA	516.719	-0.712218	0.010822		UD16	NA	UDP-glucuronosyltransferase_1-6-like_isoform_X3_[Chrysemys_picta_bellii]	NA	571.47	1.23535	1.96e-13		ZNF41	NA	gastrula_zinc_finger_protein_XlCGF57.1-like_isoform_X2_[Chrysemys_picta_bellii]	NA	735.653	1.15216	5.68e-11		SERC5	SERINC5	serine_incorporator_5_isoform_X1_[Chrysemys_picta_bellii]	NA	1027.07	-0.767385	3.61e-08
CCNI	CCNI	cyclin-I_[Chrysemys_picta_bellii]	NA	11792.4	0.303651	0.000155324		PATZ1	PATZ1	POZ-,_AT_hook-,_and_zinc_finger-containing_protein_1_isoform_X6_[Chrysemys_picta_bellii]	NA	903.498	-0.559801	0.0108975		CDHR5	NA	cadherin-related_family_member_5_isoform_X3_[Chrysemys_picta_bellii]	NA	1020.4	1.01256	2.21e-13		DMD	NA	dystrophin_isoform_X1_[Chrysemys_picta_bellii]	NA	1593.83	-0.772662	5.71e-11		PERP	NA	p53_apoptosis_effector_related_to_PMP-22_[Chrysemys_picta_bellii]	NA	4777.45	0.564739	3.61e-08
MA2C1	MAN2C1	LOW_QUALITY_PROTEIN:_alpha-mannosidase_2C1_[Chrysemys_picta_bellii]	NA	3761.98	0.50488	0.000155733		TBX6	NA	LOW_QUALITY_PROTEIN:_T-box_transcription_factor_TBX6_[Chrysemys_picta_bellii]	NA	178.09	1.21192	0.0108991		TPP1	TPP1	tripeptidyl-peptidase_1_[Chrysemys_picta_bellii]	NA	3158.13	0.573966	2.23e-13		ST14	ST14	LOW_QUALITY_PROTEIN:_suppressor_of_tumorigenicity_14_protein_[Chrysemys_picta_bellii]	NA	1087.75	0.787657	6.26e-11		AT1A1	ATP1A1	sodium/potassium-transporting_ATPase_subunit_alpha-1_isoform_X1_[Chrysemys_picta_bellii]	NA	53181.4	0.433148	4.18e-08
SND1	SND1	staphylococcal_nuclease_domain-containing_protein_1_[Chrysemys_picta_bellii]	NA	8959.53	0.319556	0.000156969		KIF1C	KIF1B	kinesin-like_protein_KIF1B_isoform_X11_[Chrysemys_picta_bellii]	NA	2087.07	0.420129	0.0108991		CEBPA	CEBPA	CCAAT/enhancer-binding_protein_alpha_[Chrysemys_picta_bellii]	NA	2009.01	0.702704	2.37e-13		ATS15	ADAMTS15	A_disintegrin_and_metalloproteinase_with_thrombospondin_motifs_15_[Chrysemys_picta_bellii]	NA	1853.19	-0.932487	6.77e-11		CLD1	CLDN1	claudin-1_[Chrysemys_picta_bellii]	NA	2458.71	0.839813	4.23e-08
ST6B1	NA	sulfotransferase_6B1-like_[Chrysemys_picta_bellii]	NA	1022.92	-0.563207	0.000161346		CL029	C12orf29	uncharacterized_protein_C12orf29_homolog_[Chrysemys_picta_bellii]	NA	114.408	1.27948	0.0108991		SPRC	SPARC	SPARC_isoform_X1_[Chrysemys_picta_bellii]	NA	21799.5	0.505297	2.78e-13		CASC4	CASC4	protein_CASC4_isoform_X2_[Chrysemys_picta_bellii]	NA	709.912	-1.18116	7.15e-11		NA	NA	NA	URS0000D28880	7060.14	-0.497611	4.38e-08
SLF1	NA	SMC5-SMC6_complex_localization_factor_protein_1_isoform_X2_[Chrysemys_picta_bellii]	NA	3670.83	-0.416223	0.000161361		AIF1L	AIF1L	allograft_inflammatory_factor_1-like_isoform_X1_[Chrysemys_picta_bellii]	NA	1534.43	0.524732	0.0108991		BT3A3	NA	butyrophilin_subfamily_3_member_A2-like_[Chrysemys_picta_bellii]	NA	3658.4	0.76837	2.82e-13		NA	NA	uncharacterized_protein_LOC101951066_isoform_X2_[Chrysemys_picta_bellii]	NA	849.149	0.915716	7.67e-11		PM34	MRTFA	peroxisomal_membrane_protein_PMP34_isoform_X1_[Chrysemys_picta_bellii]	NA	903.292	-0.81498	4.38e-08
TAF6	TAF6	transcription_initiation_factor_TFIID_subunit_6_[Chrysemys_picta_bellii]	NA	4831.81	0.303723	0.000161361		TTLL4	TTLL4	tubulin_polyglutamylase_TTLL4_[Chrysemys_picta_bellii]	NA	5642.24	-0.484722	0.0108991		SFXN2	SFXN2	sideroflexin-2_[Chrysemys_picta_bellii]	NA	6551.86	0.477403	3.03e-13		HPPD	HPD	4-hydroxyphenylpyruvate_dioxygenase_[Chrysemys_picta_bellii]	NA	1242.02	1.04529	7.67e-11		ARRD3	ARRDC3	arrestin_domain-containing_protein_3_isoform_X1_[Chrysemys_picta_bellii]	NA	4299.93	0.624582	4.41e-08
PTPRN	PTPRN	receptor-type_tyrosine-protein_phosphatase-like_N_isoform_X2_[Chrysemys_picta_bellii]	NA	920.325	0.73003	0.000165589		PTX3	PTX3	pentraxin-related_protein_PTX3_[Chrysemys_picta_bellii]	NA	965.544	0.658705	0.0108991		KLOT	NA	klotho_[Chrysemys_picta_bellii]	NA	2633.4	0.683781	3.32e-13		ATP7A	ATP7A	copper-transporting_ATPase_1_[Chrysemys_picta_bellii]	NA	1935.86	-0.680306	8.15e-11		GRHPR	NA	glyoxylate_reductase/hydroxypyruvate_reductase-like_[Chrysemys_picta_bellii]	NA	2919.96	0.858894	4.45e-08
P53	TP53	cellular_tumor_antigen_p53_[Chrysemys_picta_bellii]	NA	6657.12	0.309361	0.000169207		FMN2	FMN2	formin-2_isoform_X1_[Chrysemys_picta_bellii]	NA	159.813	1.12122	0.0108991		CATB	CTSB	cathepsin_B_isoform_X1_[Chrysemys_picta_bellii]	NA	8381.73	0.514928	3.33e-13		HDGR3	NA	hepatoma-derived_growth_factor-related_protein_3_[Chrysemys_picta_bellii]	NA	1112.59	-0.851162	8.29e-11		NUCB1	NUCB1	nucleobindin-1_[Chrysemys_picta_bellii]	NA	2963	-0.536436	4.45e-08
PRELP	PRELP	prolargin_[Chrysemys_picta_bellii]	NA	582.829	0.751379	0.000172997		PRDX2	PRDX2	peroxiredoxin-2_[Chrysemys_picta_bellii]	NA	3552.47	0.494413	0.011088		RAD51	RAD51	DNA_repair_protein_RAD51_homolog_1_[Chrysemys_picta_bellii]	NA	2141.48	-0.668237	3.38e-13		GLU2B	PRKCSH	glucosidase_2_subunit_beta_[Chrysemys_picta_bellii]	NA	1361.85	-0.710358	8.29e-11		GGH	NA	gamma-glutamyl_hydrolase-like_isoform_X1_[Chrysemys_picta_bellii]	NA	2219.75	0.602618	4.56e-08
AAPK1	PRKAA1	5'-AMP-activated_protein_kinase_catalytic_subunit_alpha-1_[Chrysemys_picta_bellii]	NA	2198.85	-0.407619	0.000175623		NEUM	GAP43	neuromodulin_isoform_X4_[Chrysemys_picta_bellii]	NA	1050.41	0.525823	0.011088		FLOT1	FLOT1	flotillin-1_[Chrysemys_picta_bellii]	NA	3423.26	0.568028	3.39e-13		MBD6	NA	LOW_QUALITY_PROTEIN:_methyl-CpG-binding_domain_protein_6_[Chrysemys_picta_bellii]	NA	1199.81	0.863469	8.39e-11		MX1	NA	interferon-induced_GTP-binding_protein_Mx1-like_isoform_X1_[Chrysemys_picta_bellii]	NA	148.217	-1.92217	4.61e-08
CC070	C3orf70	UPF0524_protein_C3orf70_homolog_isoform_X1_[Chrysemys_picta_bellii]	NA	2948.18	-0.357582	0.000175989		LRC17	LRRC17	leucine-rich_repeat-containing_protein_17_[Chrysemys_picta_bellii]	NA	400.421	0.761308	0.011088		VGFR4	NA	vascular_endothelial_growth_factor_receptor_kdr-like_isoform_X2_[Chrysemys_picta_bellii]	NA	5144.48	0.514085	3.39e-13		MRP9	NA	multidrug_resistance-associated_protein_9_isoform_X1_[Chrysemys_picta_bellii]	NA	2688.88	0.563882	8.59e-11		FOG1	ZFPM1	zinc_finger_protein_ZFPM1_isoform_X1_[Chrysemys_picta_bellii]	NA	866.177	-1.04016	4.65e-08
FADS2	FADS3	fatty_acid_desaturase_2_isoform_X1_[Chrysemys_picta_bellii]	NA	5103.33	0.367191	0.00017899		GPAT3	GPAT3	glycerol-3-phosphate_acyltransferase_3_[Chrysemys_picta_bellii]	NA	607.454	0.61051	0.011139		ROA0	HNRNPA0	heterogeneous_nuclear_ribonucleoprotein_A0_[Chrysemys_picta_bellii]	NA	20936.9	-0.407921	3.45e-13		SYF2	SYF2	pre-mRNA-splicing_factor_SYF2_[Chrysemys_picta_bellii]	NA	1204.88	-0.802445	8.64e-11		KCJ16	NA	inward_rectifier_potassium_channel_16_[Chrysemys_picta_bellii]	NA	5870.05	0.558912	4.74e-08
PLOD3	PLOD3	procollagen-lysine,2-oxoglutarate_5-dioxygenase_3_isoform_X2_[Chrysemys_picta_bellii]	NA	2577.85	0.492095	0.000189686		NA	NA	claw_keratin-like_[Chrysemys_picta_bellii]	NA	75.356	-1.62732	0.0111632		CNDP1	CNDP1	beta-Ala-His_dipeptidase_isoform_X1_[Chrysemys_picta_bellii]	NA	1439.17	0.870301	3.47e-13		AT1B3	ATP1B3	sodium/potassium-transporting_ATPase_subunit_beta-3_[Chrysemys_picta_bellii]	NA	2827.68	-0.543136	9.36e-11		LY6E	NA	lymphocyte_antigen_6E-like_isoform_X1_[Chrysemys_picta_bellii]	NA	1388.22	-1.00684	4.77e-08
NA	CD99	CD99_antigen_[Chrysemys_picta_bellii]	NA	8895.79	-0.255061	0.000194199		NRCAM	NRCAM	neuronal_cell_adhesion_molecule_isoform_X1_[Chrysemys_picta_bellii]	NA	812.342	0.555021	0.0114945		BDH2	BDH2	3-hydroxybutyrate_dehydrogenase_type_2_[Chrysemys_picta_bellii]	NA	1600.84	0.774612	4.47e-13		RS17	RPS17	40S_ribosomal_protein_S17_[Chrysemys_picta_bellii]	NA	10693.2	-0.386356	9.56e-11		TKFC	TKFC	triokinase/FMN_cyclase_[Chrysemys_picta_bellii]	NA	726.359	1.47998	5.23e-08
PAK2	PAK2	serine/threonine-protein_kinase_PAK_2_[Chrysemys_picta_bellii]	NA	7611.76	-0.282217	0.000194199		SIA7C	ST6GALNAC3	alpha-N-acetylgalactosaminide_alpha-2,6-sialyltransferase_3_isoform_X2_[Chrysemys_picta_bellii]	NA	1875.8	0.453722	0.0117051		SBP1A	SELENBP1	selenium-binding_protein_1_[Chrysemys_picta_bellii]	NA	779.276	1.12847	5.43e-13		PLCE	AGPAT5	1-acyl-sn-glycerol-3-phosphate_acyltransferase_epsilon_isoform_X2_[Chrysemys_picta_bellii]	NA	1020.4	-0.94069	1.09e-10		MX1	NA	interferon-induced_GTP-binding_protein_Mx1-like_[Chrysemys_picta_bellii]	NA	336.354	-1.53769	5.36e-08
HMGB1	HMGB1	high_mobility_group_protein_B1_[Chrysemys_picta_bellii]	NA	46718.4	-0.23943	0.000195716		FHOD3	FHOD3	FH1/FH2_domain-containing_protein_3_isoform_X13_[Chrysemys_picta_bellii]	NA	539.51	-1.22367	0.0117364		CRYL1	CRYL1	lambda-crystallin_homolog_isoform_X1_[Chrysemys_picta_bellii]	NA	2514.13	0.655048	6.3e-13		UGPA	UGP2	UTP--glucose-1-phosphate_uridylyltransferase_isoform_X1_[Chrysemys_picta_bellii]	NA	1849.47	-0.612342	1.15e-10		VISTA	NA	V-type_immunoglobulin_domain-containing_suppressor_of_T-cell_activation_[Chrysemys_picta_bellii]	NA	1575.77	-0.681733	5.42e-08
VASH1	VASH1	vasohibin-1_[Chrysemys_picta_bellii]	NA	9423.01	-0.263517	0.000197432		LRC58	LRRC58	leucine-rich_repeat-containing_protein_58,_partial_[Chrysemys_picta_bellii]	NA	3088.54	-0.393784	0.0120892		MOG2A	NA	2-acylglycerol_O-acyltransferase_2-A-like_[Chrysemys_picta_bellii]	NA	1113.91	0.971057	6.49e-13		LPAR3	LPAR3	lysophosphatidic_acid_receptor_3_[Chrysemys_picta_bellii]	NA	112.968	-3.05363	1.18e-10		TOP1	TOP1	DNA_topoisomerase_1_[Chrysemys_picta_bellii]	NA	4771.47	-0.475637	6.77e-08
ZSCA2	NA	zinc_finger_and_SCAN_domain-containing_protein_2-like_[Chrysemys_picta_bellii]	NA	376.771	0.882122	0.000197996		TNNI2	NA	troponin_I,_fast_skeletal_muscle_[Chrysemys_picta_bellii]	NA	370.73	0.768479	0.0120892		MCES	RNMT	mRNA_cap_guanine-N7_methyltransferase_[Chrysemys_picta_bellii]	NA	6493.6	-0.458942	6.8e-13		PRG2	NA	bone_marrow_proteoglycan-like,_partial_[Chrysemys_picta_bellii]	NA	93.526	-3.07088	1.23e-10		RN122	RNF122	RING_finger_protein_122_isoform_X1_[Chrysemys_picta_bellii]	NA	710.686	-0.882653	7.03e-08
ATX2L	ATXN2L	ataxin-2-like_protein_isoform_X3_[Chrysemys_picta_bellii]	NA	6380.87	0.266307	0.000203967		PRC2C	PRRC2C	protein_PRRC2C_isoform_X6_[Chrysemys_picta_bellii]	NA	2632.35	-0.495885	0.012326		TEC	NA	tyrosine-protein_kinase_Tec_isoform_X1_[Chrysemys_picta_bellii]	NA	1681.42	0.726664	6.81e-13		S13A5	SLC13A5	solute_carrier_family_13_member_5_isoform_X1_[Chrysemys_picta_bellii]	NA	2345.11	0.611546	1.24e-10		ACNT2	NA	acyl-coenzyme_A_amino_acid_N-acyltransferase_1-like_[Chrysemys_picta_bellii]	NA	1472.14	0.873082	7.05e-08
MYCB2	MYCBP2	E3_ubiquitin-protein_ligase_MYCBP2_isoform_X5_[Chrysemys_picta_bellii]	NA	245.838	1.46033	0.000206448		GSTT1	NA	glutathione_S-transferase_theta-1-like_[Chrysemys_picta_bellii]	NA	870.075	0.579249	0.0125129		F118A	FAM118A	protein_FAM118A_[Chrysemys_picta_bellii]	NA	989.135	-0.963565	6.87e-13		TWSG1	TWSG1	twisted_gastrulation_protein_homolog_1_[Chrysemys_picta_bellii]	NA	3162.89	-0.519522	1.29e-10		NR0B1	NR0B1	LOW_QUALITY_PROTEIN:_nuclear_receptor_subfamily_0_group_B_member_1_[Chrysemys_picta_bellii]	NA	630.92	-0.979407	7.57e-08
SCAFB	SCAF11	protein_SCAF11_isoform_X2_[Chrysemys_picta_bellii]	NA	441.27	-0.80609	0.000226622		RL35	RPL35	60S_ribosomal_protein_L35_[Chrysemys_picta_bellii]	NA	21852.6	0.536509	0.0125317		MAF	MAF	transcription_factor_Maf_[Chrysemys_picta_bellii]	NA	1369.59	0.797589	6.89e-13		FLTOP	NA	protein_Flattop_[Chrysemys_picta_bellii]	NA	1531.12	0.67081	1.33e-10		HS12A	HSPA12A	heat_shock_70_kDa_protein_12A_[Chrysemys_picta_bellii]	NA	959.737	-0.884559	7.64e-08
SYGP1	SYNGAP1	ras/Rap_GTPase-activating_protein_SynGAP_isoform_X7_[Chrysemys_picta_bellii]	NA	317.602	1.23882	0.000226622		RTN4R	RTN4R	reticulon-4_receptor_isoform_X2_[Chrysemys_picta_bellii]	NA	254.921	0.889021	0.0126133		LTBP4	NA	LOW_QUALITY_PROTEIN:_latent-transforming_growth_factor_beta-binding_protein_4_[Chrysemys_picta_bellii]	NA	2625.06	0.652112	7.19e-13		WWTR1	WWTR1	LOW_QUALITY_PROTEIN:_WW_domain-containing_transcription_regulator_protein_1_[Chrysemys_picta_bellii]	NA	2520.86	-0.571695	1.39e-10		CDHR5	NA	cadherin-related_family_member_5_isoform_X2_[Chrysemys_picta_bellii]	NA	640.612	1.0894	7.68e-08
RL9	RPL9	60S_ribosomal_protein_L9_[Chrysemys_picta_bellii]	NA	23601	0.242063	0.000233348		SAFB1	NA	scaffold_attachment_factor_B1_isoform_X1_[Chrysemys_picta_bellii]	NA	7002.64	0.355459	0.0126833		LDHB	NA	L-lactate_dehydrogenase_B_chain_[Chrysemys_picta_bellii]	NA	22102.6	0.344513	7.38e-13		SESN3	SESN3	sestrin-3_isoform_X1_[Chrysemys_picta_bellii]	NA	3331.39	-0.588451	1.42e-10		HPPD	HPD	4-hydroxyphenylpyruvate_dioxygenase_[Chrysemys_picta_bellii]	NA	1643.31	0.692929	7.93e-08
GYS1	GYS1	glycogen_[starch]_synthase,_muscle_isoform_X2_[Chrysemys_picta_bellii]	NA	2437.91	0.404781	0.000234156		PODO	NPHS2	podocin_[Chrysemys_picta_bellii]	NA	3006.93	-0.382624	0.0126833		CO5	C5	complement_C5_[Chrysemys_picta_bellii]	NA	651.459	1.12123	7.41e-13		VPP4	ATP6V0A4	V-type_proton_ATPase_116_kDa_subunit_a_[Chrysemys_picta_bellii]	NA	1317.14	0.744713	1.44e-10		PMM1	PMM1	phosphomannomutase_1_isoform_X1_[Chrysemys_picta_bellii]	NA	2674.99	0.738375	7.94e-08
BASI	BSG	basigin,_partial_[Chrysemys_picta_bellii]	NA	17693.3	0.333032	0.000239283		RT29	DAP3	28S_ribosomal_protein_S29,_mitochondrial_isoform_X1_[Chrysemys_picta_bellii]	NA	3178.13	0.380681	0.0127448		SMIM1	NA	small_integral_membrane_protein_1_[Chrysemys_picta_bellii]	NA	777.728	1.09501	7.46e-13		KCNN3	KCNN3	small_conductance_calcium-activated_potassium_channel_protein_3_[Chrysemys_picta_bellii]	NA	1001.74	0.827037	1.58e-10		TEKT1	TEKT1	tektin-1_isoform_X1_[Chrysemys_picta_bellii]	NA	302.289	1.4887	8.23e-08
PRC2A	PRRC2A	LOW_QUALITY_PROTEIN:_protein_PRRC2A_[Chrysemys_picta_bellii]	NA	15697.1	0.266095	0.000240742		SERF2	NA	small_EDRK-rich_factor_2_[Chrysemys_picta_bellii]	NA	1303.52	0.727344	0.0128138		S2545	SLC25A45	solute_carrier_family_25_member_45_isoform_X1_[Chrysemys_picta_bellii]	NA	1203.97	0.836226	7.47e-13		RD23A	RAD23A	UV_excision_repair_protein_RAD23_homolog_A_[Chrysemys_picta_bellii]	NA	2989.84	0.501893	1.61e-10		R213A	NA	E3_ubiquitin-protein_ligase_rnf213-alpha-like_[Chrysemys_picta_bellii]	NA	680.188	-1.05071	9.33e-08
TECR	TECR	very-long-chain_enoyl-CoA_reductase_[Chrysemys_picta_bellii]	NA	3961.28	0.348773	0.000241465		TISB	ZFP36L1	mRNA_decay_activator_protein_ZFP36L1_[Chrysemys_picta_bellii]	NA	4242.5	0.375957	0.0128415		PRS23	PRSS23	serine_protease_23_[Chrysemys_picta_bellii]	NA	2106.22	0.690684	8.22e-13		PKDRE	PKDREJ	LOW_QUALITY_PROTEIN:_polycystic_kidney_disease_and_receptor_for_egg_jelly-related_protein_[Chrysemys_picta_bellii]	NA	4012.26	0.453741	1.84e-10		METRL	METRNL	meteorin-like_protein_[Chrysemys_picta_bellii]	NA	2954.95	-0.550531	1.03e-07
SCML2	SCML2	sex_comb_on_midleg-like_protein_2_isoform_X1_[Chrysemys_picta_bellii]	NA	3331.88	-0.417587	0.000242027		ACD10	ACAD10	acyl-CoA_dehydrogenase_family_member_10_isoform_X1_[Chrysemys_picta_bellii]	NA	1179.26	-0.475008	0.0128415		LCK	LCK	tyrosine-protein_kinase_Lck_isoform_X1_[Chrysemys_picta_bellii]	NA	598.287	1.2513	8.36e-13		KMT2D	NA	LOW_QUALITY_PROTEIN:_histone-lysine_N-methyltransferase_2D_[Chrysemys_picta_bellii]	NA	4506.73	0.447473	1.86e-10		PKHH1	PLEKHH1	pleckstrin_homology_domain-containing_family_H_member_1_isoform_X1_[Chrysemys_picta_bellii]	NA	2889.14	0.526812	1.04e-07
SNX4	SNX4	sorting_nexin-4_[Chrysemys_picta_bellii]	NA	8404.14	-0.255939	0.000248425		RL26	RPL26	60S_ribosomal_protein_L26-like_1_[Chrysemys_picta_bellii]	NA	16476.9	0.580605	0.0128642		TSP2	THBS2	thrombospondin-2_[Chrysemys_picta_bellii]	NA	2748.87	0.810796	8.5e-13		IBP2	NA	insulin-like_growth_factor-binding_protein_2,_partial_[Chrysemys_picta_bellii]	NA	747.967	1.1806	1.94e-10		FKB10	FKBP10	peptidyl-prolyl_cis-trans_isomerase_FKBP10_isoform_X1_[Chrysemys_picta_bellii]	NA	3782.26	-0.573885	1.04e-07
LOX3B	LOXL3	lysyl_oxidase_homolog_3_isoform_X3_[Chrysemys_picta_bellii]	NA	2200.25	0.417416	0.000248977		PGCA	ACAN	aggrecan_core_protein_isoform_X2_[Chrysemys_picta_bellii]	NA	171.796	1.19643	0.0132226		CP46A	CYP46A1	cholesterol_24-hydroxylase_isoform_X1_[Chrysemys_picta_bellii]	NA	1526.12	0.791532	8.74e-13		NRN1L	NA	neuritin-like_protein_[Chrysemys_picta_bellii]	NA	144.961	-2.21202	2.02e-10		COMA1	NA	collagen_alpha-1(XXII)_chain_isoform_X1_[Chrysemys_picta_bellii]	NA	772.326	0.919677	1.12e-07
RS5	RPS5	40S_ribosomal_protein_S5_[Chrysemys_picta_bellii]	NA	20962	0.20246	0.000251214		SPN1	SNUPN	snurportin-1_isoform_X1_[Chrysemys_picta_bellii]	NA	1746.57	-0.432108	0.013227		FBLN5	FBLN5	fibulin-5_[Chrysemys_picta_bellii]	NA	777.751	1.06815	8.9e-13		ACSM4	ACSM3	acyl-coenzyme_A_synthetase_ACSM4,_mitochondrial-like_isoform_X1_[Chrysemys_picta_bellii]	NA	6967.14	0.443733	2.19e-10		HMGB1	HMGB1	high_mobility_group_protein_B1_[Chrysemys_picta_bellii]	NA	22907.4	-0.397139	1.12e-07
GTF2I	GTF2I	general_transcription_factor_II-I_isoform_X1_[Chrysemys_picta_bellii]	NA	6739.25	0.267314	0.000256293		BCL7A	BCL7A	B-cell_CLL/lymphoma_7_protein_family_member_A_isoform_X2_[Chrysemys_picta_bellii]	NA	670.554	0.610716	0.0134592		KCJ16	NA	inward_rectifier_potassium_channel_16_[Chrysemys_picta_bellii]	NA	5047.87	0.520101	8.98e-13		MANEL	MANEAL	glycoprotein_endo-alpha-1,2-mannosidase-like_protein_[Chrysemys_picta_bellii]	NA	4232.95	-0.455579	2.2e-10		SIA7B	ST6GALNAC2	alpha-N-acetylgalactosaminide_alpha-2,6-sialyltransferase_2_[Chrysemys_picta_bellii]	NA	3107.11	0.725808	1.17e-07
NA	NA	uncharacterized_protein_LOC101940267_[Chrysemys_picta_bellii]	NA	826.66	0.654104	0.000258522		AUGN	C2orf40	augurin_isoform_X1_[Chrysemys_picta_bellii]	NA	1494.38	0.814014	0.0136769		ACLY	ACLY	ATP-citrate_synthase_isoform_X2_[Chrysemys_picta_bellii]	NA	8252.56	-0.432602	9.5e-13		FKBP4	FKBP4	peptidyl-prolyl_cis-trans_isomerase_FKBP4_[Chrysemys_picta_bellii]	NA	6784.57	0.415074	2.23e-10		A1CF	A1CF	APOBEC1_complementation_factor_isoform_X2_[Chrysemys_picta_bellii]	NA	2805.99	0.682142	1.17e-07
FKBP8	FKBP8	peptidyl-prolyl_cis-trans_isomerase_FKBP8_[Chrysemys_picta_bellii]	NA	3300.7	0.335865	0.000261679		DJC24	DNAJC24	dnaJ_homolog_subfamily_C_member_24_[Chrysemys_picta_bellii]	NA	419.801	-1.03513	0.0136932		K1C18	KRT18	keratin,_type_I_cytoskeletal_18_[Chrysemys_picta_bellii]	NA	9885.71	0.406873	9.56e-13		GPC5C	GPRC5C	G-protein_coupled_receptor_family_C_group_5_member_C_[Chrysemys_picta_bellii]	NA	3584.71	0.516161	2.26e-10		LIMD2	NA	uncharacterized_protein_LOC112058891_[Chrysemys_picta_bellii]	NA	2212.85	0.665764	1.18e-07
ERP29	ERP29	endoplasmic_reticulum_resident_protein_29_[Chrysemys_picta_bellii]	NA	4988.14	0.382173	0.000264348		SRFB1	NA	serum_response_factor-binding_protein_1_[Chrysemys_picta_bellii]	NA	3441.57	0.373114	0.0139199		HNRPD	HNRNPD	heterogeneous_nuclear_ribonucleoprotein_D0_isoform_X1_[Chrysemys_picta_bellii]	NA	11588.2	-0.437727	1.01e-12		ITA3	ITGA3	integrin_alpha-3_isoform_X2_[Chrysemys_picta_bellii]	NA	2810.11	0.508512	2.26e-10		ZMYM1	NA	zinc_finger_MYM-type_protein_1-like_[Chrysemys_picta_bellii]	NA	2429.14	-0.719142	1.19e-07
CETN2	CETN1	centrin-2_[Chrysemys_picta_bellii]	NA	3780.04	0.397789	0.000267576		RAVR2	RAVER2	ribonucleoprotein_PTB-binding_2_isoform_X1_[Chrysemys_picta_bellii]	NA	734.184	-0.560315	0.0139522		MOT5	SLC16A4	monocarboxylate_transporter_5_isoform_X2_[Chrysemys_picta_bellii]	NA	1294.45	1.13082	1.14e-12		FRIH	NA	ferritin_heavy_chain_A_[Chrysemys_picta_bellii]	NA	6537.49	0.493003	2.27e-10		CEBPD	CEBPD	CCAAT/enhancer-binding_protein_delta_[Chrysemys_picta_bellii]	NA	148.995	1.87471	1.22e-07
MAEA	MAEA	macrophage_erythroblast_attacher_isoform_X4_[Chrysemys_picta_bellii]	NA	2030.51	0.474551	0.000267576		RHBL3	RHBDL3	rhomboid-related_protein_3_isoform_X2_[Chrysemys_picta_bellii]	NA	138.402	1.19491	0.0141775		RL3	RPL3	60S_ribosomal_protein_L3_[Chrysemys_picta_bellii]	NA	57542.6	0.340462	1.17e-12		PTPRU	PTPRU	receptor-type_tyrosine-protein_phosphatase_U_isoform_X3_[Chrysemys_picta_bellii]	NA	3687.39	0.510611	2.33e-10		DMD	NA	dystrophin-like_[Chrysemys_picta_bellii]	NA	646.917	-1.07474	1.26e-07
ABEC1	NA	C-_U-editing_enzyme_APOBEC-1-like_[Chrysemys_picta_bellii]	NA	1030.57	0.653578	0.000267912		NA	NA	NA	URS0000DFA880	1430.97	-0.4827	0.0143309		MYORG	MYORG	myogenesis-regulating_glycosidase_[Chrysemys_picta_bellii]	NA	2303.12	0.652727	1.21e-12		EDNRA	EDNRA	endothelin-1_receptor_[Chrysemys_picta_bellii]	NA	2003.16	-0.605479	2.42e-10		ST6B1	NA	sulfotransferase_6B1-like_[Chrysemys_picta_bellii]	NA	757.273	1.28918	1.44e-07
P4HA1	P4HA1	prolyl_4-hydroxylase_subunit_alpha-1_isoform_X4_[Chrysemys_picta_bellii]	NA	1851.18	0.464503	0.000277028		AKIB1	ANKIB1	ankyrin_repeat_and_IBR_domain-containing_protein_1_isoform_X1_[Chrysemys_picta_bellii]	NA	1452.06	-0.445984	0.0143722		SNED1	SNED1	sushi,_nidogen_and_EGF-like_domain-containing_protein_1_isoform_X3_[Chrysemys_picta_bellii]	NA	1260.15	0.943828	1.24e-12		PRS4	PSMC1	26S_proteasome_regulatory_subunit_4_[Chrysemys_picta_bellii]	NA	3057.13	-0.641745	2.43e-10		TAFA2	TAFA3	protein_FAM19A3_[Chrysemys_picta_bellii]	NA	358.672	-1.26541	1.54e-07
BAG6	BAG6	large_proline-rich_protein_BAG6_[Chrysemys_picta_bellii]	NA	5942.24	0.343637	0.000277119		CDV3	CDV3	protein_CDV3_homolog_isoform_X5_[Chrysemys_picta_bellii]	NA	1136.86	0.576345	0.0144089		DEK	DEK	protein_DEK_isoform_X1_[Chrysemys_picta_bellii]	NA	4993.39	-0.698219	1.41e-12		CO8A1	COL8A1	collagen_alpha-1(VIII)_chain_[Chrysemys_picta_bellii]	NA	909.84	-0.96766	2.44e-10		PP14D	NA	protein_phosphatase_1_regulatory_subunit_14D_[Chrysemys_picta_bellii]	NA	1324.29	0.970665	1.55e-07
FUS	FUS	RNA-binding_protein_FUS_isoform_X1_[Chrysemys_picta_bellii]	NA	47779.5	0.192828	0.000277119		RND3	RND3	rho-related_GTP-binding_protein_RhoE_[Chrysemys_picta_bellii]	NA	3486.44	0.378239	0.0145344		CDHR5	NA	cadherin-related_family_member_5_isoform_X2_[Chrysemys_picta_bellii]	NA	442.475	1.59531	1.44e-12		MPRIP	MPRIP	myosin_phosphatase_Rho-interacting_protein_isoform_X8_[Chrysemys_picta_bellii]	NA	110.247	10.3848	2.48e-10		PI3R4	NA	collagen_alpha-6(VI)_chain-like_[Chrysemys_picta_bellii]	NA	2275.88	-0.568786	1.56e-07
FKBP2	NA	peptidyl-prolyl_cis-trans_isomerase_FKBP2_isoform_X1_[Chrysemys_picta_bellii]	NA	1329.13	0.659194	0.000277119		NPHN	NA	nephrin_[Chrysemys_picta_bellii]	NA	1229.45	-0.611866	0.0145481		MYH9	MYH9	myosin-9_[Chrysemys_picta_bellii]	NA	12793.3	0.469286	1.47e-12		RHOA	RHOA	transforming_protein_RhoA_[Chrysemys_picta_bellii]	NA	5500.11	-0.46269	2.49e-10		HPLN1	HAPLN1	hyaluronan_and_proteoglycan_link_protein_1_[Chrysemys_picta_bellii]	NA	335.702	-1.35709	1.59e-07
ATS7	ADAMTS7	A_disintegrin_and_metalloproteinase_with_thrombospondin_motifs_7_isoform_X2_[Chrysemys_picta_bellii]	NA	2436.59	0.568369	0.000278067		ANR26	NA	ankyrin_repeat_domain-containing_protein_26_isoform_X5_[Chrysemys_picta_bellii]	NA	581.51	0.806591	0.0145681		FAAH1	NA	vitamin_D3_hydroxylase-associated_protein-like_[Chrysemys_picta_bellii]	NA	1101.99	0.996785	1.62e-12		ODO2	DLST	dihydrolipoyllysine-residue_succinyltransferase_component_of_2-oxoglutarate_dehydrogenase_complex,_mitochondrial_isoform_X1_[Chrysemys_picta_bellii]	NA	3685.36	0.461198	2.52e-10		TXND9	TXNDC9	thioredoxin_domain-containing_protein_9_[Chrysemys_picta_bellii]	NA	2952.73	-0.521816	1.67e-07
TFE3	TFE3	transcription_factor_E3_[Chrysemys_picta_bellii]	NA	2806.2	0.345663	0.000280611		KCNN3	KCNN3	small_conductance_calcium-activated_potassium_channel_protein_3_[Chrysemys_picta_bellii]	NA	1615.16	0.472831	0.0148062		F16P1	FBP1	fructose-1,6-bisphosphatase_1_[Chrysemys_picta_bellii]	NA	5293.45	0.502623	1.71e-12		S35F6	SLC35F6	solute_carrier_family_35_member_F6_[Chrysemys_picta_bellii]	NA	3079.7	0.55812	2.52e-10		DHI2	NA	corticosteroid_11-beta-dehydrogenase_isozyme_2_[Chrysemys_picta_bellii]	NA	2847.51	0.707049	1.73e-07
CA198	C1orf198	uncharacterized_protein_C1orf198_homolog_isoform_X1_[Chrysemys_picta_bellii]	NA	2939.95	-0.342027	0.000287215		CO6A2	COL6A2	collagen_alpha-2(VI)_chain_isoform_X1_[Chrysemys_picta_bellii]	NA	2044.17	0.616267	0.0153242		S13A3	SLC13A3	solute_carrier_family_13_member_3_[Chrysemys_picta_bellii]	NA	5226.73	0.604833	1.71e-12		ELOV5	ELOVL5	elongation_of_very_long_chain_fatty_acids_protein_5_[Chrysemys_picta_bellii]	NA	1979.78	-0.585819	2.53e-10		CPLN1	CPLANE1	protein_JBTS17_isoform_X1_[Chrysemys_picta_bellii]	NA	733.463	-0.944869	1.88e-07
SMC1A	SMC1A	structural_maintenance_of_chromosomes_protein_1A_[Chrysemys_picta_bellii]	NA	12337.4	0.2377	0.000287854		RS15A	NA	40S_ribosomal_protein_S15a_isoform_X1_[Chrysemys_picta_bellii]	NA	12772.4	0.544735	0.0153242		IKBZ	NFKBIZ	NF-kappa-B_inhibitor_zeta_[Chrysemys_picta_bellii]	NA	546.398	1.29529	1.75e-12		CRLD2	CRISPLD2	cysteine-rich_secretory_protein_LCCL_domain-containing_2_[Chrysemys_picta_bellii]	NA	2479.72	-0.588526	2.57e-10		PDZ1I	PDZK1IP1	PDZK1-interacting_protein_1_isoform_X1_[Chrysemys_picta_bellii]	NA	5145.98	0.882034	2.01e-07
NA	NA	NA	URS0000E03B63	292.258	0.966487	0.000290878		NA	NA	olfactory_receptor_52E8-like_[Chrysemys_picta_bellii]	NA	406.118	-0.762195	0.0153484		RHBGB	RHBG	ammonium_transporter_Rh_type_B_[Chrysemys_picta_bellii]	NA	1201.55	1.01037	1.75e-12		ZC3HD	NA	zinc_finger_CCCH_domain-containing_protein_13_isoform_X1_[Chrysemys_picta_bellii]	NA	3730.85	-0.504502	2.57e-10		HS90A	HSP90AA1	heat_shock_protein_HSP_90-alpha_[Chrysemys_picta_bellii]	NA	7015	0.51619	2.11e-07
CASP2	NA	caspase-2_isoform_X3_[Chrysemys_picta_bellii]	NA	693.265	-0.74453	0.000292638		GNPI2	GNPDA2	glucosamine-6-phosphate_isomerase_2_isoform_X1_[Chrysemys_picta_bellii]	NA	1340.68	0.483602	0.0154384		TRI27	NA	zinc_finger_protein_RFP-like_[Chrysemys_picta_bellii]	NA	2308.77	0.931726	1.79e-12		CATZ	CTSZ	cathepsin_Z_[Chrysemys_picta_bellii]	NA	3555.57	0.52177	2.62e-10		ACP7	ACP7	acid_phosphatase_type_7_[Chrysemys_picta_bellii]	NA	1671.94	0.887598	2.23e-07
G137A	GPR137	integral_membrane_protein_GPR137_isoform_X1_[Chrysemys_picta_bellii]	NA	598.979	0.6932	0.000297811		NCOA1	NCOA1	nuclear_receptor_coactivator_1_isoform_X2_[Chrysemys_picta_bellii]	NA	463.021	0.807982	0.0155339		DPOLM	POLM	DNA-directed_DNA/RNA_polymerase_mu_[Chrysemys_picta_bellii]	NA	506.826	1.45509	1.79e-12		NA	GRAMD2B	GRAM_domain-containing_protein_2B_isoform_X1_[Chrysemys_picta_bellii]	NA	969.23	-1.01039	2.82e-10		T11L2	TCP11L2	T-complex_protein_11-like_protein_2_[Chrysemys_picta_bellii]	NA	1573.83	-0.62177	2.25e-07
SCMC3	SLC25A23	calcium-binding_mitochondrial_carrier_protein_SCaMC-3_[Chrysemys_picta_bellii]	NA	674.485	0.644756	0.000297811		AL1L2	ALDH1L2	mitochondrial_10-formyltetrahydrofolate_dehydrogenase_isoform_X1_[Chrysemys_picta_bellii]	NA	781.338	0.538625	0.0161591		CADH7	CDH7	cadherin-7_[Chrysemys_picta_bellii]	NA	2133.76	-0.666223	1.81e-12		GLYL3	NA	glycine_N-acyltransferase-like_protein_3_[Chrysemys_picta_bellii]	NA	1437.82	1.08713	3.1e-10		NA	NA	beta-defensin_5-like_[Chrysemys_picta_bellii]	NA	2649.09	0.908547	2.28e-07
ACSF2	ACSF2	acyl-CoA_synthetase_family_member_2,_mitochondrial_isoform_X1_[Chrysemys_picta_bellii]	NA	289.417	1.20133	0.000297818		TNNT2	NA	troponin_T,_cardiac_muscle_isoform_X3_[Chrysemys_picta_bellii]	NA	830.486	0.877775	0.0163314		MRC1	NA	macrophage_mannose_receptor_1_isoform_X1_[Chrysemys_picta_bellii]	NA	768.063	1.0111	2.21e-12		RSSA	NA	40S_ribosomal_protein_SA_isoform_X1_[Chrysemys_picta_bellii]	NA	6717.41	-0.363264	3.11e-10		ECHM	NA	enoyl-CoA_hydratase,_mitochondrial_[Chrysemys_picta_bellii]	NA	10931.2	0.708537	2.29e-07
KLH10	KLHL10	kelch-like_protein_10_[Chrysemys_picta_bellii]	NA	1991.91	0.443498	0.000300788		PLCL2	NA	inactive_phospholipase_C-like_protein_2,_partial_[Chrysemys_picta_bellii]	NA	1677.85	-0.671807	0.0163314		DECR	DECR1	2,4-dienoyl-CoA_reductase,_mitochondrial_isoform_X1_[Chrysemys_picta_bellii]	NA	2557.86	0.722488	2.23e-12		ST17A	STK17A	serine/threonine-protein_kinase_17A_isoform_X2_[Chrysemys_picta_bellii]	NA	120.095	-10.2045	3.21e-10		CP2G1	NA	cytochrome_P450_2G1-like_[Chrysemys_picta_bellii]	NA	2397.03	0.921335	2.43e-07
CYYR1	CYYR1	cysteine_and_tyrosine-rich_protein_1_[Chrysemys_picta_bellii]	NA	2597.66	-0.393334	0.00031083		NA	NA	uncharacterized_protein_LOC101952695_[Chrysemys_picta_bellii]	NA	491.844	-0.63635	0.0163657		FAAA	FAH	fumarylacetoacetase_[Chrysemys_picta_bellii]	NA	2982.22	0.604993	2.32e-12		TENS	NA	LOW_QUALITY_PROTEIN:_tensin-1_[Chrysemys_picta_bellii]	NA	6157.75	0.438519	3.25e-10		DESI1	DESI1	desumoylating_isopeptidase_1_[Chrysemys_picta_bellii]	NA	489.261	1.64093	2.55e-07
GNPI1	GNPDA1	glucosamine-6-phosphate_isomerase_1_isoform_X1_[Chrysemys_picta_bellii]	NA	2263.18	-0.507464	0.00031083		DEFI8	DEF8	differentially_expressed_in_FDCP_8_homolog_[Chrysemys_picta_bellii]	NA	3787.81	-0.509711	0.0164653		ST2B1	NA	sulfotransferase_family_cytosolic_2B_member_1-like_[Chrysemys_picta_bellii]	NA	1868.11	0.914171	2.32e-12		CELR1	CELSR1	cadherin_EGF_LAG_seven-pass_G-type_receptor_1_isoform_X1_[Chrysemys_picta_bellii]	NA	3036.33	0.56031	3.25e-10		NIT1	NIT1	deaminated_glutathione_amidase_isoform_X1_[Chrysemys_picta_bellii]	NA	2410.71	0.563482	2.61e-07
GHDC	GHDC	GH3_domain-containing_protein_[Chrysemys_picta_bellii]	NA	542.564	0.755963	0.000328252		SYT4	SYT4	LOW_QUALITY_PROTEIN:_synaptotagmin-4_[Chrysemys_picta_bellii]	NA	869.697	0.576418	0.0164653		NPNT	NPNT	nephronectin_isoform_X4_[Chrysemys_picta_bellii]	NA	5183.77	0.463956	2.33e-12		CAPR1	CAPRIN1	caprin-1_isoform_X1_[Chrysemys_picta_bellii]	NA	11931.7	0.352484	3.37e-10		SMIM1	NA	small_integral_membrane_protein_1_[Chrysemys_picta_bellii]	NA	1444.77	0.980514	2.86e-07
USF1	USF1	upstream_stimulatory_factor_1_isoform_X3_[Chrysemys_picta_bellii]	NA	717.011	-0.77581	0.000328252		CHD3	CHD3	chromodomain-helicase-DNA-binding_protein_3_isoform_X4_[Chrysemys_picta_bellii]	NA	1893.11	0.554732	0.0165968		AADAT	NA	kynurenine/alpha-aminoadipate_aminotransferase,_mitochondrial_isoform_X2_[Chrysemys_picta_bellii]	NA	366.152	1.78483	2.59e-12		KAP2	PRKAR2A	cAMP-dependent_protein_kinase_type_II-alpha_regulatory_subunit_[Chrysemys_picta_bellii]	NA	4424.86	-0.447014	3.48e-10		PCKGC	PCK1	phosphoenolpyruvate_carboxykinase,_cytosolic_[GTP]_isoform_X1_[Chrysemys_picta_bellii]	NA	1524.97	0.632607	2.99e-07
ANO7	NA	anoctamin-7-like_[Chrysemys_picta_bellii]	NA	7119.42	0.303951	0.000329773		SOX9	SOX9	transcription_factor_SOX-9_[Chrysemys_picta_bellii]	NA	3589.83	0.389054	0.0166963		MYH1B	NA	myosin-1B_[Chrysemys_picta_bellii]	NA	2912.65	0.780706	2.66e-12		SMCA1	SMARCA1	probable_global_transcription_activator_SNF2L1_[Chrysemys_picta_bellii]	NA	4015.11	-0.444778	3.6e-10		AL8A1	ALDH8A1	aldehyde_dehydrogenase_family_8_member_A1_isoform_X1_[Chrysemys_picta_bellii]	NA	1114.56	0.782893	3.13e-07
SCRIB	SCRIB	protein_scribble_homolog_isoform_X18_[Chrysemys_picta_bellii]	NA	1310.17	0.487707	0.000330624		NFAC3	NFATC3	nuclear_factor_of_activated_T-cells,_cytoplasmic_3_isoform_X2_[Chrysemys_picta_bellii]	NA	838.106	-0.592495	0.0167259		EF2	NA	elongation_factor_2-like_[Chrysemys_picta_bellii]	NA	1948.82	-0.730855	2.73e-12		PAX2	PAX2	paired_box_protein_Pax-2_[Chrysemys_picta_bellii]	NA	1885.79	0.721681	3.6e-10		TF	F3	tissue_factor_[Chrysemys_picta_bellii]	NA	282.468	-1.29032	3.22e-07
PHF6	PHF6	PHD_finger_protein_6_isoform_X3_[Chrysemys_picta_bellii]	NA	3163.75	0.333898	0.000334779		LMOD3	LMOD3	leiomodin-3_[Chrysemys_picta_bellii]	NA	228.755	0.898289	0.0170062		GPBL1	GPBP1L1	vasculin-like_protein_1_isoform_X2_[Chrysemys_picta_bellii]	NA	958.769	-0.920676	2.77e-12		SPTB2	SPTBN1	spectrin_beta_chain,_non-erythrocytic_1_isoform_X1_[Chrysemys_picta_bellii]	NA	13867.1	0.365656	3.66e-10		RFESD	RFESD	Rieske_domain-containing_protein_[Chrysemys_picta_bellii]	NA	382.728	-1.11994	3.25e-07
S10AD	S100A13	protein_S100-A13_[Chrysemys_picta_bellii]	NA	189.234	-1.44392	0.000344432		SHH	SHH	sonic_hedgehog_protein_[Chrysemys_picta_bellii]	NA	1017.11	0.537632	0.017043		SCOT1	NA	succinyl-CoA:3-ketoacid_coenzyme_A_transferase_1,_mitochondrial_[Chrysemys_picta_bellii]	NA	8757.18	0.401195	3.23e-12		DOT1L	DOT1L	histone-lysine_N-methyltransferase,_H3_lysine-79_specific_isoform_X1_[Chrysemys_picta_bellii]	NA	2981.68	0.661983	3.71e-10		WBP11	NA	WW_domain-binding_protein_11_[Chrysemys_picta_bellii]	NA	3421.33	-0.504395	3.27e-07
TP4A1	PTP4A1	protein_tyrosine_phosphatase_type_IVA_1_isoform_X1_[Chrysemys_picta_bellii]	NA	7250.32	-0.297149	0.000348222		SRCA	SRL	sarcalumenin_isoform_X2_[Chrysemys_picta_bellii]	NA	670.786	0.633372	0.0171148		SNX2	SNX2	sorting_nexin-2_isoform_X3_[Chrysemys_picta_bellii]	NA	5692.24	0.455064	3.43e-12		ROR1	ROR1	inactive_tyrosine-protein_kinase_transmembrane_receptor_ROR1_[Chrysemys_picta_bellii]	NA	2569.6	-0.583906	3.76e-10		RHBGB	RHBG	ammonium_transporter_Rh_type_B_[Chrysemys_picta_bellii]	NA	1092.75	0.902209	3.48e-07
E2F7	E2F7	transcription_factor_E2F7_isoform_X2_[Chrysemys_picta_bellii]	NA	275.277	1.03894	0.000348943		PCNT	PCNT	pericentrin_isoform_X3_[Chrysemys_picta_bellii]	NA	1149.76	-0.622606	0.0177734		SRSF3	SRSF3	serine/arginine-rich_splicing_factor_3_[Chrysemys_picta_bellii]	NA	18024.9	-0.423627	3.43e-12		ARMC5	NA	LOW_QUALITY_PROTEIN:_armadillo_repeat-containing_protein_5_[Chrysemys_picta_bellii]	NA	3204.22	0.505628	3.86e-10		IQGA1	NA	LOW_QUALITY_PROTEIN:_ras_GTPase-activating-like_protein_IQGAP2_[Chrysemys_picta_bellii]	NA	5095.96	0.502569	3.52e-07
NAA15	NAA15	N-alpha-acetyltransferase_15,_NatA_auxiliary_subunit_[Chrysemys_picta_bellii]	NA	7863.95	0.288668	0.00035159		CO5A2	NA	collagen_alpha-2(V)_chain_[Chrysemys_picta_bellii]	NA	4284.73	0.350243	0.0177734		ILF2	ILF2	interleukin_enhancer-binding_factor_2_[Chrysemys_picta_bellii]	NA	15437.8	-0.409431	3.47e-12		K2CO	NA	keratin,_type_II_cytoskeletal_cochleal_[Chrysemys_picta_bellii]	NA	2792.15	0.668203	3.86e-10		WDFY4	WDFY4	WD_repeat-_and_FYVE_domain-containing_protein_4_[Chrysemys_picta_bellii]	NA	702.472	0.926123	3.6e-07
RCOR3	RCOR3	REST_corepressor_3_isoform_X3_[Chrysemys_picta_bellii]	NA	633.79	-0.705388	0.000369164		ZN879	NA	zinc_finger_protein_436-like_isoform_X3_[Chrysemys_picta_bellii]	NA	783.73	-0.532644	0.0178175		CP3AO	NA	cytochrome_P450_3A24-like_isoform_X1_[Chrysemys_picta_bellii]	NA	1111.3	0.889877	3.53e-12		LAT4	SLC43A2	large_neutral_amino_acids_transporter_small_subunit_4_isoform_X1_[Chrysemys_picta_bellii]	NA	6482.31	0.428332	4.12e-10		VPP4	ATP6V0A4	V-type_proton_ATPase_116_kDa_subunit_a_[Chrysemys_picta_bellii]	NA	1580.29	0.801054	3.62e-07
S2543	SLC25A43	solute_carrier_family_25_member_43_[Chrysemys_picta_bellii]	NA	856.701	0.623555	0.00037851		CAH13	CA13	carbonic_anhydrase_13_isoform_X1_[Chrysemys_picta_bellii]	NA	291.2	0.849245	0.0178697		MMSA	ALDH6A1	methylmalonate-semialdehyde_dehydrogenase_[acylating],_mitochondrial_[Chrysemys_picta_bellii]	NA	4087.39	0.682562	4.21e-12		UD16	NA	UDP-glucuronosyltransferase_1-6-like_isoform_X2_[Chrysemys_picta_bellii]	NA	1538.44	-0.838794	4.18e-10		PNRC2	PNRC2	proline-rich_nuclear_receptor_coactivator_2_[Chrysemys_picta_bellii]	NA	4257.88	-0.458093	3.72e-07
COPG2	COPG2	coatomer_subunit_gamma-2_isoform_X2_[Chrysemys_picta_bellii]	NA	6730.27	0.29313	0.000378637		LIMC1	LIMCH1	LIM_and_calponin_homology_domains-containing_protein_1_isoform_X18_[Chrysemys_picta_bellii]	NA	569.122	0.640055	0.0179932		ACADM	ACADM	medium-chain_specific_acyl-CoA_dehydrogenase,_mitochondrial_isoform_X1_[Chrysemys_picta_bellii]	NA	9742.12	0.500472	4.24e-12		SYT4	SYT4	LOW_QUALITY_PROTEIN:_synaptotagmin-4_[Chrysemys_picta_bellii]	NA	446.05	-1.3478	4.25e-10		MRC1	NA	macrophage_mannose_receptor_1_isoform_X1_[Chrysemys_picta_bellii]	NA	789.022	0.827182	3.77e-07
AHSA1	AHSA1	activator_of_90_kDa_heat_shock_protein_ATPase_homolog_1_isoform_X1_[Chrysemys_picta_bellii]	NA	3770.25	0.361935	0.000379764		CATA	CAT	catalase_isoform_X2_[Chrysemys_picta_bellii]	NA	443.922	-0.701194	0.0182386		CSDE1	CSDE1	cold_shock_domain-containing_protein_E1_isoform_X1_[Chrysemys_picta_bellii]	NA	4430.21	0.526131	4.88e-12		NPTN	NPTN	neuroplastin_isoform_X1_[Chrysemys_picta_bellii]	NA	2312.13	-0.619564	4.25e-10		ANGL4	ANGPTL4	angiopoietin-related_protein_4_[Chrysemys_picta_bellii]	NA	2497.49	-0.535579	3.79e-07
THEM4	THEM4	acyl-coenzyme_A_thioesterase_THEM4_isoform_X2_[Chrysemys_picta_bellii]	NA	2738	0.352978	0.000382927		PRM1A	NA	prominin-1-A-like_[Chrysemys_picta_bellii]	NA	4227.98	-0.370266	0.0183255		MVP	NA	major_vault_protein-like,_partial_[Chrysemys_picta_bellii]	NA	1515.18	0.738721	6.15e-12		CTSL2	CTDSPL2	CTD_small_phosphatase-like_protein_2_[Chrysemys_picta_bellii]	NA	2315.2	-0.548535	4.54e-10		SERPH	SERPINH1	serpin_H1_[Chrysemys_picta_bellii]	NA	4674.88	0.534153	3.88e-07
MTA2	MTA2	metastasis-associated_protein_MTA2_isoform_X1_[Chrysemys_picta_bellii]	NA	8980.63	0.256928	0.000401022		FIBA	FGA	fibrinogen_alpha_chain_[Chrysemys_picta_bellii]	NA	3269.65	-0.701829	0.0185149		RIDA	RIDA	2-iminobutanoate/2-iminopropanoate_deaminase_[Chrysemys_picta_bellii]	NA	12530.8	0.365292	6.31e-12		SF3A2	SF3A2	splicing_factor_3A_subunit_2_[Chrysemys_picta_bellii]	NA	1830.85	-0.62941	4.67e-10		ES8L2	EPS8L2	epidermal_growth_factor_receptor_kinase_substrate_8-like_protein_2_isoform_X1_[Chrysemys_picta_bellii]	NA	1345.11	0.696634	4.03e-07
SPT6H	SUPT6H	transcription_elongation_factor_SPT6_[Chrysemys_picta_bellii]	NA	8566.06	0.24339	0.000423628		ANGL2	ANGPTL2	angiopoietin-related_protein_2_[Chrysemys_picta_bellii]	NA	1206.5	0.513445	0.0185149		VINEX	SORBS3	vinexin_isoform_X1_[Chrysemys_picta_bellii]	NA	2571.29	0.622019	6.34e-12		PSD12	PSMD12	26S_proteasome_non-ATPase_regulatory_subunit_12_[Chrysemys_picta_bellii]	NA	3135.21	-0.471752	4.74e-10		GHR	GHR	growth_hormone_receptor_isoform_X1_[Chrysemys_picta_bellii]	NA	1393.93	-0.671269	4.15e-07
TCEA3	NA	transcription_elongation_factor_A_protein_3_isoform_X1_[Chrysemys_picta_bellii]	NA	1346.67	0.460254	0.000435968		PLK2	PLK2	serine/threonine-protein_kinase_PLK2_[Chrysemys_picta_bellii]	NA	1262	0.514377	0.018926		NA	NA	uncharacterized_protein_MISP3_[Chrysemys_picta_bellii]	NA	1491.2	0.80529	7.16e-12		FRAS1	NA	extracellular_matrix_protein_FRAS1_isoform_X3_[Chrysemys_picta_bellii]	NA	4392.86	0.452747	4.8e-10		NCOA1	NCOA1	nuclear_receptor_coactivator_1_isoform_X2_[Chrysemys_picta_bellii]	NA	934.219	0.764118	4.18e-07
ZNF41	NA	gastrula_zinc_finger_protein_XlCGF57.1-like_isoform_X2_[Chrysemys_picta_bellii]	NA	1232.82	0.547782	0.000441134		UHMK1	UHMK1	serine/threonine-protein_kinase_Kist_[Chrysemys_picta_bellii]	NA	2572.25	-0.570933	0.0191012		PPBI	NA	intestinal-type_alkaline_phosphatase_[Chrysemys_picta_bellii]	NA	537.678	1.42158	7.17e-12		IDS	NA	LOW_QUALITY_PROTEIN:_iduronate_2-sulfatase_[Chrysemys_picta_bellii]	NA	847.64	-0.859546	4.89e-10		ARRD2	ARRDC2	arrestin_domain-containing_protein_2_isoform_X1_[Chrysemys_picta_bellii]	NA	1277.25	0.728373	4.2e-07
CCAR2	CCAR2	cell_cycle_and_apoptosis_regulator_protein_2_isoform_X4_[Chrysemys_picta_bellii]	NA	3523.31	0.344927	0.000444365		NOE2	NA	noelin-2_[Chrysemys_picta_bellii]	NA	1051.93	0.524651	0.0191012		SIA7B	ST6GALNAC2	alpha-N-acetylgalactosaminide_alpha-2,6-sialyltransferase_2_[Chrysemys_picta_bellii]	NA	1984.09	0.75882	7.42e-12		OXLA	NA	L-amino-acid_oxidase-like_[Chrysemys_picta_bellii]	NA	251.533	-1.63939	4.91e-10		PDGFB	PDGFB	platelet-derived_growth_factor_subunit_B_isoform_X2_[Chrysemys_picta_bellii]	NA	561.952	-1.01405	4.33e-07
PROD	NA	proline_dehydrogenase_1,_mitochondrial_isoform_X2_[Chrysemys_picta_bellii]	NA	1898.25	-0.399725	0.000444365		NA	NA	NA	URS0000DF86A5	1560.45	-0.439503	0.0191012		MRP1	ABCC6	multidrug_resistance-associated_protein_6_isoform_X1_[Chrysemys_picta_bellii]	NA	1103.17	1.29612	7.54e-12		INHA	NA	inhibin_alpha_chain_[Chrysemys_picta_bellii]	NA	93.8982	-3.59714	4.92e-10		ANX11	ANXA11	annexin_A11_[Chrysemys_picta_bellii]	NA	5175.81	0.458109	4.47e-07
ABHDB	ABHD11	protein_ABHD11_[Chrysemys_picta_bellii]	NA	926.222	0.588724	0.000454531		NA	NA	sarcolipin_[Chrysemys_picta_bellii]	NA	543.081	0.885055	0.0191012		GRN	GRN	LOW_QUALITY_PROTEIN:_granulins_[Chrysemys_picta_bellii]	NA	5014.08	0.488227	7.86e-12		EDNRB	EDNRB	endothelin_receptor_type_B_[Chrysemys_picta_bellii]	NA	3404.92	-0.513252	4.93e-10		CYC	NA	cytochrome_c_[Chrysemys_picta_bellii]	NA	3678.38	0.56694	4.61e-07
ERBB2	ERBB2	receptor_tyrosine-protein_kinase_erbB-2_isoform_X1_[Chrysemys_picta_bellii]	NA	3038.04	0.336908	0.000459828		F122A	NA	protein_FAM122A-like_isoform_X3_[Chrysemys_picta_bellii]	NA	3837.3	-0.358222	0.019104		MOT12	SLC16A12	monocarboxylate_transporter_12_[Chrysemys_picta_bellii]	NA	1061.48	0.893388	8.28e-12		PDGFD	PDGFD	platelet-derived_growth_factor_D_isoform_X3_[Chrysemys_picta_bellii]	NA	462.176	-1.3921	4.98e-10		SEM3D	SEMA3D	semaphorin-3D_[Chrysemys_picta_bellii]	NA	1498.98	-0.833812	4.65e-07
POSTN	POSTN	periostin_isoform_X7_[Chrysemys_picta_bellii]	NA	516.189	-0.772195	0.000463532		CC136	NA	coiled-coil_domain-containing_protein_136_isoform_X1_[Chrysemys_picta_bellii]	NA	550.15	-0.607347	0.0191649		TSN36	NA	tetraspanin-36-like_[Chrysemys_picta_bellii]	NA	1970.78	0.64594	8.55e-12		TPM3	NA	tropomyosin_alpha-3_chain_isoform_X6_[Chrysemys_picta_bellii]	NA	7636.12	-0.349703	4.98e-10		GLYL3	NA	glycine_N-acyltransferase-like_protein_3,_partial_[Chrysemys_picta_bellii]	NA	547.996	1.00379	4.67e-07
S35E3	SLC35E3	solute_carrier_family_35_member_E3_[Chrysemys_picta_bellii]	NA	3022.92	-0.421451	0.000464586		CH10	NA	10_kDa_heat_shock_protein,_mitochondrial_isoform_X3_[Chrysemys_picta_bellii]	NA	192.511	1.39954	0.0193375		DAB2	DAB2	disabled_homolog_2_isoform_X2_[Chrysemys_picta_bellii]	NA	6977.2	0.440358	9.06e-12		SALL1	SALL1	sal-like_protein_1_isoform_X1_[Chrysemys_picta_bellii]	NA	1526.86	0.671392	4.98e-10		TINAL	TINAGL1	tubulointerstitial_nephritis_antigen-like_[Chrysemys_picta_bellii]	NA	3987.11	0.505232	4.72e-07
RAD51	RAD51	DNA_repair_protein_RAD51_homolog_1_[Chrysemys_picta_bellii]	NA	4409.44	-0.316668	0.000470758		PAPS1	PAPSS1	bifunctional_3'-phosphoadenosine_5'-phosphosulfate_synthase_1_isoform_X1_[Chrysemys_picta_bellii]	NA	2679.86	0.386564	0.0193611		AK1A1	AKR1A1	alcohol_dehydrogenase_[NADP(+)]_[Chrysemys_picta_bellii]	NA	6837.06	0.423682	1.11e-11		ARI1B	ARID1B	AT-rich_interactive_domain-containing_protein_1B_isoform_X3_[Chrysemys_picta_bellii]	NA	850.579	0.879948	5.02e-10		BCAP	PIK3AP1	phosphoinositide_3-kinase_adapter_protein_1_isoform_X1_[Chrysemys_picta_bellii]	NA	2147.38	0.604645	4.8e-07
PDCD4	PDCD4	programmed_cell_death_protein_4_[Chrysemys_picta_bellii]	NA	1715	-0.412654	0.000472417		DUOX2	DUOX2	dual_oxidase_2_isoform_X2_[Chrysemys_picta_bellii]	NA	151.086	-1.05038	0.0197115		MUC13	NA	mucin-13_[Chrysemys_picta_bellii]	NA	573.839	1.43614	1.17e-11		NFAC2	NA	nuclear_factor_of_activated_T-cells,_cytoplasmic_2-like_isoform_X1_[Chrysemys_picta_bellii]	NA	877.57	-1.1941	5.24e-10		AKA12	AKAP12	A-kinase_anchor_protein_12_isoform_X1_[Chrysemys_picta_bellii]	NA	10719.7	-0.582772	4.97e-07
IGS10	IGSF10	immunoglobulin_superfamily_member_10_isoform_X1_[Chrysemys_picta_bellii]	NA	861.261	-0.799017	0.0004752		MAD4	MXD4	max_dimerization_protein_4_isoform_X1_[Chrysemys_picta_bellii]	NA	175.8	1.01749	0.0197115		ACTA	ACTA2	actin,_aortic_smooth_muscle_[Chrysemys_picta_bellii]	NA	1421.97	0.826689	1.19e-11		PKD1	NA	LOW_QUALITY_PROTEIN:_polycystin-1_[Chrysemys_picta_bellii]	NA	1634.04	0.667566	5.37e-10		BAMBI	BAMBI	BMP_and_activin_membrane-bound_inhibitor_homolog_isoform_X1_[Chrysemys_picta_bellii]	NA	1265.22	-0.739109	4.98e-07
VASP	NA	LOW_QUALITY_PROTEIN:_vasodilator-stimulated_phosphoprotein_[Chrysemys_picta_bellii]	NA	7220.86	0.252633	0.0004752		HS71A	NA	LOW_QUALITY_PROTEIN:_heat_shock_70_kDa_protein_1A-like_[Chrysemys_picta_bellii]	NA	139.431	1.11592	0.0197619		PDIA4	PDIA4	protein_disulfide-isomerase_A4_[Chrysemys_picta_bellii]	NA	7066.4	0.410149	1.27e-11		CWC27	CWC27	peptidyl-prolyl_cis-trans_isomerase_CWC27_homolog_[Chrysemys_picta_bellii]	NA	1291.64	-0.731192	5.37e-10		ENPP6	ENPP6	ectonucleotide_pyrophosphatase/phosphodiesterase_family_member_6_isoform_X1_[Chrysemys_picta_bellii]	NA	8695.38	0.566808	4.99e-07
HPLN1	HAPLN1	hyaluronan_and_proteoglycan_link_protein_1_[Chrysemys_picta_bellii]	NA	2285.53	-0.466065	0.000477648		CSRP3	CSRP3	cysteine_and_glycine-rich_protein_3_[Chrysemys_picta_bellii]	NA	441.779	0.897143	0.0204991		NDUA4	NA	cytochrome_c_oxidase_subunit_NDUFA4_[Chrysemys_picta_bellii]	NA	9231.07	0.434676	1.29e-11		S2545	SLC25A45	solute_carrier_family_25_member_45_isoform_X2_[Chrysemys_picta_bellii]	NA	177.168	1.95416	5.41e-10		MMSA	ALDH6A1	methylmalonate-semialdehyde_dehydrogenase_[acylating],_mitochondrial_[Chrysemys_picta_bellii]	NA	3599.02	0.625772	5.04e-07
SMI19	SMIM19	small_integral_membrane_protein_19_[Chrysemys_picta_bellii]	NA	1870.12	-0.399675	0.000481133		CD166	ALCAM	CD166_antigen_isoform_X3_[Chrysemys_picta_bellii]	NA	4159.95	0.339324	0.0205178		RENBP	NA	N-acylglucosamine_2-epimerase-like,_partial_[Chrysemys_picta_bellii]	NA	433.86	1.64259	1.65e-11		HDAC2	HDAC2	histone_deacetylase_2_[Chrysemys_picta_bellii]	NA	4455.65	-0.446726	5.41e-10		SPTB2	SPTBN1	spectrin_beta_chain,_non-erythrocytic_1_isoform_X1_[Chrysemys_picta_bellii]	NA	12222.1	0.457568	5.45e-07
NA	NA	placenta-expressed_transcript_1_protein-like_[Chrysemys_picta_bellii]	NA	1834.68	0.467575	0.000483432		HBB	NA	hemoglobin_subunit_epsilon-like_[Chrysemys_picta_bellii]	NA	75.1649	2.85809	0.0205178		E41L3	EPB41L3	band_4.1-like_protein_3_isoform_X6_[Chrysemys_picta_bellii]	NA	236.924	-2.05545	1.75e-11		DECR	DECR1	2,4-dienoyl-CoA_reductase,_mitochondrial_isoform_X1_[Chrysemys_picta_bellii]	NA	2744.07	0.671941	5.46e-10		B3GN2	NA	N-acetyllactosaminide_beta-1,3-N-acetylglucosaminyltransferase_2-like_[Chrysemys_picta_bellii]	NA	668.67	0.915883	5.46e-07
R3HD4	R3HDM4	R3H_domain-containing_protein_4_isoform_X1_[Chrysemys_picta_bellii]	NA	3660.88	0.334433	0.000485385		LDHA	LDHA	L-lactate_dehydrogenase_A_chain_[Chrysemys_picta_bellii]	NA	2938.76	1.45134	0.020529		KLH41	KLHL41	kelch-like_protein_41_[Chrysemys_picta_bellii]	NA	4211.58	0.481042	1.8e-11		ANXA1	ANXA1	annexin_A1_[Chrysemys_picta_bellii]	NA	3553.88	-0.457178	5.46e-10		VATB1	ATP6V1B1	V-type_proton_ATPase_subunit_B,_kidney_isoform_[Chrysemys_picta_bellii]	NA	1357.49	0.794327	5.51e-07
NUAK1	NUAK1	NUAK_family_SNF1-like_kinase_1_isoform_X1_[Chrysemys_picta_bellii]	NA	2438.63	0.364295	0.000486505		RSRC2	RSRC2	arginine/serine-rich_coiled-coil_protein_2_isoform_X1_[Chrysemys_picta_bellii]	NA	1528.1	0.507569	0.020562		CP24A	CYP24A1	1,25-dihydroxyvitamin_D(3)_24-hydroxylase,_mitochondrial_[Chrysemys_picta_bellii]	NA	1449.3	1.22974	1.9e-11		TUTLA	IGSF9	protein_turtle_homolog_A_[Chrysemys_picta_bellii]	NA	2928.91	0.548173	5.46e-10		S226A	NA	solute_carrier_family_22_member_6-A-like_[Chrysemys_picta_bellii]	NA	573.549	0.996846	5.6e-07
MMP25	NA	matrix_metalloproteinase-25_isoform_X1_[Chrysemys_picta_bellii]	NA	596.606	0.72923	0.000494115		NACA	NA	nascent_polypeptide-associated_complex_subunit_alpha_isoform_X4_[Chrysemys_picta_bellii]	NA	22446.7	0.513019	0.0207857		THTM	MPST	3-mercaptopyruvate_sulfurtransferase_isoform_X2_[Chrysemys_picta_bellii]	NA	1347.66	0.775066	2e-11		ARL9	ARL9	ADP-ribosylation_factor-like_protein_9_isoform_X1_[Chrysemys_picta_bellii]	NA	2428.88	-0.612293	5.46e-10		NT5D3	NT5DC3	5'-nucleotidase_domain-containing_protein_3_isoform_X1_[Chrysemys_picta_bellii]	NA	2161.7	0.700811	5.79e-07
ICE1	NA	little_elongation_complex_subunit_1_isoform_X7_[Chrysemys_picta_bellii]	NA	3298.92	-0.450368	0.000498511		TSG10	TSGA10	testis-specific_gene_10_protein_isoform_X1_[Chrysemys_picta_bellii]	NA	560.084	-0.613236	0.0209926		NCOA1	NCOA1	nuclear_receptor_coactivator_1_isoform_X2_[Chrysemys_picta_bellii]	NA	840.28	1.05466	2.07e-11		LDHB	NA	L-lactate_dehydrogenase_B_chain_[Chrysemys_picta_bellii]	NA	15625.5	0.299134	5.5e-10		CO4A1	NA	collagen_alpha-1(IV)_chain_isoform_X1_[Chrysemys_picta_bellii]	NA	9559.27	0.433353	6.08e-07
RS11	NA	40S_ribosomal_protein_S11_[Chrysemys_picta_bellii]	NA	16567.5	0.238149	0.000504328		RHG32	ARHGAP32	rho_GTPase-activating_protein_32_isoform_X2_[Chrysemys_picta_bellii]	NA	282.418	1.45076	0.0210765		FINC	NA	fibronectin,_partial_[Chrysemys_picta_bellii]	NA	12875.3	0.501282	2.84e-11		CRIP2	CRIP2	cysteine-rich_protein_2_isoform_X2_[Chrysemys_picta_bellii]	NA	4393.29	-0.496807	5.67e-10		TPSNR	NA	tapasin-related_protein-like_[Chrysemys_picta_bellii]	NA	1103.67	-0.719792	6.12e-07
SAMD1	NA	LOW_QUALITY_PROTEIN:_atherin-like_[Chrysemys_picta_bellii]	NA	2083.09	0.414722	0.000504826		FOXD1	NA	forkhead_box_protein_D1_[Gallus_gallus]	NA	647.668	0.620126	0.021263		MYL9	MYL9	myosin_regulatory_light_polypeptide_9_[Chrysemys_picta_bellii]	NA	5712.74	0.504324	2.84e-11		DHRS7	DHRS7	dehydrogenase/reductase_SDR_family_member_7_isoform_X1_[Chrysemys_picta_bellii]	NA	2350.4	0.645628	5.83e-10		QSOX1	NA	sulfhydryl_oxidase_1_[Chrysemys_picta_bellii]	NA	1369.5	-0.630675	6.13e-07
GPBL1	GPBP1L1	vasculin-like_protein_1_isoform_X1_[Chrysemys_picta_bellii]	NA	1168.72	0.58872	0.000511184		COGA1	NA	collagen_alpha-1(XVI)_chain_isoform_X3_[Chrysemys_picta_bellii]	NA	337.32	0.900272	0.021687		RN5A	NA	2-5A-dependent_ribonuclease-like_[Chrysemys_picta_bellii]	NA	1040.93	0.869824	3e-11		ARL15	ARL15	ADP-ribosylation_factor-like_protein_15_[Chrysemys_picta_bellii]	NA	1876.54	-0.600285	5.92e-10		LIPE	LIPG	endothelial_lipase_[Chrysemys_picta_bellii]	NA	371.91	-1.17612	7.24e-07
TM2D1	TM2D1	TM2_domain-containing_protein_1_isoform_X1_[Chrysemys_picta_bellii]	NA	2707.4	-0.346149	0.000513162		RL29	RPL29	60S_ribosomal_protein_L29_[Gallus_gallus]	NA	8374.11	0.557797	0.0218624		ACOX2	ACOX2	peroxisomal_acyl-coenzyme_A_oxidase_2_isoform_X1_[Chrysemys_picta_bellii]	NA	2267.22	0.624739	3.08e-11		CING	CGN	cingulin_isoform_X1_[Chrysemys_picta_bellii]	NA	944.21	0.840319	6.03e-10		RGS5	RGS5	regulator_of_G-protein_signaling_5_[Chrysemys_picta_bellii]	NA	3461.01	0.526371	7.58e-07
PRP18	NA	pre-mRNA-splicing_factor_18_isoform_X4_[Chrysemys_picta_bellii]	NA	322.064	0.941803	0.000521903		NCKP5	NCKAP5	nck-associated_protein_5_isoform_X4_[Chrysemys_picta_bellii]	NA	742.883	0.554517	0.0219152		PCKGM	PCK2	phosphoenolpyruvate_carboxykinase_[GTP],_mitochondrial_[Chrysemys_picta_bellii]	NA	15683.9	0.564124	3.11e-11		AMDB	PAM	peptidyl-glycine_alpha-amidating_monooxygenase_isoform_X5_[Chrysemys_picta_bellii]	NA	2901.24	-0.640071	6.99e-10		LPCT4	LPCAT4	lysophospholipid_acyltransferase_LPCAT4_[Chrysemys_picta_bellii]	NA	571.571	-0.929072	7.82e-07
TCPH	CCT7	T-complex_protein_1_subunit_eta_[Chrysemys_picta_bellii]	NA	16271.5	0.254614	0.000530614		EF1G	EEF1G	elongation_factor_1-gamma_[Chrysemys_picta_bellii]	NA	35868.6	0.324707	0.0220803		NA	NA	beta-defensin_1-like_[Chrysemys_picta_bellii]	NA	528.494	1.91767	3.45e-11		CE170	CEP170	centrosomal_protein_of_170_kDa_isoform_X5_[Chrysemys_picta_bellii]	NA	283.307	-1.48142	7.07e-10		S41A1	SLC41A1	solute_carrier_family_41_member_1_[Chrysemys_picta_bellii]	NA	754.885	-0.785208	8.24e-07
G3BP2	G3BP2	ras_GTPase-activating_protein-binding_protein_2_isoform_X1_[Chrysemys_picta_bellii]	NA	2876.55	0.339268	0.000530614		NA	NA	uncharacterized_protein_LOC101940267_[Chrysemys_picta_bellii]	NA	374.158	0.755855	0.0222515		DNM3B	NA	DNA_(cytosine-5)-methyltransferase_3B_[Chrysemys_picta_bellii]	NA	2403.4	-0.607888	3.51e-11		SHRM4	SHROOM4	protein_Shroom4_isoform_X1_[Chrysemys_picta_bellii]	NA	1856.18	0.583667	7.24e-10		POSTN	POSTN	periostin_isoform_X6_[Chrysemys_picta_bellii]	NA	5557.2	0.603121	8.4e-07
CIRBP	NA	cold-inducible_RNA-binding_protein-like_[Chrysemys_picta_bellii]	NA	41316.9	-0.183772	0.000530614		EIF2D	EIF2D	eukaryotic_translation_initiation_factor_2D_[Chrysemys_picta_bellii]	NA	662.774	0.549968	0.0222515		FKBP4	FKBP4	peptidyl-prolyl_cis-trans_isomerase_FKBP4_[Chrysemys_picta_bellii]	NA	10945.3	0.374401	3.62e-11		MFAP2	MFAP2	microfibrillar-associated_protein_2_[Chrysemys_picta_bellii]	NA	4804.45	-0.462955	7.27e-10		PO3F4	POU3F4	POU_domain,_class_3,_transcription_factor_4_[Chrysemys_picta_bellii]	NA	365.522	1.08771	8.56e-07
TCPZ	CCT6B	T-complex_protein_1_subunit_zeta_[Chrysemys_picta_bellii]	NA	17575.4	0.282497	0.000531679		HAP28	PDAP1	28_kDa_heat-_and_acid-stable_phosphoprotein_[Chrysemys_picta_bellii]	NA	746.112	0.628621	0.0222515		NIT1	NIT1	deaminated_glutathione_amidase_isoform_X1_[Chrysemys_picta_bellii]	NA	1814.15	0.782633	4.17e-11		DACT1	DACT1	dapper_homolog_1_isoform_X1_[Chrysemys_picta_bellii]	NA	4407.04	-0.509973	7.51e-10		COKA1	NA	collagen_alpha-1(XX)_chain_isoform_X5_[Chrysemys_picta_bellii]	NA	415.968	1.12039	8.68e-07
AT1A1	ATP1A1	sodium/potassium-transporting_ATPase_subunit_alpha-1_isoform_X1_[Chrysemys_picta_bellii]	NA	13658.8	0.292449	0.000534884		TRPM5	TRPM5	transient_receptor_potential_cation_channel_subfamily_M_member_5_isoform_X1_[Chrysemys_picta_bellii]	NA	4445.45	-0.37209	0.0233223		P	OCA2	P_protein_[Chrysemys_picta_bellii]	NA	988.729	1.23259	4.17e-11		TIF1B	TRIM28	transcription_intermediary_factor_1-beta_[Chrysemys_picta_bellii]	NA	8828.99	0.354156	7.73e-10		GLYL3	NA	glycine_N-acyltransferase-like_protein_3,_partial_[Chrysemys_picta_bellii]	NA	1824.96	0.856797	9.1e-07
BRK1	NA	protein_BRICK1_[Chrysemys_picta_bellii]	NA	7331.43	-0.251686	0.000534884		ACSF2	ACSF2	acyl-CoA_synthetase_family_member_2,_mitochondrial_isoform_X1_[Chrysemys_picta_bellii]	NA	368.023	0.953423	0.0236577		SEZ6	SEZ6	seizure_protein_6_homolog_[Chrysemys_picta_bellii]	NA	4075.11	0.479682	4.43e-11		SZT2	NA	KICSTOR_complex_protein_SZT2_[Chrysemys_picta_bellii]	NA	2325.64	0.528101	7.99e-10		RHAG	RHAG	ammonium_transporter_Rh_type_A_[Chrysemys_picta_bellii]	NA	4768.37	-0.548886	9.18e-07
UB2G2	UBE2G2	ubiquitin-conjugating_enzyme_E2_G2_isoform_X1_[Chrysemys_picta_bellii]	NA	2925.65	-0.342925	0.000534884		TCF19	TCF19	transcription_factor_19_[Chrysemys_picta_bellii]	NA	911.287	-0.527335	0.0236883		ALDOA	NA	fructose-bisphosphate_aldolase_A_[Chrysemys_picta_bellii]	NA	17134.9	0.354063	5.02e-11		A2AP	NA	alpha-2-antiplasmin_isoform_X1_[Chrysemys_picta_bellii]	NA	127.422	-2.4767	8.01e-10		LHX2	LHX2	LIM/homeobox_protein_Lhx2_isoform_X1_[Chrysemys_picta_bellii]	NA	197.817	-1.4789	9.52e-07
ZN467	NA	LOW_QUALITY_PROTEIN:_zinc_finger_protein_467_[Chrysemys_picta_bellii]	NA	2283.76	-0.401679	0.000543071		MRP4	ABCC4	multidrug_resistance-associated_protein_4_isoform_X1_[Chrysemys_picta_bellii]	NA	678.341	-0.552917	0.0239674		PEPD	PEPD	xaa-Pro_dipeptidase_isoform_X1_[Chrysemys_picta_bellii]	NA	2822.22	0.614429	5.24e-11		MYO7A	MYO7A	unconventional_myosin-VIIa_[Chrysemys_picta_bellii]	NA	1052.19	0.75801	8.62e-10		RBM20	RBM20	LOW_QUALITY_PROTEIN:_RNA-binding_protein_20_[Chrysemys_picta_bellii]	NA	254.196	-1.57316	9.58e-07
SALL4	SALL4	sal-like_protein_4_isoform_X2_[Chrysemys_picta_bellii]	NA	2869.46	0.397251	0.000549785		GEMI	GMNN	geminin_isoform_X1_[Chrysemys_picta_bellii]	NA	174.143	1.37818	0.0240163		ATS9	NA	A_disintegrin_and_metalloproteinase_with_thrombospondin_motifs_9_isoform_X1_[Chrysemys_picta_bellii]	NA	1958.91	0.647779	5.5e-11		RL37A	NA	60S_ribosomal_protein_L37a_[Chrysemys_picta_bellii]	NA	13874.8	-0.45548	8.62e-10		CPEB1	NA	cytoplasmic_polyadenylation_element-binding_protein_1_isoform_X2_[Chrysemys_picta_bellii]	NA	544.527	-1.19932	9.79e-07
CNPY2	NA	protein_canopy_homolog_2_[Chrysemys_picta_bellii]	NA	5287.58	0.283339	0.000553055		CCG1	CACNG1	voltage-dependent_calcium_channel_gamma-1_subunit_[Chrysemys_picta_bellii]	NA	348.44	0.852442	0.0240163		S26A1	SLC26A1	sulfate_anion_transporter_1_[Chrysemys_picta_bellii]	NA	4536.2	0.53624	6.32e-11		WNK1	WNK1	serine/threonine-protein_kinase_WNK1_isoform_X10_[Chrysemys_picta_bellii]	NA	4332.88	0.482553	8.71e-10		DOP2	DOP1B	protein_dopey-2_isoform_X1_[Chrysemys_picta_bellii]	NA	1235.34	-0.950663	1.01e-06
MVP	MVP	major_vault_protein_[Gallus_gallus]	NA	1302.08	0.604369	0.000565902		NA	NA	uncharacterized_protein_LOC101951066_isoform_X1_[Chrysemys_picta_bellii]	NA	179.721	1.08095	0.0246388		USH1C	USH1C	harmonin_isoform_X1_[Chrysemys_picta_bellii]	NA	1062.3	0.91051	6.98e-11		AGRD1	ADGRD1	adhesion_G-protein_coupled_receptor_D1_isoform_X1_[Chrysemys_picta_bellii]	NA	1436.93	-0.663822	8.84e-10		CLU	CLUH	clustered_mitochondria_protein_homolog_isoform_X2_[Chrysemys_picta_bellii]	NA	3007.56	0.496306	1.04e-06
RN157	RNF157	E3_ubiquitin_ligase_RNF157_isoform_X2_[Chrysemys_picta_bellii]	NA	1011.8	0.517837	0.000565902		NHSL2	NHSL2	NHS-like_protein_2_isoform_X3_[Chrysemys_picta_bellii]	NA	332.422	-0.891875	0.0247011		TNMD	TNMD	tenomodulin_isoform_X1_[Chrysemys_picta_bellii]	NA	251.998	1.7944	7.34e-11		HIPK2	HIPK2	homeodomain-interacting_protein_kinase_2_isoform_X4_[Chrysemys_picta_bellii]	NA	1322.75	0.740561	9.32e-10		TRAM2	TRAM2	translocating_chain-associated_membrane_protein_2_[Chrysemys_picta_bellii]	NA	2746.85	-0.616492	1.1e-06
DPOA2	NA	DNA_polymerase_alpha_subunit_B_[Chrysemys_picta_bellii]	NA	2475.23	0.362271	0.000566668		DNM3B	NA	DNA_(cytosine-5)-methyltransferase_3B_[Chrysemys_picta_bellii]	NA	3370.97	-0.460139	0.0248194		RET5	RBP5	retinol-binding_protein_5_[Chrysemys_picta_bellii]	NA	3992.66	0.509369	7.34e-11		S10A6	S100A6	protein_S100-A6_[Chrysemys_picta_bellii]	NA	9103.75	-0.492689	9.64e-10		MMP11	MMP11	stromelysin-3_[Chrysemys_picta_bellii]	NA	1387.48	-0.633006	1.13e-06
NA	NA	D(4)_dopamine_receptor-like_[Chrysemys_picta_bellii]	NA	1322.87	-0.512913	0.000568239		HEN2	NHLH2	helix-loop-helix_protein_2_[Chrysemys_picta_bellii]	NA	425.348	0.647765	0.0249875		PTN6	PTPN6	LOW_QUALITY_PROTEIN:_tyrosine-protein_phosphatase_non-receptor_type_6_[Chrysemys_picta_bellii]	NA	1575.45	0.685011	8.3e-11		NA	NA	NA	URS0000DFE39C	8021.34	-0.45835	9.68e-10		RXRAA	RXRB	retinoic_acid_receptor_RXR-beta-A_[Chrysemys_picta_bellii]	NA	2967.63	-0.501787	1.14e-06
CCN2	CCN2	connective_tissue_growth_factor_[Chrysemys_picta_bellii]	NA	3410.29	0.312839	0.00056985		HES6	NA	transcription_cofactor_HES-6-like_isoform_X1_[Chrysemys_picta_bellii]	NA	294.241	0.894785	0.025122		TAGL	TAGLN	transgelin_[Chrysemys_picta_bellii]	NA	4383.05	0.507083	9.01e-11		GDIB	GDI2	rab_GDP_dissociation_inhibitor_beta_[Chrysemys_picta_bellii]	NA	9138.62	-0.319109	9.79e-10		ATP7A	ATP7A	copper-transporting_ATPase_1_[Chrysemys_picta_bellii]	NA	2270.13	-0.560602	1.16e-06
IPMK	IPMK	inositol_polyphosphate_multikinase_[Chrysemys_picta_bellii]	NA	2937.32	-0.327083	0.000590705		NA	NA	lymphocyte_antigen_6E-like_[Chrysemys_picta_bellii]	NA	110.026	-1.24594	0.0252382		ZEB2	ZEB2	zinc_finger_E-box-binding_homeobox_2_isoform_X4_[Chrysemys_picta_bellii]	NA	2603.21	0.573488	9.34e-11		RESF1	NA	LOW_QUALITY_PROTEIN:_uncharacterized_protein_KIAA1551_homolog_[Chrysemys_picta_bellii]	NA	4678.1	-0.418254	9.83e-10		VEGFD	VEGFD	vascular_endothelial_growth_factor_D_[Chrysemys_picta_bellii]	NA	513.056	-0.979331	1.16e-06
THA2	NA	probable_low-specificity_L-threonine_aldolase_2_[Chrysemys_picta_bellii]	NA	2232.02	0.493768	0.000602949		HSP70	HSPA2	heat_shock-related_70_kDa_protein_2_[Chrysemys_picta_bellii]	NA	6045	0.36128	0.0262003		FIGN	NA	putative_fidgetin-like_protein_2_[Chrysemys_picta_bellii]	NA	1423.13	-0.7473	9.39e-11		LONM	LONP1	LOW_QUALITY_PROTEIN:_lon_protease_homolog,_mitochondrial_[Chrysemys_picta_bellii]	NA	5882.24	0.368462	1.02e-09		K1C18	KRT18	keratin,_type_I_cytoskeletal_18_[Chrysemys_picta_bellii]	NA	9142.27	0.430156	1.22e-06
SETB1	SETDB1	histone-lysine_N-methyltransferase_SETDB1_isoform_X1_[Chrysemys_picta_bellii]	NA	5960.4	0.255328	0.000609853		DUS8	DUSP8	dual_specificity_protein_phosphatase_8_isoform_X1_[Chrysemys_picta_bellii]	NA	162.628	1.00335	0.0263711		DOPO	DBH	dopamine_beta-hydroxylase_[Chrysemys_picta_bellii]	NA	918.257	0.918015	1.01e-10		STAU1	STAU1	double-stranded_RNA-binding_protein_Staufen_homolog_1_isoform_X4_[Chrysemys_picta_bellii]	NA	7629.73	-0.34995	1.03e-09		ACSM3	NA	acyl-coenzyme_A_synthetase_ACSM3,_mitochondrial-like_[Chrysemys_picta_bellii]	NA	6837.34	0.741154	1.25e-06
MGDP1	NA	magnesium-dependent_phosphatase_1_[Chrysemys_picta_bellii]	NA	644.872	0.790076	0.000610569		CNTN2	CNTN2	contactin-2_[Chrysemys_picta_bellii]	NA	946.455	0.504476	0.026382		AMRP	LRPAP1	alpha-2-macroglobulin_receptor-associated_protein_[Chrysemys_picta_bellii]	NA	7298.58	0.451922	1.03e-10		PNRC2	PNRC2	proline-rich_nuclear_receptor_coactivator_2_[Chrysemys_picta_bellii]	NA	3214.46	-0.467769	1.06e-09		CAPSL	CAPSL	calcyphosin-like_protein_[Chrysemys_picta_bellii]	NA	989.464	0.867496	1.27e-06
PLS1	PLSCR1	phospholipid_scramblase_1_[Chrysemys_picta_bellii]	NA	442.919	-0.770499	0.000644505		HTF4	TCF12	transcription_factor_12_isoform_X2_[Chrysemys_picta_bellii]	NA	2497.06	0.408406	0.0264996		DPEP2	DPEP2	dipeptidase_2_[Chrysemys_picta_bellii]	NA	768.735	1.08632	1.03e-10		CLD1	CLDN1	claudin-1_[Chrysemys_picta_bellii]	NA	2011.73	0.663483	1.12e-09		DERL2	DERL3	derlin-3_[Chrysemys_picta_bellii]	NA	1180.91	-0.650159	1.27e-06
RS19	RPS19	40S_ribosomal_protein_S19_[Chrysemys_picta_bellii]	NA	14867.6	0.211248	0.00064819		UBP33	USP33	ubiquitin_carboxyl-terminal_hydrolase_33_isoform_X2_[Chrysemys_picta_bellii]	NA	773.764	0.507393	0.0265362		DGCR8	DGCR8	microprocessor_complex_subunit_DGCR8_[Chrysemys_picta_bellii]	NA	4054.15	-0.482472	1.1e-10		KCNG3	NA	potassium_voltage-gated_channel_subfamily_G_member_3_isoform_X2_[Chrysemys_picta_bellii]	NA	859.739	-1.10773	1.17e-09		TRYP	NA	trypsin-like_[Chrysemys_picta_bellii]	NA	843.039	-0.899199	1.33e-06
GDS1	RAP1GDS1	rap1_GTPase-GDP_dissociation_stimulator_1_isoform_X4_[Chrysemys_picta_bellii]	NA	317.123	0.942701	0.000660711		MYL4	MYL4	myosin_light_chain_4_[Chrysemys_picta_bellii]	NA	1905.73	0.627229	0.0265431		ODB2	DBT	lipoamide_acyltransferase_component_of_branched-chain_alpha-keto_acid_dehydrogenase_complex,_mitochondrial_isoform_X2_[Chrysemys_picta_bellii]	NA	1749.35	0.658163	1.13e-10		ATF6B	ATF6B	cyclic_AMP-dependent_transcription_factor_ATF-6_beta_[Chrysemys_picta_bellii]	NA	3628.96	0.438574	1.32e-09		LAT4	SLC43A2	large_neutral_amino_acids_transporter_small_subunit_4_isoform_X1_[Chrysemys_picta_bellii]	NA	7345.55	0.490124	1.4e-06
CASP2	CASP2	caspase-2_isoform_X1_[Chrysemys_picta_bellii]	NA	2260.62	0.382455	0.000664594		NA	NA	zinc_finger_MYM-type_protein_1-like,_partial_[Chrysemys_picta_bellii]	NA	177.094	-0.968883	0.0268173		VATF	ATP6V1F	V-type_proton_ATPase_subunit_F_[Chrysemys_picta_bellii]	NA	4531.27	0.5923	1.13e-10		HNF1B	HNF1B	hepatocyte_nuclear_factor_1-beta_isoform_X3_[Chrysemys_picta_bellii]	NA	6238.56	0.467699	1.39e-09		MGT4C	MGAT4C	alpha-1,3-mannosyl-glycoprotein_4-beta-N-acetylglucosaminyltransferase_C_[Chrysemys_picta_bellii]	NA	261.678	1.42188	1.53e-06
LN28B	NA	protein_lin-28_homolog_B_isoform_X5_[Chrysemys_picta_bellii]	NA	7242.74	0.250341	0.000669818		LIMK1	LIMK1	LIM_domain_kinase_1_isoform_X2_[Chrysemys_picta_bellii]	NA	1119.6	-0.53813	0.0270043		ACL6A	ACTL6A	actin-like_protein_6A_[Chrysemys_picta_bellii]	NA	3014.61	-0.543293	1.14e-10		YETS4	YEATS4	YEATS_domain-containing_protein_4_[Chrysemys_picta_bellii]	NA	2258.91	-0.650926	1.4e-09		CC71L	CCDC71L	coiled-coil_domain-containing_protein_71L_[Chrysemys_picta_bellii]	NA	408.644	-1.18461	1.53e-06
DEFI8	DEF8	differentially_expressed_in_FDCP_8_homolog_[Chrysemys_picta_bellii]	NA	5532.36	-0.294062	0.000683887		RENBP	NA	N-acylglucosamine_2-epimerase-like,_partial_[Chrysemys_picta_bellii]	NA	206.681	0.898533	0.027126		MELT	VEPH1	ventricular_zone-expressed_PH_domain-containing_protein_homolog_1_isoform_X1_[Chrysemys_picta_bellii]	NA	887.92	0.932814	1.26e-10		COX5A	NA	cytochrome_c_oxidase_subunit_5A,_mitochondrial_[Chrysemys_picta_bellii]	NA	5618.15	0.452103	1.4e-09		ANPRB	NA	atrial_natriuretic_peptide_receptor_2-like,_partial_[Chrysemys_picta_bellii]	NA	568.414	-0.881308	1.6e-06
TEP1	NA	telomerase_protein_component_1_[Chrysemys_picta_bellii]	NA	2341.66	0.434899	0.000687311		MOT7	SLC16A6	monocarboxylate_transporter_7_[Chrysemys_picta_bellii]	NA	960.746	0.472729	0.0276106		ARSD	NA	arylsulfatase_H_[Chrysemys_picta_bellii]	NA	631.444	1.2531	1.29e-10		SH3L1	SH3BGRL	SH3_domain-binding_glutamic_acid-rich-like_protein_[Chrysemys_picta_bellii]	NA	11013	-0.31425	1.4e-09		K1549	KIAA1549	UPF0606_protein_KIAA1549_homolog_isoform_X2_[Chrysemys_picta_bellii]	NA	4166.17	0.471819	1.66e-06
SALL1	SALL1	sal-like_protein_1_isoform_X1_[Chrysemys_picta_bellii]	NA	3061.88	0.332292	0.000687474		RL7A	NA	60S_ribosomal_protein_L7a_[Chrysemys_picta_bellii]	NA	39485	0.294645	0.0281795		TRFM	MELTF	melanotransferrin_[Chrysemys_picta_bellii]	NA	945.686	0.865344	1.3e-10		METK2	MAT2A	S-adenosylmethionine_synthase_[Chrysemys_picta_bellii]	NA	6028.68	0.399751	1.4e-09		HXB9	NA	homeobox_protein_Hox-B9_isoform_X1_[Chrysemys_picta_bellii]	NA	926.86	0.776205	1.68e-06
HIF1A	HIF1A	hypoxia-inducible_factor_1-alpha_isoform_X1_[Chrysemys_picta_bellii]	NA	4953.78	0.281777	0.000687902		RS3A	NA	40S_ribosomal_protein_S3a_[Chrysemys_picta_bellii]	NA	46327.9	0.349876	0.0282095		H1X	H1FX	histone_H1x_[Chrysemys_picta_bellii]	NA	30234.2	0.340312	1.3e-10		TPM1	TPM1	tropomyosin_alpha-1_chain_isoform_X12_[Chrysemys_picta_bellii]	NA	11530.5	-0.411831	1.48e-09		SC5AC	SLC5A12	sodium-coupled_monocarboxylate_transporter_2_[Chrysemys_picta_bellii]	NA	2939.08	0.75707	1.73e-06
SERF2	NA	small_EDRK-rich_factor_2_[Chrysemys_picta_bellii]	NA	1271.33	0.496235	0.000688734		CNMD	CNMD	leukocyte_cell-derived_chemotaxin_1_[Chrysemys_picta_bellii]	NA	4391.82	0.384082	0.0282095		IYD1	IYD	iodotyrosine_deiodinase_1_[Chrysemys_picta_bellii]	NA	753.736	1.0304	1.33e-10		PSA7	PSMA7	proteasome_subunit_alpha_type-7_[Chrysemys_picta_bellii]	NA	3390.46	-0.490122	1.51e-09		NA	SRCIN1	SRC_kinase_signaling_inhibitor_1_isoform_X11_[Chrysemys_picta_bellii]	NA	125.116	-1.86069	1.88e-06
CALD1	CALD1	caldesmon_isoform_X2_[Chrysemys_picta_bellii]	NA	2825.77	0.356666	0.000694092		GBP1	NA	guanylate-binding_protein_1-like_[Chrysemys_picta_bellii]	NA	446.51	-0.911083	0.0282095		PMM1	PMM1	phosphomannomutase_1_isoform_X1_[Chrysemys_picta_bellii]	NA	2653.9	0.763694	1.36e-10		TKTL2	TKTL2	transketolase-like_protein_1_[Chrysemys_picta_bellii]	NA	7641.33	0.358628	1.51e-09		PARP9	NA	poly_[ADP-ribose]_polymerase_9_[Chrysemys_picta_bellii]	NA	1781.82	-0.562283	1.94e-06
SCUB2	SCUBE2	signal_peptide,_CUB_and_EGF-like_domain-containing_protein_2_isoform_X2_[Chrysemys_picta_bellii]	NA	238.96	1.02334	0.000716678		RBP56	TAF15	TATA-binding_protein-associated_factor_2N_isoform_X2_[Chrysemys_picta_bellii]	NA	3967.49	0.345074	0.0289798		PROD	NA	proline_dehydrogenase_1,_mitochondrial_isoform_X2_[Chrysemys_picta_bellii]	NA	1353.61	-0.816647	1.45e-10		MARK4	MARK4	MAP/microtubule_affinity-regulating_kinase_4_[Chrysemys_picta_bellii]	NA	3047.14	0.529371	1.57e-09		ARX	ARX	homeobox_protein_ARX_[Chrysemys_picta_bellii]	NA	143.231	-1.78285	2.01e-06
ABCF1	NA	ATP-binding_cassette_sub-family_F_member_1_isoform_X1_[Chrysemys_picta_bellii]	NA	9170.96	0.310169	0.000739742		H10	H1F0	histone_H1.0_[Chrysemys_picta_bellii]	NA	4214.7	0.39184	0.0289798		MIME	OGN	LOW_QUALITY_PROTEIN:_mimecan_[Chrysemys_picta_bellii]	NA	6998.43	0.514126	1.49e-10		UIF	FYTTD1	UAP56-interacting_factor_[Chrysemys_picta_bellii]	NA	1896.54	-0.704409	1.58e-09		DMB	NA	HLA_class_II_histocompatibility_antigen,_DM_beta_chain_[Chrysemys_picta_bellii]	NA	324.929	-1.19761	2.04e-06
TCTP	NA	translationally-controlled_tumor_protein_[Chrysemys_picta_bellii]	NA	36231	0.281161	0.000743432		SOX2	NA	transcription_factor_SOX-2_[Chrysemys_picta_bellii]	NA	573.32	0.576801	0.0289798		RBBP7	RBBP7	histone-binding_protein_RBBP7_[Chrysemys_picta_bellii]	NA	4956.4	-0.453266	1.5e-10		NA	ST3GAL4	CMP-N-acetylneuraminate-beta-galactosamide-alpha-2,3-sialyltransferase_4_isoform_X1_[Chrysemys_picta_bellii]	NA	308.424	2.17349	1.62e-09		AT8A1	ATP8A1	phospholipid-transporting_ATPase_IA_isoform_X4_[Chrysemys_picta_bellii]	NA	857.779	0.856951	2.04e-06
PARM1	PARM1	prostate_androgen-regulated_mucin-like_protein_1_isoform_X2_[Chrysemys_picta_bellii]	NA	3752.7	0.340123	0.000746837		PRD12	PRDM12	PR_domain_zinc_finger_protein_12_isoform_X2_[Chrysemys_picta_bellii]	NA	382.719	0.721232	0.0289798		RN213	NA	E3_ubiquitin-protein_ligase_RNF213_isoform_X4_[Chrysemys_picta_bellii]	NA	2265.94	-0.778225	1.51e-10		CC070	C3orf70	UPF0524_protein_C3orf70_homolog_isoform_X1_[Chrysemys_picta_bellii]	NA	3000.05	-0.597467	1.69e-09		MOV10	MOV10	putative_helicase_MOV-10_[Chrysemys_picta_bellii]	NA	482.38	-1.35076	2.08e-06
SP16H	SUPT16H	FACT_complex_subunit_SPT16_[Chrysemys_picta_bellii]	NA	16923.2	0.193414	0.000746837		SERF1	NA	small_EDRK-rich_factor_1_[Chrysemys_picta_bellii]	NA	3931.48	0.52582	0.0289798		EF1A	EEF1A1	elongation_factor_1-alpha_1_[Chrysemys_picta_bellii]	NA	310987	0.275337	1.53e-10		CSAD	CSAD	cysteine_sulfinic_acid_decarboxylase_isoform_X1_[Chrysemys_picta_bellii]	NA	1799.5	0.589457	1.75e-09		PP14B	PPP1R14B	protein_phosphatase_1_regulatory_subunit_14B_[Chrysemys_picta_bellii]	NA	1728.2	-0.573195	2.12e-06
CTNB1	CTNNB1	catenin_beta-1_[Chrysemys_picta_bellii]	NA	41327.8	0.197195	0.000748288		MEOX2	MEOX2	homeobox_protein_MOX-2_[Chrysemys_picta_bellii]	NA	450.39	0.720305	0.0289798		REST	REST	RE1-silencing_transcription_factor_[Chrysemys_picta_bellii]	NA	9871.03	-0.395491	1.53e-10		MAD4	MXD4	max_dimerization_protein_4_isoform_X2_[Chrysemys_picta_bellii]	NA	266.8	-1.58949	1.76e-09		B2MG	B2M	beta-2-microglobulin_[Chrysemys_picta_bellii]	NA	4053.07	-1.84369	2.15e-06
SEPT9	SEPT12	septin-12_isoform_X1_[Chrysemys_picta_bellii]	NA	3373.98	0.325787	0.000752177		NFAC1	NFATC1	nuclear_factor_of_activated_T-cells,_cytoplasmic_1_isoform_X2_[Chrysemys_picta_bellii]	NA	306.914	0.805041	0.0289798		ACTN1	ACTN1	alpha-actinin-1_isoform_X3_[Chrysemys_picta_bellii]	NA	1633.6	0.766726	1.53e-10		PLMN	NA	plasminogen_[Chrysemys_picta_bellii]	NA	81.1761	-3.70131	1.78e-09		MOT4	SLC16A3	monocarboxylate_transporter_4_[Chrysemys_picta_bellii]	NA	459.405	-1.14324	2.15e-06
RAGP1	NA	chondroadherin-like_[Chrysemys_picta_bellii]	NA	3025.37	0.331574	0.000757963		RN213	NA	E3_ubiquitin-protein_ligase_RNF213_isoform_X6_[Chrysemys_picta_bellii]	NA	266.316	-0.770449	0.0289883		CO4A4	NA	collagen_alpha-4(IV)_chain_isoform_X1_[Chrysemys_picta_bellii]	NA	819.81	0.920554	1.67e-10		MRP4	ABCC4	multidrug_resistance-associated_protein_4_isoform_X2_[Chrysemys_picta_bellii]	NA	485.21	1.12413	1.83e-09		ZFY27	ZFYVE27	protrudin_[Chrysemys_picta_bellii]	NA	2708.96	-0.51363	2.25e-06
PLOD2	PLOD2	procollagen-lysine,2-oxoglutarate_5-dioxygenase_2_isoform_X2_[Chrysemys_picta_bellii]	NA	3470.18	0.320382	0.00077315		NPNT	NPNT	nephronectin_isoform_X4_[Chrysemys_picta_bellii]	NA	3114.86	0.350638	0.029172		TIMP3	TIMP3	metalloproteinase_inhibitor_3_[Chrysemys_picta_bellii]	NA	11701.2	0.405852	1.83e-10		LTC4S	NA	leukotriene_C4_synthase_[Chrysemys_picta_bellii]	NA	2858.99	0.556134	1.84e-09		TTC33	TTC33	tetratricopeptide_repeat_protein_33_[Chrysemys_picta_bellii]	NA	106.225	-2.16377	2.3e-06
PCNP	PCNP	PEST_proteolytic_signal-containing_nuclear_protein_isoform_X1_[Chrysemys_picta_bellii]	NA	571.635	-0.662957	0.000817137		MIEAP	SPATA18	mitochondria-eating_protein_isoform_X3_[Chrysemys_picta_bellii]	NA	884.358	-0.482827	0.0292295		VRK1	VRK1	serine/threonine-protein_kinase_VRK1_isoform_X2_[Chrysemys_picta_bellii]	NA	2252.79	-0.621581	1.84e-10		COIA1	NA	collagen_alpha-1(XVIII)_chain-like,_partial_[Chrysemys_picta_bellii]	NA	11371.1	-0.451076	1.86e-09		GPBL1	GPBP1L1	vasculin-like_protein_1_isoform_X2_[Chrysemys_picta_bellii]	NA	628.246	-0.8736	2.36e-06
CLH1	CLTCL1	clathrin_heavy_chain_2_isoform_X5_[Chrysemys_picta_bellii]	NA	8638.78	0.248423	0.000822698		PAK2	PAK2	serine/threonine-protein_kinase_PAK_2_[Chrysemys_picta_bellii]	NA	5060.1	-0.351458	0.0297472		SCNNA	SCNN1A	amiloride-sensitive_sodium_channel_subunit_alpha_[Chrysemys_picta_bellii]	NA	1108.15	0.852128	1.84e-10		2AAA	NA	serine/threonine-protein_phosphatase_2A_65_kDa_regulatory_subunit_A_alpha_isoform_[Chrysemys_picta_bellii]	NA	8480.89	0.342288	1.99e-09		AT1B1	ATP1B1	sodium/potassium-transporting_ATPase_subunit_beta-1_[Chrysemys_picta_bellii]	NA	23966.3	0.470334	2.36e-06
GSHR	GSR	glutathione_reductase,_mitochondrial_isoform_X1_[Chrysemys_picta_bellii]	NA	2854.07	-0.410177	0.000833541		RS10	NA	40S_ribosomal_protein_S10_[Chrysemys_picta_bellii]	NA	18888.3	0.427397	0.0308049		NA	NA	uncharacterized_protein_LOC101931484_[Chrysemys_picta_bellii]	NA	85.2411	3.32797	1.86e-10		RL22	NA	60S_ribosomal_protein_L22_[Chrysemys_picta_bellii]	NA	8617.88	-0.318307	2.04e-09		PLCH2	PLCH2	1-phosphatidylinositol_4,5-bisphosphate_phosphodiesterase_eta-2_isoform_X2_[Chrysemys_picta_bellii]	NA	393.369	-1.06519	2.38e-06
HIPK3	HIPK3	homeodomain-interacting_protein_kinase_3_isoform_X1_[Chrysemys_picta_bellii]	NA	2935.68	-0.321937	0.000851034		JAM3	JAM3	junctional_adhesion_molecule_C_[Chrysemys_picta_bellii]	NA	908.482	0.485584	0.0308049		NA	NA	DNA_helicase_MCM9-like_isoform_X2_[Chrysemys_picta_bellii]	NA	260.1	2.34298	1.87e-10		TP4A1	PTP4A1	protein_tyrosine_phosphatase_type_IVA_1_isoform_X1_[Chrysemys_picta_bellii]	NA	3491.24	-0.539708	2.16e-09		EAA3	SLC1A1	LOW_QUALITY_PROTEIN:_excitatory_amino_acid_transporter_3_[Chrysemys_picta_bellii]	NA	1367.6	0.693895	2.4e-06
ODO2	DLST	dihydrolipoyllysine-residue_succinyltransferase_component_of_2-oxoglutarate_dehydrogenase_complex,_mitochondrial_isoform_X1_[Chrysemys_picta_bellii]	NA	4405.49	0.278336	0.000851999		LYOX	LOX	protein-lysine_6-oxidase_isoform_X1_[Chrysemys_picta_bellii]	NA	1916.77	0.388385	0.0308339		PRSR1	PROSER1	proline_and_serine-rich_protein_1_isoform_X1_[Chrysemys_picta_bellii]	NA	1992.41	-0.696511	1.95e-10		ADA10	ADAM10	disintegrin_and_metalloproteinase_domain-containing_protein_10_[Chrysemys_picta_bellii]	NA	2707.39	-0.522206	2.19e-09		NA	NA	uncharacterized_protein_LOC101934733_[Chrysemys_picta_bellii]	NA	2467.65	0.523227	2.42e-06
MVP	NA	major_vault_protein,_partial_[Chrysemys_picta_bellii]	NA	1152.58	0.53674	0.00086503		ATD3A	ATAD3A	ATPase_family_AAA_domain-containing_protein_3-like_[Chrysemys_picta_bellii]	NA	3290.68	-0.382678	0.0308339		NPDC1	NPDC1	neural_proliferation_differentiation_and_control_protein_1_[Chrysemys_picta_bellii]	NA	2671.17	0.542963	2.08e-10		HA1F	NA	class_I_histocompatibility_antigen,_F10_alpha_chain-like,_partial_[Chrysemys_picta_bellii]	NA	748.63	-1.15867	2.25e-09		CYYR1	CYYR1	cysteine_and_tyrosine-rich_protein_1_[Chrysemys_picta_bellii]	NA	605.527	-0.931827	2.54e-06
TCRG1	TCERG1	transcription_elongation_regulator_1_isoform_X3_[Chrysemys_picta_bellii]	NA	3800.23	-0.447213	0.00086503		MAP1B	NA	LOW_QUALITY_PROTEIN:_microtubule-associated_protein_1B_[Chrysemys_picta_bellii]	NA	5399.27	0.320208	0.0309554		PERP	NA	p53_apoptosis_effector_related_to_PMP-22_[Chrysemys_picta_bellii]	NA	2970.09	0.636098	2.33e-10		PI15	PI15	peptidase_inhibitor_15_[Chrysemys_picta_bellii]	NA	360.498	-1.6053	2.28e-09		ODB2	DBT	lipoamide_acyltransferase_component_of_branched-chain_alpha-keto_acid_dehydrogenase_complex,_mitochondrial_isoform_X2_[Chrysemys_picta_bellii]	NA	1673.79	0.717696	2.57e-06
SAHH3	AHCYL2	adenosylhomocysteinase_3_isoform_X2_[Chrysemys_picta_bellii]	NA	4327.69	0.287681	0.000887268		CADM2	CADM2	cell_adhesion_molecule_2_isoform_X1_[Chrysemys_picta_bellii]	NA	93.6754	1.39288	0.0309554		ABHEB	ABHD14B	protein_ABHD14B_[Chrysemys_picta_bellii]	NA	3401.45	0.543303	2.39e-10		CA198	C1orf198	uncharacterized_protein_C1orf198_homolog_isoform_X1_[Chrysemys_picta_bellii]	NA	2821.56	-0.508442	2.33e-09		ODO2	DLST	dihydrolipoyllysine-residue_succinyltransferase_component_of_2-oxoglutarate_dehydrogenase_complex,_mitochondrial_isoform_X1_[Chrysemys_picta_bellii]	NA	3381.21	0.452505	2.59e-06
TNC18	TNRC18	trinucleotide_repeat-containing_gene_18_protein_isoform_X3_[Chrysemys_picta_bellii]	NA	3527.45	0.381115	0.000891471		LFNG	LFNG	beta-1,3-N-acetylglucosaminyltransferase_lunatic_fringe_[Chrysemys_picta_bellii]	NA	1781.8	0.418845	0.0310543		AL7A1	ALDH7A1	alpha-aminoadipic_semialdehyde_dehydrogenase_[Chrysemys_picta_bellii]	NA	6475.65	0.464646	2.44e-10		PKCB1	ZMYND8	protein_kinase_C-binding_protein_1_isoform_X2_[Chrysemys_picta_bellii]	NA	340.614	1.49692	2.42e-09		FKBP5	FKBP5	peptidyl-prolyl_cis-trans_isomerase_FKBP5_[Chrysemys_picta_bellii]	NA	1243.46	-0.874429	2.61e-06
MLF2	MLF2	myeloid_leukemia_factor_2_[Chrysemys_picta_bellii]	NA	5245.76	-0.270797	0.000938094		FIP1	NA	pre-mRNA_3'-end-processing_factor_FIP1_isoform_X3_[Chrysemys_picta_bellii]	NA	483.116	-0.603404	0.0311031		NEXN	NEXN	nexilin_isoform_X3_[Chrysemys_picta_bellii]	NA	3323.4	-0.549666	2.47e-10		CLIC5	CLIC5	chloride_intracellular_channel_protein_5_isoform_X2_[Chrysemys_picta_bellii]	NA	1137.36	0.731758	2.61e-09		RETR1	NA	reticulophagy_regulator_1-like_[Chrysemys_picta_bellii]	NA	1991.61	-1.01743	2.76e-06
TSN36	NA	tetraspanin-36-like_[Chrysemys_picta_bellii]	NA	1093.3	0.515826	0.000938642		ZN271	NA	zinc_finger_protein_271-like_[Chrysemys_picta_bellii]	NA	2328.28	-0.387229	0.0311031		RAN	RAN	GTP-binding_nuclear_protein_Ran_[Chrysemys_picta_bellii]	NA	21968.4	-0.386766	2.63e-10		LR75A	LRRC75A	leucine-rich_repeat-containing_protein_75A_[Chrysemys_picta_bellii]	NA	2713.98	-0.525926	2.67e-09		4EBP2	NA	leucine-rich_repeat-containing_protein_20_isoform_X3_[Chrysemys_picta_bellii]	NA	9928.47	0.460206	2.84e-06
RT29	DAP3	28S_ribosomal_protein_S29,_mitochondrial_isoform_X2_[Chrysemys_picta_bellii]	NA	151.925	-1.73604	0.000943437		ATG9A	NA	autophagy-related_protein_9A_isoform_X1_[Chrysemys_picta_bellii]	NA	2140.49	-0.653543	0.0311031		MARH2	MARCH2	mitochondrial_amidoxime_reducing_component_2_isoform_X2_[Chrysemys_picta_bellii]	NA	5264.28	0.665401	2.7e-10		HACD3	HACD3	very-long-chain_(3R)-3-hydroxyacyl-CoA_dehydratase_3_isoform_X1_[Chrysemys_picta_bellii]	NA	2810.09	-0.508936	2.7e-09		NDST2	NA	bifunctional_heparan_sulfate_N-deacetylase/N-sulfotransferase_2_isoform_X2_[Chrysemys_picta_bellii]	NA	1248.22	-0.664913	2.88e-06
ABRAL	ABRACL	costars_family_protein_ABRACL_[Chrysemys_picta_bellii]	NA	3278.98	-0.311571	0.000956382		STPAP	NA	speckle_targeted_PIP5K1A-regulated_poly(A)_polymerase_isoform_X3_[Chrysemys_picta_bellii]	NA	206.59	-0.953362	0.0311031		MET23	METTL23	methyltransferase-like_protein_23_isoform_X1_[Chrysemys_picta_bellii]	NA	6617.23	-0.428144	2.81e-10		PSA2	NA	proteasome_subunit_alpha_type-2_[Chrysemys_picta_bellii]	NA	2367.59	-0.53416	2.8e-09		NA	NA	HEPACAM_family_member_2-like_isoform_X3_[Chrysemys_picta_bellii]	NA	325.477	-1.12241	2.98e-06
DEN5A	DENND5A	DENN_domain-containing_protein_5A_isoform_X4_[Chrysemys_picta_bellii]	NA	272.82	-1.16749	0.000958492		RHG01	ARHGAP1	rho_GTPase-activating_protein_1_[Chrysemys_picta_bellii]	NA	2944.59	-0.40337	0.0312466		ACSM3	NA	acyl-coenzyme_A_synthetase_ACSM3,_mitochondrial_isoform_X1_[Chrysemys_picta_bellii]	NA	506.836	1.18957	2.83e-10		PDZ1I	PDZK1IP1	PDZK1-interacting_protein_1_isoform_X1_[Chrysemys_picta_bellii]	NA	3687.02	0.54568	2.86e-09		RAB23	RAB23	ras-related_protein_Rab-23_[Chrysemys_picta_bellii]	NA	1412.7	-0.595606	3.07e-06
AMRA1	AMBRA1	activating_molecule_in_BECN1-regulated_autophagy_protein_1_isoform_X2_[Chrysemys_picta_bellii]	NA	3242.75	0.303113	0.000960397		KLDC9	KLHDC9	kelch_domain-containing_protein_9_isoform_X1_[Chrysemys_picta_bellii]	NA	356.072	-0.738918	0.0315203		DEMA	DMTN	dematin_isoform_X1_[Chrysemys_picta_bellii]	NA	539.001	1.10285	2.85e-10		TSN1	TSPAN1	tetraspanin-1_[Chrysemys_picta_bellii]	NA	7599.26	0.535735	3.12e-09		RET5	RBP5	retinol-binding_protein_5_[Chrysemys_picta_bellii]	NA	5170.82	0.642943	3.19e-06
NA	NA	paralemmin-3_[Chrysemys_picta_bellii]	NA	3724.49	-0.294715	0.000960397		PLOD3	PLOD3	procollagen-lysine,2-oxoglutarate_5-dioxygenase_3_isoform_X1_[Chrysemys_picta_bellii]	NA	1784.5	0.402716	0.0315776		MLRS	QPRT	nicotinate-nucleotide_pyrophosphorylase_[carboxylating]_[Chrysemys_picta_bellii]	NA	4536.55	0.604118	3.03e-10		CAH5B	CA5B	carbonic_anhydrase_5A,_mitochondrial_isoform_X2_[Chrysemys_picta_bellii]	NA	217.778	-2.04037	3.28e-09		ADT2	SLC25A5	ADP/ATP_translocase_2_[Chrysemys_picta_bellii]	NA	19517.6	0.483325	3.19e-06
REST	REST	RE1-silencing_transcription_factor_[Chrysemys_picta_bellii]	NA	10719.4	-0.22795	0.000971156		IKKB	IKBKB	inhibitor_of_nuclear_factor_kappa-B_kinase_subunit_beta_isoform_X2_[Chrysemys_picta_bellii]	NA	2876.53	0.535348	0.0315776		DHI1L	NA	hydroxysteroid_11-beta-dehydrogenase_1-like_protein_isoform_X1_[Chrysemys_picta_bellii]	NA	4688	0.672636	3.04e-10		HEM0	NA	LOW_QUALITY_PROTEIN:_5-aminolevulinate_synthase,_erythroid-specific,_mitochondrial_[Chrysemys_picta_bellii]	NA	1648.75	-1.01666	3.28e-09		S2548	SLC25A48	solute_carrier_family_25_member_48_isoform_X1_[Chrysemys_picta_bellii]	NA	2341.3	0.546111	3.19e-06
ODO1	OGDH	2-oxoglutarate_dehydrogenase,_mitochondrial_isoform_X1_[Chrysemys_picta_bellii]	NA	4296.44	0.284666	0.000981568		MED1	MED1	mediator_of_RNA_polymerase_II_transcription_subunit_1_isoform_X1_[Chrysemys_picta_bellii]	NA	302.226	-0.782898	0.0317732		CLD10	NA	claudin-10_isoform_X2_[Chrysemys_picta_bellii]	NA	1352.56	0.743587	3.04e-10		CA131	C1orf131	uncharacterized_protein_C1orf131_homolog_isoform_X1_[Chrysemys_picta_bellii]	NA	567.075	-1.0331	3.41e-09		TRIL	TRIL	TLR4_interactor_with_leucine_rich_repeats_[Chrysemys_picta_bellii]	NA	1783.52	-0.58322	3.24e-06
COA5	COA5	cytochrome_c_oxidase_assembly_factor_5_[Chrysemys_picta_bellii]	NA	2873.74	-0.321899	0.000983395		ENR1	NA	syncytin-1-like_[Chrysemys_picta_bellii]	NA	1120.91	-0.47151	0.032246		MAZ	NA	myc-associated_zinc_finger_protein_isoform_X3_[Chrysemys_picta_bellii]	NA	952.541	1.16081	3.1e-10		NSA2	NSA2	ribosome_biogenesis_protein_NSA2_homolog_[Chrysemys_picta_bellii]	NA	4354.93	-0.457879	3.73e-09		DTX4	DTX4	LOW_QUALITY_PROTEIN:_E3_ubiquitin-protein_ligase_DTX4_[Chrysemys_picta_bellii]	NA	2506.6	-0.54393	3.25e-06
PELP1	PELP1	LOW_QUALITY_PROTEIN:_proline-,_glutamic_acid-_and_leucine-rich_protein_1_[Chrysemys_picta_bellii]	NA	5457.55	0.316976	0.00099172		H33A	NA	LOW_QUALITY_PROTEIN:_histone_H3.3_[Chrysemys_picta_bellii]	NA	8417.95	0.323805	0.0322677		ADH1A	NA	alcohol_dehydrogenase_1A_[Chrysemys_picta_bellii]	NA	19523.6	0.356864	3.15e-10		DDX21	NA	nucleolar_RNA_helicase_2_[Chrysemys_picta_bellii]	NA	8823.53	-0.367886	3.73e-09		HBPI	HBZ	hemoglobin_subunit_pi_[Chrysemys_picta_bellii]	NA	1527.83	-0.91945	3.27e-06
SO4A1	SLCO4A1	solute_carrier_organic_anion_transporter_family_member_4A1_isoform_X1_[Chrysemys_picta_bellii]	NA	415.168	0.788144	0.00102177		SACS	NA	sacsin-like_[Chrysemys_picta_bellii]	NA	283.373	-1.04493	0.032609		CLCKB	NA	LOW_QUALITY_PROTEIN:_chloride_channel_protein_ClC-Kb_[Chrysemys_picta_bellii]	NA	847.539	1.18687	3.17e-10		MAL	MAL	myelin_and_lymphocyte_protein_[Chrysemys_picta_bellii]	NA	771.702	0.953932	3.95e-09		CRVP	NA	serotriflin-like_[Chrysemys_picta_bellii]	NA	599.696	1.22175	3.28e-06
CENPW	CENPW	centromere_protein_W_[Chrysemys_picta_bellii]	NA	2874.01	-0.321095	0.00102712		TNNT1	NA	troponin_T,_slow_skeletal_muscle_[Chrysemys_picta_bellii]	NA	274.285	0.799955	0.032609		ECHA	HADHA	trifunctional_enzyme_subunit_alpha,_mitochondrial_isoform_X2_[Chrysemys_picta_bellii]	NA	14063.8	0.347198	3.31e-10		SEPT10	SEPT10	septin-10_isoform_X2_[Chrysemys_picta_bellii]	NA	1856.89	-0.592865	3.97e-09		PDIA1	P4HB	LOW_QUALITY_PROTEIN:_protein_disulfide-isomerase_[Chrysemys_picta_bellii]	NA	25497.3	-0.36151	3.34e-06
OSBL3	NA	oxysterol-binding_protein-related_protein_7_isoform_X2_[Chrysemys_picta_bellii]	NA	574.933	0.65769	0.00102712		SMG9	SMG9	protein_SMG9_[Chrysemys_picta_bellii]	NA	1800.22	-0.393173	0.0326984		QOR	CRYZ	quinone_oxidoreductase_[Chrysemys_picta_bellii]	NA	5084.74	0.524529	3.44e-10		IPP2	NA	protein_phosphatase_inhibitor_2_isoform_X2_[Chrysemys_picta_bellii]	NA	6097.99	-0.349353	3.97e-09		NENF	NENF	neudesin_[Chrysemys_picta_bellii]	NA	1339.76	-0.636795	3.39e-06
SEN2	TSEN2	tRNA-splicing_endonuclease_subunit_Sen2_isoform_X1_[Chrysemys_picta_bellii]	NA	835.941	-0.625362	0.00102712		RGN	RGN	regucalcin_[Chrysemys_picta_bellii]	NA	4054.11	0.371503	0.0328121		C1R	NA	complement_C1r_subcomponent_[Chrysemys_picta_bellii]	NA	1241.47	0.814027	3.44e-10		SUOX	NA	sulfite_oxidase,_mitochondrial_[Chrysemys_picta_bellii]	NA	1103.6	0.750453	4.07e-09		LSP1	LSP1	lymphocyte-specific_protein_1_isoform_X2_[Chrysemys_picta_bellii]	NA	140.638	-1.75231	3.51e-06
ZN420	NA	zinc_finger_protein_660-like_[Chrysemys_picta_bellii]	NA	3085	0.318706	0.00103544		PYGO1	PYGO1	pygopus_homolog_1_[Chrysemys_picta_bellii]	NA	1410.8	0.46404	0.0329897		PTN18	NA	tyrosine-protein_phosphatase_non-receptor_type_18_[Chrysemys_picta_bellii]	NA	1123.41	0.813739	3.63e-10		GSTO1	GSTO1	glutathione_S-transferase_omega-1_[Chrysemys_picta_bellii]	NA	2521.47	0.526603	4.23e-09		OAT	OAT	ornithine_aminotransferase,_mitochondrial_isoform_X1_[Chrysemys_picta_bellii]	NA	3470.66	0.493322	3.55e-06
ST32C	STK32C	serine/threonine-protein_kinase_32C_[Chrysemys_picta_bellii]	NA	766.817	-0.656694	0.00103544		CO9A1	NA	collagen_alpha-1(IX)_chain_isoform_X2_[Chrysemys_picta_bellii]	NA	6576.25	0.551451	0.0329933		DJC21	DNAJC21	dnaJ_homolog_subfamily_C_member_21_isoform_X1_[Chrysemys_picta_bellii]	NA	6238.61	0.518032	3.73e-10		LMAN1	LMAN1	protein_ERGIC-53_[Chrysemys_picta_bellii]	NA	3360.89	-0.462869	4.37e-09		METK2	MAT2A	S-adenosylmethionine_synthase_[Chrysemys_picta_bellii]	NA	6244.51	0.460919	3.64e-06
CFA65	CFAP65	cilia-_and_flagella-associated_protein_65_isoform_X1_[Chrysemys_picta_bellii]	NA	615.896	0.691149	0.00104878		PAX1	NA	paired_box_protein_Pax-1_isoform_X1_[Chrysemys_picta_bellii]	NA	741.404	0.508035	0.033126		CATC	CTSC	dipeptidyl_peptidase_1_[Chrysemys_picta_bellii]	NA	7441.93	0.517319	3.73e-10		CPNE8	CPNE8	copine-8_[Chrysemys_picta_bellii]	NA	622.403	-0.971045	4.42e-09		WDR49	NA	WD_repeat-containing_protein_on_Y_chromosome-like_isoform_X1_[Chrysemys_picta_bellii]	NA	526.961	0.911159	3.7e-06
ID2	ID2	DNA-binding_protein_inhibitor_ID-2_[Chrysemys_picta_bellii]	NA	2209.75	-0.375468	0.00105096		FR1L4	NA	fer-1-like_protein_4_[Chrysemys_picta_bellii]	NA	395.06	-0.672236	0.0333928		HSP70	HSPA2	heat_shock-related_70_kDa_protein_2_[Chrysemys_picta_bellii]	NA	8426.81	0.446442	3.95e-10		LEG1	LGALS1	galectin-1_[Chrysemys_picta_bellii]	NA	355.844	-1.55308	4.6e-09		ANK2	NA	ankyrin-2_isoform_X1_[Chrysemys_picta_bellii]	NA	248.58	1.29357	3.76e-06
TOP1	TOP1	DNA_topoisomerase_1_[Chrysemys_picta_bellii]	NA	9817.08	0.301494	0.00107874		COMT	COMT	catechol_O-methyltransferase_isoform_X1_[Chrysemys_picta_bellii]	NA	888.15	0.485599	0.0335049		DESI1	DESI1	desumoylating_isopeptidase_1_[Chrysemys_picta_bellii]	NA	427.503	1.4521	4.05e-10		CGL	CTH	cystathionine_gamma-lyase_isoform_X1_[Chrysemys_picta_bellii]	NA	7832.64	0.33685	4.83e-09		NUDT4	NA	diphosphoinositol_polyphosphate_phosphohydrolase_2_isoform_X2_[Chrysemys_picta_bellii]	NA	1448.77	0.58529	3.9e-06
IC1	SERPING1	plasma_protease_C1_inhibitor_isoform_X1_[Chrysemys_picta_bellii]	NA	395.706	0.801123	0.00110818		G0S2	G0S2	G0/G1_switch_protein_2_[Chrysemys_picta_bellii]	NA	711.494	0.836996	0.0335572		UD11	NA	UDP-glucuronosyltransferase_1-1-like_isoform_X1_[Chrysemys_picta_bellii]	NA	1144.06	0.907407	4.17e-10		ARGI1	ARG1	arginase-1_[Chrysemys_picta_bellii]	NA	57.3631	-5.67086	4.91e-09		THNS2	NA	threonine_synthase-like_2_[Chrysemys_picta_bellii]	NA	1147.99	0.649101	4.02e-06
SURF1	SURF1	surfeit_locus_protein_1_[Chrysemys_picta_bellii]	NA	3885.47	-0.311114	0.00112408		ANK2	NA	ankyrin-2_isoform_X11_[Chrysemys_picta_bellii]	NA	133.21	1.04968	0.0335572		TYPH	TYMP	thymidine_phosphorylase_[Chrysemys_picta_bellii]	NA	867.445	0.898589	4.24e-10		FRIM	NA	ferritin,_middle_subunit-like,_partial_[Chrysemys_picta_bellii]	NA	1222.8	0.95857	5.06e-09		PLCL1	PLCL1	LOW_QUALITY_PROTEIN:_inactive_phospholipase_C-like_protein_1_[Chrysemys_picta_bellii]	NA	393.262	-1.08163	4.17e-06
LMAN2	LMAN2	vesicular_integral-membrane_protein_VIP36_[Chrysemys_picta_bellii]	NA	2504.18	0.418183	0.0011355		JTB	NA	protein_JTB_[Chrysemys_picta_bellii]	NA	2197.79	-0.395951	0.0336748		TF2L1	TFCP2L1	transcription_factor_CP2-like_protein_1_isoform_X1_[Chrysemys_picta_bellii]	NA	2946.1	0.512853	4.32e-10		BAG6	BAG6	large_proline-rich_protein_BAG6_[Chrysemys_picta_bellii]	NA	3948.85	0.4128	5.07e-09		ADRO	FDXR	NADPH:adrenodoxin_oxidoreductase,_mitochondrial_isoform_X1_[Chrysemys_picta_bellii]	NA	1265.2	-0.643521	4.19e-06
MAPK2	MAPKAPK2	MAP_kinase-activated_protein_kinase_2_isoform_X1_[Chrysemys_picta_bellii]	NA	5500.1	0.253964	0.0011355		CRLD2	CRISPLD2	cysteine-rich_secretory_protein_LCCL_domain-containing_2_[Chrysemys_picta_bellii]	NA	947.691	0.563191	0.0338591		TNPO3	TNPO3	transportin-3_isoform_X1_[Chrysemys_picta_bellii]	NA	255.343	-2.03924	4.47e-10		DIK2A	DIPK2A	deleted_in_autism_protein_1_[Chrysemys_picta_bellii]	NA	1007.04	-0.770875	5.11e-09		GATA2	GATA2	endothelial_transcription_factor_GATA-2_isoform_X2_[Chrysemys_picta_bellii]	NA	2184.08	0.505287	4.56e-06
TPIS	TPI1	triosephosphate_isomerase_[Chrysemys_picta_bellii]	NA	4877.59	0.431873	0.00114005		AF1Q	MLLT11	protein_AF1q_[Chrysemys_picta_bellii]	NA	413.84	0.62692	0.0339073		MOONR	KIAA0753	protein_moonraker_isoform_X1_[Chrysemys_picta_bellii]	NA	7397.64	0.37757	4.94e-10		YAP1	YAP1	transcriptional_coactivator_YAP1_isoform_X9_[Chrysemys_picta_bellii]	NA	5787.15	-0.411933	5.19e-09		NTCP2	SLC10A2	ileal_sodium/bile_acid_cotransporter_[Chrysemys_picta_bellii]	NA	837.523	0.962456	4.56e-06
SMAD9	NA	mothers_against_decapentaplegic_homolog_9_isoform_X1_[Chrysemys_picta_bellii]	NA	770.292	-0.604879	0.00114142		CPNE1	CPNE1	copine-1_isoform_X2_[Chrysemys_picta_bellii]	NA	456.509	0.636926	0.0344159		TSN	NA	translin_[Chrysemys_picta_bellii]	NA	6132.63	-0.448739	4.95e-10		RXRA	RXRA	retinoic_acid_receptor_RXR-alpha_isoform_X2_[Chrysemys_picta_bellii]	NA	728.571	0.914691	5.28e-09		PKDRE	PKDREJ	LOW_QUALITY_PROTEIN:_polycystic_kidney_disease_and_receptor_for_egg_jelly-related_protein_[Chrysemys_picta_bellii]	NA	4831.82	0.543676	4.58e-06
AZIN1	KLF10	Krueppel-like_factor_10_[Chrysemys_picta_bellii]	NA	4387.13	0.332681	0.00114673		CYR1B	CYHR1	cysteine_and_histidine-rich_protein_1_[Chrysemys_picta_bellii]	NA	6049.31	-0.399397	0.0344159		ODO2	DLST	dihydrolipoyllysine-residue_succinyltransferase_component_of_2-oxoglutarate_dehydrogenase_complex,_mitochondrial_isoform_X1_[Chrysemys_picta_bellii]	NA	5046.01	0.441619	5.23e-10		MISSL	MAPK1IP1L	MAPK-interacting_and_spindle-stabilizing_protein-like_[Chrysemys_picta_bellii]	NA	3291.71	-0.469352	5.38e-09		CBPN	NA	carboxypeptidase_N_catalytic_chain_[Chrysemys_picta_bellii]	NA	1177.8	1.0247	4.58e-06
HMGA2	NA	high_mobility_group_protein_HMGI-C_isoform_X3_[Chrysemys_picta_bellii]	NA	4665.34	0.305801	0.00114673		LRWD1	LRWD1	leucine-rich_repeat_and_WD_repeat-containing_protein_1_[Chrysemys_picta_bellii]	NA	5657.93	-0.311432	0.034546		VAT1	VAT1	synaptic_vesicle_membrane_protein_VAT-1_homolog_[Chrysemys_picta_bellii]	NA	8778.38	0.517358	5.35e-10		NA	NA	elastin_isoform_X3_[Chrysemys_picta_bellii]	NA	7863.85	-1.15563	5.52e-09		NA	NA	hemogen_isoform_X1_[Chrysemys_picta_bellii]	NA	335.197	-1.24326	4.65e-06
NACA	NA	nascent_polypeptide-associated_complex_subunit_alpha_isoform_X4_[Chrysemys_picta_bellii]	NA	22421.9	0.229078	0.0011583		SESN3	NA	sestrin-3-like_isoform_X1_[Chrysemys_picta_bellii]	NA	355.565	-0.668927	0.034546		GPC5C	GPRC5C	G-protein_coupled_receptor_family_C_group_5_member_C_[Chrysemys_picta_bellii]	NA	3244.15	0.494431	5.86e-10		TEP1	NA	telomerase_protein_component_1_[Chrysemys_picta_bellii]	NA	2514.28	0.524364	5.62e-09		CP2CL	NA	cytochrome_P450_2C23-like_[Chrysemys_picta_bellii]	NA	4802.01	-0.599739	4.66e-06
DUS6	DUSP6	dual_specificity_protein_phosphatase_6_isoform_X2_[Chrysemys_picta_bellii]	NA	1775.19	0.487578	0.00116016		SSPN	SSPN	sarcospan_isoform_X1_[Chrysemys_picta_bellii]	NA	281.177	0.742679	0.035285		HEPS	HPN	serine_protease_hepsin_isoform_X1_[Chrysemys_picta_bellii]	NA	2037.82	0.624269	6.34e-10		CNOT6	CNOT6	CCR4-NOT_transcription_complex_subunit_6_[Chrysemys_picta_bellii]	NA	2968.94	-0.492475	5.63e-09		UXS1	UXS1	UDP-glucuronic_acid_decarboxylase_1_[Chrysemys_picta_bellii]	NA	1154.05	-0.635305	4.71e-06
2ABA	PPP2R2A	serine/threonine-protein_phosphatase_2A_55_kDa_regulatory_subunit_B_alpha_isoform_[Chrysemys_picta_bellii]	NA	6080.07	0.266613	0.00118048		RUFY3	RUFY3	protein_RUFY3_isoform_X5_[Chrysemys_picta_bellii]	NA	1057.54	0.457092	0.0360341		CTF1	CTF1	cardiotrophin-1_[Chrysemys_picta_bellii]	NA	783.83	0.912185	6.35e-10		NA	SLC9A3R2	Na(+)/H(+)_exchange_regulatory_cofactor_NHE-RF2_isoform_X1_[Gallus_gallus]	NA	115.19	-2.37849	5.63e-09		NA	NA	protein_S100-A7_[Chrysemys_picta_bellii]	NA	637.172	1.08407	4.71e-06
STIM1	STIM1	stromal_interaction_molecule_1_isoform_X2_[Chrysemys_picta_bellii]	NA	351.156	1.22735	0.00118908		PAMR1	PAMR1	inactive_serine_protease_PAMR1_isoform_X5_[Chrysemys_picta_bellii]	NA	139.594	1.14719	0.0362049		APCD1	APCDD1	protein_APCDD1_[Chrysemys_picta_bellii]	NA	3805.25	0.531353	6.58e-10		TICN2	SPOCK2	testican-2_isoform_X3_[Chrysemys_picta_bellii]	NA	1174.42	0.71163	5.63e-09		KCRB	CKB	creatine_kinase_B-type_isoform_X1_[Chrysemys_picta_bellii]	NA	8251.33	0.524469	4.96e-06
RHG04	NA	LOW_QUALITY_PROTEIN:_rho_GTPase-activating_protein_4-like,_partial_[Chrysemys_picta_bellii]	NA	3098.7	0.338073	0.00122776		PEX19	NA	peroxisomal_biogenesis_factor_19_isoform_X1_[Chrysemys_picta_bellii]	NA	2352.17	-0.64856	0.0362714		TRA2B	TRA2B	transformer-2_protein_homolog_beta_[Chrysemys_picta_bellii]	NA	6440.74	-0.395458	6.69e-10		KMT2A	NA	histone-lysine_N-methyltransferase_2A_isoform_X1_[Chrysemys_picta_bellii]	NA	1114.73	0.791282	5.85e-09		TF2L1	TFCP2L1	transcription_factor_CP2-like_protein_1_isoform_X1_[Chrysemys_picta_bellii]	NA	3865.36	0.427807	5.03e-06
RS4	NA	40S_ribosomal_protein_S4_isoform_X2_[Chrysemys_picta_bellii]	NA	26201.9	0.239151	0.00122776		ANXA5	ANXA5	annexin_A5_[Chrysemys_picta_bellii]	NA	7568.1	0.378668	0.0362714		CNTFR	CNTFR	ciliary_neurotrophic_factor_receptor_subunit_alpha_isoform_X1_[Chrysemys_picta_bellii]	NA	2321.87	0.555293	6.83e-10		ATX2L	ATXN2L	ataxin-2-like_protein_isoform_X3_[Chrysemys_picta_bellii]	NA	3572.23	0.425012	5.92e-09		SCNNA	SCNN1A	amiloride-sensitive_sodium_channel_subunit_alpha_[Chrysemys_picta_bellii]	NA	1980.3	0.577348	5.04e-06
SLK	SLK	STE20-like_serine/threonine-protein_kinase_[Chrysemys_picta_bellii]	NA	4675.78	-0.268039	0.00122776		DDX54	DDX54	ATP-dependent_RNA_helicase_DDX54_[Chrysemys_picta_bellii]	NA	4368.66	-0.327301	0.0362714		EHD2	EHD2	EH_domain-containing_protein_2_[Chrysemys_picta_bellii]	NA	1877.76	0.708521	6.83e-10		TGBR3	TGFBR3	transforming_growth_factor_beta_receptor_type_3_isoform_X1_[Chrysemys_picta_bellii]	NA	6221.66	-0.397997	6.07e-09		VDHAP	NA	vitamin_D3_hydroxylase-associated_protein-like_[Chrysemys_picta_bellii]	NA	15237.3	0.626394	5.34e-06
UBAP2	UBAP2	ubiquitin-associated_protein_2_isoform_X2_[Chrysemys_picta_bellii]	NA	4230.12	0.304343	0.00122776		HERC3	NA	probable_E3_ubiquitin-protein_ligase_HERC3_isoform_X3_[Chrysemys_picta_bellii]	NA	219.523	-1.0623	0.0362714		VPS28	VPS28	vacuolar_protein_sorting-associated_protein_28_homolog_[Chrysemys_picta_bellii]	NA	6136.98	0.42416	7.05e-10		KPRA	PRPSAP1	phosphoribosyl_pyrophosphate_synthase-associated_protein_1_isoform_X1_[Chrysemys_picta_bellii]	NA	3477.75	-0.461657	6.11e-09		ST14	ST14	LOW_QUALITY_PROTEIN:_suppressor_of_tumorigenicity_14_protein_[Chrysemys_picta_bellii]	NA	1042.54	0.642472	5.34e-06
SEPT7	SEPT7	septin-7_isoform_X1_[Chrysemys_picta_bellii]	NA	142.895	-1.3682	0.00124541		SNP25	SNAP25	synaptosomal-associated_protein_25_isoform_X1_[Chrysemys_picta_bellii]	NA	379.901	0.737822	0.0362714		ACADL	ACADL	long-chain_specific_acyl-CoA_dehydrogenase,_mitochondrial_isoform_X2_[Chrysemys_picta_bellii]	NA	7191.45	0.396331	7.42e-10		STAM2	STAM2	signal_transducing_adapter_molecule_2_isoform_X2_[Chrysemys_picta_bellii]	NA	1133.79	-0.808228	6.12e-09		RLP24	RSL24D1	probable_ribosome_biogenesis_protein_RLP24_[Chrysemys_picta_bellii]	NA	3820.47	-0.430318	5.61e-06
ATF4	ATF4	cyclic_AMP-dependent_transcription_factor_ATF-4_[Chrysemys_picta_bellii]	NA	10235.5	0.251429	0.00124919		NSG2	NSG2	neuronal_vesicle_trafficking-associated_protein_2_[Chrysemys_picta_bellii]	NA	1102.38	0.605509	0.0364244		GLYM	SHMT2	serine_hydroxymethyltransferase,_mitochondrial_[Chrysemys_picta_bellii]	NA	5989.97	0.459829	7.42e-10		ACON	ACO2	aconitate_hydratase,_mitochondrial_[Chrysemys_picta_bellii]	NA	7034.09	0.42553	7.01e-09		CPMD8	CPAMD8	C3_and_PZP-like_alpha-2-macroglobulin_domain-containing_protein_8_isoform_X1_[Chrysemys_picta_bellii]	NA	1305.2	0.652876	5.69e-06
FLVC1	FLVCR1	feline_leukemia_virus_subgroup_C_receptor-related_protein_1_[Chrysemys_picta_bellii]	NA	4845.98	0.423389	0.00124919		IF122	IFT122	intraflagellar_transport_protein_122_homolog_isoform_X1_[Chrysemys_picta_bellii]	NA	235.243	0.900581	0.0364784		CIAO3	CIAO3	LOW_QUALITY_PROTEIN:_cytosolic_Fe-S_cluster_assembly_factor_NARFL_[Chrysemys_picta_bellii]	NA	6676.82	0.455102	7.42e-10		HNF4A	HNF4A	hepatocyte_nuclear_factor_4-alpha_isoform_X1_[Chrysemys_picta_bellii]	NA	2209.48	0.534737	7.2e-09		QKI	QKI	protein_quaking_isoform_X3_[Chrysemys_picta_bellii]	NA	3257.07	-0.442221	6.19e-06
YLPM1	YLPM1	YLP_motif-containing_protein_1_[Chrysemys_picta_bellii]	NA	10117.7	0.208022	0.00125076		DXO	DXO	decapping_and_exoribonuclease_protein_[Chrysemys_picta_bellii]	NA	1018.06	-0.484736	0.0365758		MVP	NA	major_vault_protein,_partial_[Chrysemys_picta_bellii]	NA	1276.21	0.712797	7.68e-10		AN32E	ANP32E	acidic_leucine-rich_nuclear_phosphoprotein_32_family_member_E_isoform_X3_[Chrysemys_picta_bellii]	NA	8240.27	-0.409776	7.3e-09		HNF1A	HNF1A	hepatocyte_nuclear_factor_1-alpha_isoform_X2_[Chrysemys_picta_bellii]	NA	987.374	0.717594	6.42e-06
ADA19	ADAM33	LOW_QUALITY_PROTEIN:_disintegrin_and_metalloproteinase_domain-containing_protein_33_[Chrysemys_picta_bellii]	NA	1821.55	0.379374	0.00125487		TYB4	NA	thymosin_beta-4_[Chrysemys_picta_bellii]	NA	20894.1	0.524881	0.0365758		CNTP4	NA	LOW_QUALITY_PROTEIN:_contactin-associated_protein-like_4_[Chrysemys_picta_bellii]	NA	550.237	1.14982	7.81e-10		YIPF5	YIPF5	protein_YIPF5_[Chrysemys_picta_bellii]	NA	1361.17	-0.670042	7.5e-09		NT5D2	NT5DC2	5'-nucleotidase_domain-containing_protein_2_[Chrysemys_picta_bellii]	NA	1600.79	-0.676145	6.46e-06
F168A	NA	protein_FAM168A,_partial_[Chrysemys_picta_bellii]	NA	5254.65	-0.290381	0.00127727		HCDH	HADH	hydroxyacyl-coenzyme_A_dehydrogenase,_mitochondrial_[Chrysemys_picta_bellii]	NA	2853.75	0.464969	0.0373394		KDM1A	KDM1A	lysine-specific_histone_demethylase_1A_isoform_X1_[Chrysemys_picta_bellii]	NA	5384.14	-0.421419	8.06e-10		CADHK	NA	B-cadherin-like_[Chrysemys_picta_bellii]	NA	10755.7	0.307846	7.5e-09		FERM2	FERMT2	fermitin_family_homolog_2_isoform_X5_[Chrysemys_picta_bellii]	NA	3014.09	-0.482836	6.6e-06
OAZ1	NA	ornithine_decarboxylase_antizyme_1_[Chrysemys_picta]	NA	14050.7	-0.200586	0.00128132		FGFP3	FGFBP3	fibroblast_growth_factor-binding_protein_3_[Chrysemys_picta_bellii]	NA	357.546	0.684721	0.0375885		AMPE	ENPEP	glutamyl_aminopeptidase_[Chrysemys_picta_bellii]	NA	245.05	1.58046	8.11e-10		ITM2A	ITM2A	integral_membrane_protein_2A_[Chrysemys_picta_bellii]	NA	3601.03	-0.431479	7.5e-09		GT252	COLGALT2	procollagen_galactosyltransferase_2_[Chrysemys_picta_bellii]	NA	228.213	-1.27438	6.71e-06
SUOX	NA	sulfite_oxidase,_mitochondrial_[Chrysemys_picta_bellii]	NA	851.23	0.548242	0.00128132		SNPC2	SNAPC2	snRNA-activating_protein_complex_subunit_2_isoform_X2_[Chrysemys_picta_bellii]	NA	106.833	-1.14821	0.0381502		MAOX	ME1	NADP-dependent_malic_enzyme_[Chrysemys_picta_bellii]	NA	996.909	0.822803	8.82e-10		MCFD2	MCFD2	multiple_coagulation_factor_deficiency_protein_2_[Chrysemys_picta_bellii]	NA	1641.33	-0.661848	7.78e-09		P3H1	P3H1	LOW_QUALITY_PROTEIN:_prolyl_3-hydroxylase_1_[Chrysemys_picta_bellii]	NA	5514.36	-0.417095	7.11e-06
BBS12	BBS12	Bardet-Biedl_syndrome_12_protein_[Chrysemys_picta_bellii]	NA	978.394	0.528343	0.00128847		SMD2	SNRPD2	small_nuclear_ribonucleoprotein_Sm_D2_[Chrysemys_picta_bellii]	NA	3008.3	-0.426252	0.0384088		ZZEF1	ZZEF1	zinc_finger_ZZ-type_and_EF-hand_domain-containing_protein_1_isoform_X2_[Chrysemys_picta_bellii]	NA	4736.66	-0.424833	8.93e-10		CR3L3	CREB3L3	cyclic_AMP-responsive_element-binding_protein_3-like_protein_3_isoform_X1_[Chrysemys_picta_bellii]	NA	1506.05	0.637607	7.89e-09		TGFB3	TGFB3	transforming_growth_factor_beta-3_[Chrysemys_picta_bellii]	NA	565.463	-0.826422	7.14e-06
T229B	NA	transmembrane_protein_229B_isoform_X1_[Chrysemys_picta_bellii]	NA	659.689	0.601688	0.00129304		EIF3F	EIF3F	eukaryotic_translation_initiation_factor_3_subunit_F_isoform_X1_[Chrysemys_picta_bellii]	NA	3300.76	0.36571	0.0384438		PNCB	NAPRT	nicotinate_phosphoribosyltransferase_isoform_X4_[Chrysemys_picta_bellii]	NA	1091.73	0.8451	8.94e-10		RTF1	RTF1	RNA_polymerase-associated_protein_RTF1_homolog_[Chrysemys_picta_bellii]	NA	6255.79	-0.351607	8.14e-09		CAH2	CA2	carbonic_anhydrase_2_[Chrysemys_picta_bellii]	NA	6857.99	0.739871	7.14e-06
CIP2A	CIP2A	protein_CIP2A_isoform_X1_[Chrysemys_picta_bellii]	NA	5796.22	-0.248063	0.00129717		LMLN	LMLN	leishmanolysin-like_peptidase_[Chrysemys_picta_bellii]	NA	1724.2	-0.396933	0.0384438		G3P2	GAPDHS	glyceraldehyde-3-phosphate_dehydrogenase,_testis-specific_isoform_X1_[Chrysemys_picta_bellii]	NA	6300.59	-0.427757	8.94e-10		PKHD1	PKHD1	fibrocystin_isoform_X1_[Chrysemys_picta_bellii]	NA	2684.11	0.794471	8.3e-09		HNRPD	HNRNPD	heterogeneous_nuclear_ribonucleoprotein_D0_isoform_X2_[Chrysemys_picta_bellii]	NA	646.283	0.831778	7.22e-06
DNJA1	DNAJA1	dnaJ_homolog_subfamily_A_member_1_[Chrysemys_picta_bellii]	NA	15380.8	0.187186	0.00130589		NA	NA	NA	URS0000E0415E	960.194	-0.477203	0.0384438		QKI	QKI	protein_quaking_isoform_X3_[Chrysemys_picta_bellii]	NA	6485.52	-0.443969	9.17e-10		VIGLN	HDLBP	vigilin_[Chrysemys_picta_bellii]	NA	16223.3	0.27685	8.45e-09		C1QA	NA	collagen_alpha-1(XIX)_chain_[Chrysemys_picta_bellii]	NA	814.076	-0.796928	7.22e-06
TAGL	TAGLN	transgelin_[Chrysemys_picta_bellii]	NA	2743.8	0.466987	0.00134336		FKBP7	NA	peptidyl-prolyl_cis-trans_isomerase_FKBP7_[Chrysemys_picta_bellii]	NA	491.821	0.795293	0.0392524		NPTX2	NPTX2	neuronal_pentraxin-2_[Chrysemys_picta_bellii]	NA	197.825	-1.86865	9.34e-10		NA	NA	NA	URS0000DFFDAC	435.467	1.15628	9.39e-09		LRFN4	NA	leucine-rich_repeat_and_fibronectin_type-III_domain-containing_protein_4_[Chrysemys_picta_bellii]	NA	238.376	-1.30728	7.24e-06
RL35	RPL35	60S_ribosomal_protein_L35_[Chrysemys_picta_bellii]	NA	21257.1	0.232568	0.00134605		MYCB2	MYCBP2	E3_ubiquitin-protein_ligase_MYCBP2_isoform_X7_[Chrysemys_picta_bellii]	NA	1034.92	-0.729954	0.0392757		FIBIN	FIBIN	fin_bud_initiation_factor_homolog_[Chrysemys_picta_bellii]	NA	1747.56	0.726336	9.73e-10		SRS11	NA	serine/arginine-rich_splicing_factor_11_isoform_X1_[Chrysemys_picta_bellii]	NA	820.453	-0.912604	9.47e-09		OTUD3	OTUD3	OTU_domain-containing_protein_3_[Chrysemys_picta_bellii]	NA	1163.32	-0.702707	7.28e-06
PGAM5	ZDHHC8	probable_palmitoyltransferase_ZDHHC8_isoform_X2_[Chrysemys_picta_bellii]	NA	1579.16	-0.407778	0.00135045		C99L2	CD99L2	CD99_antigen-like_protein_2_isoform_X1_[Chrysemys_picta_bellii]	NA	4066.86	0.355062	0.0395017		INSRR	INSRR	insulin_receptor-related_protein_[Chrysemys_picta_bellii]	NA	255.648	1.59641	1.01e-09		BDH2	BDH2	3-hydroxybutyrate_dehydrogenase_type_2_[Chrysemys_picta_bellii]	NA	1413.19	0.64709	9.51e-09		CSRN1	CSRNP1	cysteine/serine-rich_nuclear_protein_1_[Chrysemys_picta_bellii]	NA	1672.43	-0.551455	7.49e-06
RBBP7	RBBP7	histone-binding_protein_RBBP7_[Chrysemys_picta_bellii]	NA	8054.09	-0.225278	0.00140072		POL	NA	uncharacterized_protein_LOC101954182_[Chrysemys_picta_bellii]	NA	1395.67	-0.46123	0.0395452		TNNC1	TNNC1	troponin_C,_slow_skeletal_and_cardiac_muscles_[Chrysemys_picta_bellii]	NA	2436.94	-0.541542	1.02e-09		CADM4	CADM4	cell_adhesion_molecule_4_[Chrysemys_picta_bellii]	NA	1465.43	0.634573	9.59e-09		NA	NA	uncharacterized_protein_LOC112060694_[Chrysemys_picta_bellii]	NA	2822.73	0.920685	7.57e-06
PKDRE	PKDREJ	LOW_QUALITY_PROTEIN:_polycystic_kidney_disease_and_receptor_for_egg_jelly-related_protein_[Chrysemys_picta_bellii]	NA	1727.32	-0.401934	0.00140437		DDX5	DDX5	probable_ATP-dependent_RNA_helicase_DDX5_isoform_X3_[Chrysemys_picta_bellii]	NA	20533.9	0.392746	0.039961		ACE2	ACE2	angiotensin-converting_enzyme_2_isoform_X1_[Chrysemys_picta_bellii]	NA	503.252	1.24532	1.05e-09		K1C18	NA	keratin,_type_I_cytoskeletal_18-like_[Chrysemys_picta_bellii]	NA	522.001	1.03301	9.63e-09		GDN	SERPINE2	glia-derived_nexin_[Chrysemys_picta_bellii]	NA	700.83	-0.745867	7.65e-06
UBP44	USP44	ubiquitin_carboxyl-terminal_hydrolase_44_[Chrysemys_picta_bellii]	NA	1049.18	-0.479874	0.00143278		ITIH5	ITIH5	inter-alpha-trypsin_inhibitor_heavy_chain_H5_isoform_X2_[Chrysemys_picta_bellii]	NA	270.637	0.751341	0.0399784		CCNI	CCNI	cyclin-I_[Chrysemys_picta_bellii]	NA	17180.5	0.337542	1.07e-09		ASAH1	ASAH1	acid_ceramidase_[Chrysemys_picta_bellii]	NA	4254.76	-0.38762	9.85e-09		F118B	FAM118B	protein_FAM118B_[Chrysemys_picta_bellii]	NA	788.306	-0.738578	8e-06
CP26A	CYP26A1	cytochrome_P450_26A1_[Chrysemys_picta_bellii]	NA	603.075	-0.64098	0.00144155		F118A	FAM118A	protein_FAM118A_[Chrysemys_picta_bellii]	NA	739.813	-0.569657	0.040264		HNRPM	NA	heterogeneous_nuclear_ribonucleoprotein_M_[Chrysemys_picta_bellii]	NA	12742.3	-0.329099	1.08e-09		TXND9	TXNDC9	thioredoxin_domain-containing_protein_9_[Chrysemys_picta_bellii]	NA	2416.23	-0.500287	9.9e-09		IBP5	IGFBP5	insulin-like_growth_factor-binding_protein_5_[Chrysemys_picta_bellii]	NA	3196.22	-0.616337	8.09e-06
A4	NA	amyloid-beta_A4_protein,_partial_[Chrysemys_picta_bellii]	NA	13639.5	0.204157	0.00144155		MMP28	MMP28	matrix_metalloproteinase-28_isoform_X1_[Chrysemys_picta_bellii]	NA	333.724	0.892477	0.040264		HMCS2	HMGCS2	hydroxymethylglutaryl-CoA_synthase,_mitochondrial_[Chrysemys_picta_bellii]	NA	3657.36	0.604695	1.1e-09		ST1B1	NA	sulfotransferase_family_cytosolic_1B_member_1-like_[Chrysemys_picta_bellii]	NA	2379.71	0.651106	1.05e-08		HKDC1	HKDC1	putative_hexokinase_HKDC1_[Chrysemys_picta_bellii]	NA	733.06	0.733001	8.11e-06
ARP2B	NA	actin-related_protein_2-B-like_[Chrysemys_picta_bellii]	NA	3173.43	0.316578	0.0014429		CS047	C19orf47	uncharacterized_protein_C19orf47_homolog_isoform_X2_[Chrysemys_picta_bellii]	NA	2027.78	-0.384641	0.040264		IF2B	EIF2S2	eukaryotic_translation_initiation_factor_2_subunit_2_[Chrysemys_picta_bellii]	NA	7913.57	-0.496211	1.17e-09		CGAT2	CSGALNACT2	chondroitin_sulfate_N-acetylgalactosaminyltransferase_2_[Chrysemys_picta_bellii]	NA	1028.89	-0.801061	1.06e-08		NR1D2	NR1D2	nuclear_receptor_subfamily_1_group_D_member_2_isoform_X1_[Chrysemys_picta_bellii]	NA	791.491	0.748038	8.15e-06
AL3B1	NA	aldehyde_dehydrogenase_family_3_member_B1-like_[Chrysemys_picta_bellii]	NA	424.07	0.771854	0.00147807		NA	NA	centrosomal_protein_of_290_kDa-like_isoform_X2_[Chrysemys_picta_bellii]	NA	148.327	1.00571	0.040264		ANPRA	NA	atrial_natriuretic_peptide_receptor_1_[Chrysemys_picta_bellii]	NA	4921.5	0.416564	1.17e-09		MYORG	MYORG	myogenesis-regulating_glycosidase_[Chrysemys_picta_bellii]	NA	2715.82	0.531153	1.17e-08		DACT1	DACT1	dapper_homolog_1_isoform_X1_[Chrysemys_picta_bellii]	NA	4029.44	-0.432443	8.67e-06
GTR1	SLC2A1	solute_carrier_family_2,_facilitated_glucose_transporter_member_1_[Chrysemys_picta_bellii]	NA	3129.85	0.326279	0.0014907		SGMR1	NA	sigma_non-opioid_intracellular_receptor_1-like_[Chrysemys_picta_bellii]	NA	2033.49	-0.438954	0.040264		NUAK2	NUAK2	NUAK_family_SNF1-like_kinase_2_[Chrysemys_picta_bellii]	NA	1257.23	0.707768	1.22e-09		PDK4	PDK4	pyruvate_dehydrogenase_kinase,_isozyme_4_[Chrysemys_picta_bellii]	NA	775.564	0.950006	1.19e-08		FABP4	FABP4	fatty_acid-binding_protein,_adipocyte_[Chrysemys_picta_bellii]	NA	651.212	-0.800945	9.05e-06
LY6E	NA	lymphocyte_antigen_6E-like_[Chrysemys_picta_bellii]	NA	1966.94	0.40059	0.00149215		KLH31	KLHL31	kelch-like_protein_31_[Chrysemys_picta_bellii]	NA	368.255	0.689761	0.0405606		SC5A8	NA	sodium-coupled_monocarboxylate_transporter_1_[Chrysemys_picta_bellii]	NA	1117	0.90988	1.24e-09		ITIH2	ITIH2	inter-alpha-trypsin_inhibitor_heavy_chain_H2_[Chrysemys_picta_bellii]	NA	56.4127	-4.13425	1.19e-08		CSGA	NA	uncharacterized_protein_LOC101954184_[Chrysemys_picta_bellii]	NA	5106.77	0.466623	9.4e-06
MOGS	MOGS	mannosyl-oligosaccharide_glucosidase,_partial_[Chrysemys_picta_bellii]	NA	2208.92	0.407621	0.00149401		APBB3	APBB3	amyloid-beta_A4_precursor_protein-binding_family_B_member_3_isoform_X1_[Chrysemys_picta_bellii]	NA	168.458	0.960334	0.0407545		NRF1	NRF1	nuclear_respiratory_factor_1_isoform_X1_[Chrysemys_picta_bellii]	NA	301.426	-1.62358	1.28e-09		NA	PUM1	pumilio_homolog_1_isoform_X4_[Chrysemys_picta_bellii]	NA	369.984	-1.93399	1.24e-08		EFR3A	EFR3A	protein_EFR3_homolog_A_isoform_X4_[Chrysemys_picta_bellii]	NA	146.196	-2.3077	9.43e-06
NUBP1	NUBP1	cytosolic_Fe-S_cluster_assembly_factor_nubp1-A-like_[Chrysemys_picta_bellii]	NA	2340.24	-0.347074	0.00151002		RNB3L	RANBP3L	ran-binding_protein_3-like_isoform_X1_[Chrysemys_picta_bellii]	NA	101.411	1.18837	0.0412662		BLNK	BLNK	B-cell_linker_protein_isoform_X2_[Chrysemys_picta_bellii]	NA	533.882	1.10765	1.29e-09		PSA4	PSMA4	proteasome_subunit_alpha_type-4_[Chrysemys_picta_bellii]	NA	3302.81	-0.439126	1.26e-08		ASTN2	ASTN2	astrotactin-2_[Chrysemys_picta_bellii]	NA	1000.44	-0.66955	9.43e-06
ATAD2	ATAD2	ATPase_family_AAA_domain-containing_protein_2_isoform_X1_[Chrysemys_picta_bellii]	NA	4259.29	0.27785	0.00152291		ASCC1	ASCC1	activating_signal_cointegrator_1_complex_subunit_1_[Chrysemys_picta_bellii]	NA	1955.6	0.372747	0.0417428		SQOR	NA	sulfide:quinone_oxidoreductase,_mitochondrial_isoform_X1_[Chrysemys_picta_bellii]	NA	818.657	0.878828	1.36e-09		HMCS2	HMGCS2	hydroxymethylglutaryl-CoA_synthase,_mitochondrial_[Chrysemys_picta_bellii]	NA	3870.32	0.693585	1.27e-08		PALD	PALD1	paladin_isoform_X2_[Chrysemys_picta_bellii]	NA	1052.89	-0.70144	9.67e-06
EF1D	EEF1D	elongation_factor_1-delta_isoform_X2_[Chrysemys_picta_bellii]	NA	12706	0.295405	0.00152291		RL4	RPL4	60S_ribosomal_protein_L4_[Chrysemys_picta_bellii]	NA	40115.3	0.288936	0.0419335		HS90A	HSP90AA1	heat_shock_protein_HSP_90-alpha_[Chrysemys_picta_bellii]	NA	12031.7	0.534254	1.36e-09		AREL1	AREL1	apoptosis-resistant_E3_ubiquitin_protein_ligase_1_isoform_X2_[Chrysemys_picta_bellii]	NA	440.92	-1.09784	1.33e-08		HXD10	HOXD10	homeobox_protein_Hox-D10_[Chrysemys_picta_bellii]	NA	1568.85	0.561061	9.67e-06
NA	NA	LOW_QUALITY_PROTEIN:_scavenger_receptor_cysteine-rich_domain-containing_group_B_protein-like_[Chrysemys_picta_bellii]	NA	1020.12	0.552913	0.0015308		NA	NA	NA	URS0000DFDC3B	6029.14	-0.373563	0.0419335		EHD3	EHD3	EH_domain-containing_protein_3_isoform_X2_[Chrysemys_picta_bellii]	NA	4648.57	0.429684	1.48e-09		ACACB	ACACB	acetyl-CoA_carboxylase_2_isoform_X2_[Chrysemys_picta_bellii]	NA	1174.44	0.682731	1.36e-08		LTBP2	LTBP2	latent-transforming_growth_factor_beta-binding_protein_2_[Chrysemys_picta_bellii]	NA	4310.33	-0.459889	9.74e-06
RL7A	NA	60S_ribosomal_protein_L7a_[Chrysemys_picta_bellii]	NA	42287.5	0.196446	0.00153211		CHC10	CHCHD10	coiled-coil-helix-coiled-coil-helix_domain-containing_protein_10,_mitochondrial_isoform_X2_[Chrysemys_picta_bellii]	NA	3232.05	0.415915	0.0419335		RTF1	RTF1	RNA_polymerase-associated_protein_RTF1_homolog_[Chrysemys_picta_bellii]	NA	11051.1	-0.358361	1.57e-09		PLBL2	PLBD2	putative_phospholipase_B-like_2_[Chrysemys_picta_bellii]	NA	5036.44	-0.386906	1.47e-08		UPK3B	UPK3B	uroplakin-3b_[Chrysemys_picta_bellii]	NA	108.569	1.87639	9.78e-06
HCD2	HSD17B10	3-hydroxyacyl-CoA_dehydrogenase_type-2_isoform_X1_[Chrysemys_picta_bellii]	NA	3037.25	0.301725	0.00153474		GDE1	GDE1	glycerophosphodiester_phosphodiesterase_1_[Chrysemys_picta_bellii]	NA	1232.34	-0.499283	0.0419335		IFRD1	IFRD1	LOW_QUALITY_PROTEIN:_interferon-related_developmental_regulator_1_[Chrysemys_picta_bellii]	NA	4654.73	-0.419297	1.63e-09		G3ST1	GAL3ST1	galactosylceramide_sulfotransferase_isoform_X1_[Chrysemys_picta_bellii]	NA	1439.18	-0.693184	1.47e-08		DIK2A	DIPK2A	deleted_in_autism_protein_1_[Chrysemys_picta_bellii]	NA	1171.07	-0.630552	9.81e-06
TNC18	TNRC18	trinucleotide_repeat-containing_gene_18_protein_isoform_X6_[Chrysemys_picta_bellii]	NA	1303.37	-0.44352	0.00154453		WSCD1	WSCD1	WSC_domain-containing_protein_1_[Chrysemys_picta_bellii]	NA	866.9	0.496558	0.0419335		PRDX6	NA	peroxiredoxin-6_[Chrysemys_picta_bellii]	NA	6966.93	0.39647	1.64e-09		MTMRB	MTMR11	myotubularin-related_protein_11_[Chrysemys_picta_bellii]	NA	2635.94	0.548934	1.48e-08		S23A1	SLC23A1	solute_carrier_family_23_member_1_isoform_X1_[Chrysemys_picta_bellii]	NA	1874.9	0.56662	1e-05
KIF1C	KIF1B	kinesin-like_protein_KIF1B_isoform_X11_[Chrysemys_picta_bellii]	NA	3312.18	0.363521	0.00154837		OFD1	OFD1	oral-facial-digital_syndrome_1_protein_isoform_X2_[Chrysemys_picta_bellii]	NA	6036.78	0.370386	0.0420186		CDK14	CDK14	cyclin-dependent_kinase_14_isoform_X1_[Chrysemys_picta_bellii]	NA	2989.43	-0.505346	1.65e-09		CKLF3	CMTM3	CKLF-like_MARVEL_transmembrane_domain-containing_protein_3_[Chrysemys_picta_bellii]	NA	1491.31	-0.625023	1.48e-08		CLC2D	NA	C-type_lectin_domain_family_2_member_D-like_[Chrysemys_picta_bellii]	NA	1686.3	-0.74075	1.04e-05
DSEL	DSEL	dermatan-sulfate_epimerase-like_protein_[Chrysemys_picta_bellii]	NA	1242.76	-0.550499	0.00158762		ELAV4	ELAVL4	ELAV-like_protein_4_isoform_X3_[Chrysemys_picta_bellii]	NA	180.205	0.897692	0.0428182		HBB	NA	hemoglobin_subunit_beta_[Chrysemys_picta_bellii]	NA	386.66	1.48438	1.72e-09		SO4C1	NA	solute_carrier_organic_anion_transporter_family_member_4C1_[Chrysemys_picta_bellii]	NA	324.81	-1.55827	1.53e-08		CHSTA	CHST10	carbohydrate_sulfotransferase_10_[Chrysemys_picta_bellii]	NA	1116.82	-0.636627	1.06e-05
LGUL	GLO1	lactoylglutathione_lyase_[Chrysemys_picta_bellii]	NA	4353.02	-0.292476	0.00158762		CP2CL	NA	cytochrome_P450_2C23-like_[Chrysemys_picta_bellii]	NA	418.585	-0.679183	0.0428866		PAHX	PHYH	phytanoyl-CoA_dioxygenase,_peroxisomal_[Chrysemys_picta_bellii]	NA	3462.47	0.51108	1.78e-09		BTD	BTD	biotinidase_isoform_X1_[Chrysemys_picta_bellii]	NA	70.3707	-9.43123	1.57e-08		PDIA3	PDIA3	protein_disulfide-isomerase_A3_[Chrysemys_picta_bellii]	NA	12758.1	-0.40796	1.06e-05
CTK2	KIFC1	kinesin-like_protein_KIFC1_[Chrysemys_picta_bellii]	NA	4314.72	0.265948	0.00158762		P4HA2	P4HA2	prolyl_4-hydroxylase_subunit_alpha-2_isoform_X1_[Chrysemys_picta_bellii]	NA	187.56	1.28306	0.0429702		ST1D1	NA	sulfotransferase_1_family_member_D1-like,_partial_[Chrysemys_picta_bellii]	NA	2283.68	0.579008	1.79e-09		ACO12	ACOT12	acyl-coenzyme_A_thioesterase_12_[Chrysemys_picta_bellii]	NA	817.153	-0.825896	1.57e-08		CO7A1	NA	collagen_alpha-1(VII)_chain-like_[Chrysemys_picta_bellii]	NA	604.206	0.794773	1.06e-05
PDZ1I	PDZK1IP1	PDZK1-interacting_protein_1_isoform_X1_[Chrysemys_picta_bellii]	NA	460.226	0.735795	0.00158762		SDF1	NA	stromal_cell-derived_factor_1_[Chrysemys_picta_bellii]	NA	1492.1	0.552081	0.0431236		S22A9	NA	solute_carrier_family_22_member_9-like_[Chrysemys_picta_bellii]	NA	98.3806	2.70826	1.81e-09		ODF3A	ODF3B	outer_dense_fiber_protein_3B_[Chrysemys_picta_bellii]	NA	685.208	0.873849	1.6e-08		VAS1	NA	V-type_proton_ATPase_subunit_S1-like_[Chrysemys_picta_bellii]	NA	3056.18	0.718957	1.07e-05
MAEA	MAEA	macrophage_erythroblast_attacher_isoform_X2_[Chrysemys_picta_bellii]	NA	884.821	-0.53809	0.00159075		HYPDH	NA	hydroxyproline_dehydrogenase,_partial_[Chrysemys_picta_bellii]	NA	201.011	0.891482	0.0432604		ATD3A	ATAD3A	ATPase_family_AAA_domain-containing_protein_3-like_[Chrysemys_picta_bellii]	NA	3397.4	-0.489485	1.82e-09		COCA1	COL12A1	collagen_alpha-1(XII)_chain_isoform_X4_[Chrysemys_picta_bellii]	NA	1077.22	-1.09435	1.65e-08		NCAN	NCAN	neurocan_core_protein_isoform_X3_[Chrysemys_picta_bellii]	NA	778.189	-0.918906	1.11e-05
GPC5C	GPRC5C	G-protein_coupled_receptor_family_C_group_5_member_C_[Chrysemys_picta_bellii]	NA	2150.3	0.359221	0.00159271		PGM2L	PGM2L1	glucose_1,6-bisphosphate_synthase_[Gallus_gallus]	NA	560.864	0.663467	0.0434988		MIEN1	MIEN1	migration_and_invasion_enhancer_1,_partial_[Chrysemys_picta_bellii]	NA	2257.42	-0.628433	1.82e-09		TTC33	TTC33	tetratricopeptide_repeat_protein_33_[Chrysemys_picta_bellii]	NA	70.1568	-9.42655	1.67e-08		MARH7	MARCH7	E3_ubiquitin-protein_ligase_MARCH7_isoform_X1_[Chrysemys_picta_bellii]	NA	2746.89	-0.476177	1.12e-05
TUTLA	IGSF9	protein_turtle_homolog_A_[Chrysemys_picta_bellii]	NA	5133.45	0.266602	0.00159689		WDR19	WDR19	WD_repeat-containing_protein_19_isoform_X1_[Chrysemys_picta_bellii]	NA	85.218	1.59079	0.0434988		B3AT	SLC4A1	band_3_anion_transport_protein_[Chrysemys_picta_bellii]	NA	2464.43	0.900872	1.89e-09		CE024	NA	UPF0461_protein_C5orf24_homolog_isoform_X1_[Chrysemys_picta_bellii]	NA	1348.68	-0.641371	1.67e-08		PEPL	PPL	periplakin_[Chrysemys_picta_bellii]	NA	2765.87	0.487582	1.16e-05
RS6	NA	40S_ribosomal_protein_S6_[Chrysemys_picta_bellii]	NA	36240	0.173644	0.00160957		A1AG	NA	alpha-1-acid_glycoprotein-like_[Chrysemys_picta_bellii]	NA	144.738	1.27368	0.0443755		COFA1	NA	collagen_alpha-1(XV)_chain_isoform_X3_[Chrysemys_picta_bellii]	NA	3251.34	0.478434	1.91e-09		44089	NA	selenoprotein_F_[Chrysemys_picta_bellii]	NA	2715.79	-0.510346	1.69e-08		PSME3	PSME3	proteasome_activator_complex_subunit_3_[Chrysemys_picta_bellii]	NA	3962.58	-0.418795	1.17e-05
ZN217	ZNF217	zinc_finger_protein_217_isoform_X3_[Chrysemys_picta_bellii]	NA	433.159	0.722841	0.00162244		KCTD2	KCTD2	BTB/POZ_domain-containing_protein_KCTD2_[Chrysemys_picta_bellii]	NA	5376.49	-0.331394	0.0449276		PSA7	PSMA7	proteasome_subunit_alpha_type-7_[Chrysemys_picta_bellii]	NA	5289.48	-0.45508	1.92e-09		SMC3	SMC3	structural_maintenance_of_chromosomes_protein_3_[Chrysemys_picta_bellii]	NA	5671.98	-0.389725	1.77e-08		VLDLR	VLDLR	very_low-density_lipoprotein_receptor_isoform_X1_[Chrysemys_picta_bellii]	NA	213.57	-1.32697	1.18e-05
DBNL	DBNL	drebrin-like_protein_isoform_X1_[Chrysemys_picta_bellii]	NA	4871.15	0.256383	0.00162982		UGDH	UGDH	UDP-glucose_6-dehydrogenase_isoform_X1_[Chrysemys_picta_bellii]	NA	5056.48	0.302662	0.045474		SMC3	SMC3	structural_maintenance_of_chromosomes_protein_3_[Chrysemys_picta_bellii]	NA	10510.2	-0.413683	1.99e-09		GAPR1	GLIPR2	Golgi-associated_plant_pathogenesis-related_protein_1_[Chrysemys_picta_bellii]	NA	856.275	-0.816184	1.8e-08		CLTRN	NA	collectrin_isoform_X1_[Chrysemys_picta_bellii]	NA	23457.4	0.355547	1.19e-05
TBL1X	NA	F-box-like/WD_repeat-containing_protein_TBL1X_isoform_X1_[Chrysemys_picta_bellii]	NA	2248.13	0.343411	0.00163579		PNCB	NAPRT	nicotinate_phosphoribosyltransferase_isoform_X4_[Chrysemys_picta_bellii]	NA	597.824	0.53084	0.0455262		IBP2	NA	insulin-like_growth_factor-binding_protein_2_[Chrysemys_picta_bellii]	NA	3130.46	0.550604	2.09e-09		SNX4	SNX4	sorting_nexin-4_[Chrysemys_picta_bellii]	NA	5898.97	-0.348064	1.82e-08		GRM3	GRM3	metabotropic_glutamate_receptor_3_[Chrysemys_picta_bellii]	NA	1255.64	0.587866	1.19e-05
STAU2	STAU2	double-stranded_RNA-binding_protein_Staufen_homolog_2_isoform_X2_[Chrysemys_picta_bellii]	NA	3453.57	0.34686	0.00165697		NA	NA	NA	URS0000DF8618	906.403	-0.45509	0.0455262		CXL14	CXCL14	C-X-C_motif_chemokine_14_[Chrysemys_picta_bellii]	NA	2725.82	-0.643723	2.21e-09		EHMT2	EHMT2	histone-lysine_N-methyltransferase_EHMT2_[Chrysemys_picta_bellii]	NA	3657.06	0.453082	1.83e-08		PTTG	PTTG1IP	pituitary_tumor-transforming_gene_1_protein-interacting_protein_isoform_X2_[Chrysemys_picta_bellii]	NA	2745.17	-0.452225	1.22e-05
MRP5	ABCC5	multidrug_resistance-associated_protein_5_isoform_X1_[Chrysemys_picta_bellii]	NA	1622.65	0.398857	0.0016595		EIF3H	EIF3H	eukaryotic_translation_initiation_factor_3_subunit_H_[Chrysemys_picta_bellii]	NA	6492.44	0.362274	0.0455262		PBIP1	NA	pre-B-cell_leukemia_transcription_factor-interacting_protein_1_isoform_X1_[Chrysemys_picta_bellii]	NA	1789.9	0.62864	2.23e-09		PAX8	PAX8	paired_box_protein_Pax-8_isoform_X10_[Chrysemys_picta_bellii]	NA	1301.36	0.664721	1.84e-08		ATPB	NA	ATP_synthase_subunit_beta,_mitochondrial_[Chrysemys_picta_bellii]	NA	26026.1	0.334497	1.33e-05
HB2D	NA	H-2_class_II_histocompatibility_antigen,_E-S_beta_chain-like_[Chrysemys_picta_bellii]	NA	295.958	1.21678	0.00166065		CZIB	CZIB	UPF0587_protein_C1orf123_homolog_[Chrysemys_picta_bellii]	NA	1391.05	0.490938	0.0455262		VPP4	ATP6V0A4	V-type_proton_ATPase_116_kDa_subunit_a_[Chrysemys_picta_bellii]	NA	942.031	0.952518	2.26e-09		SLIT1	SLIT1	slit_homolog_1_protein_isoform_X2_[Chrysemys_picta_bellii]	NA	857.361	0.769249	1.88e-08		ACSL1	ACSL1	long-chain-fatty-acid--CoA_ligase_1_isoform_X1_[Chrysemys_picta_bellii]	NA	3095.1	0.499105	1.34e-05
JUPI1	NA	jupiter_microtubule_associated_homolog_1_[Chrysemys_picta_bellii]	NA	4931.23	-0.275755	0.00166499		MAP7	MAP7	ensconsin_isoform_X5_[Chrysemys_picta_bellii]	NA	111.957	1.12238	0.0455262		KNL1	NA	LOW_QUALITY_PROTEIN:_kinetochore_scaffold_1_[Chrysemys_picta_bellii]	NA	3761.03	-0.454343	2.39e-09		CCN2	CCN2	connective_tissue_growth_factor_[Chrysemys_picta_bellii]	NA	1619.36	-0.589258	1.97e-08		CA210	NA	type_III_endosome_membrane_protein_TEMP_[Chrysemys_picta_bellii]	NA	1369.07	0.678883	1.34e-05
GATD1	GATAD1	GATA_zinc_finger_domain-containing_protein_1_[Chrysemys_picta_bellii]	NA	2968.29	-0.329629	0.00166525		CENPF	NA	LOW_QUALITY_PROTEIN:_centromere_protein_F,_partial_[Chrysemys_picta_bellii]	NA	322.512	0.742127	0.0455262		PGCA	ACAN	aggrecan_core_protein_isoform_X2_[Chrysemys_picta_bellii]	NA	526.642	1.66454	2.39e-09		DHI2	NA	corticosteroid_11-beta-dehydrogenase_isozyme_2_[Chrysemys_picta_bellii]	NA	2284.17	0.711023	1.98e-08		ABEC1	NA	C-_U-editing_enzyme_APOBEC-1-like_isoform_X1_[Chrysemys_picta_bellii]	NA	627.643	-1.09337	1.41e-05
CFDP1	CFDP1	craniofacial_development_protein_1_[Chrysemys_picta_bellii]	NA	1954.99	0.389054	0.00167255		DYSF	DYSF	dysferlin_isoform_X2_[Chrysemys_picta_bellii]	NA	883.19	-0.572443	0.0458202		MISSL	MAPK1IP1L	MAPK-interacting_and_spindle-stabilizing_protein-like_[Chrysemys_picta_bellii]	NA	5697.36	-0.414814	2.41e-09		RET5	RBP5	retinol-binding_protein_5_[Chrysemys_picta_bellii]	NA	4526.32	0.381404	2.02e-08		S12A3	SLC12A3	solute_carrier_family_12_member_3_[Chrysemys_picta_bellii]	NA	3918.28	0.59883	1.48e-05
SF3B6	SF3B6	splicing_factor_3B_subunit_6_[Chrysemys_picta_bellii]	NA	2740.73	-0.314906	0.00172144		COL12	COLEC12	collectin-12_isoform_X1_[Chrysemys_picta_bellii]	NA	1462.25	0.406406	0.0459203		THA	THRA	thyroid_hormone_receptor_alpha_[Chrysemys_picta_bellii]	NA	1641.35	0.743068	2.48e-09		AT12A	ATP12A	potassium-transporting_ATPase_alpha_chain_2_[Chrysemys_picta_bellii]	NA	798.208	0.794653	2.14e-08		HNF4A	HNF4A	hepatocyte_nuclear_factor_4-alpha_isoform_X1_[Chrysemys_picta_bellii]	NA	2580.93	0.621091	1.48e-05
WDR19	WDR19	WD_repeat-containing_protein_19_isoform_X3_[Chrysemys_picta_bellii]	NA	4914.75	0.295586	0.00172144		EGFL6	EGFL6	epidermal_growth_factor-like_protein_6_isoform_X1_[Chrysemys_picta_bellii]	NA	2605.64	0.397506	0.0459203		TPX2	TPX2	targeting_protein_for_Xklp2_isoform_X2_[Chrysemys_picta_bellii]	NA	507.33	1.21304	2.52e-09		DPEP2	DPEP2	dipeptidase_2_[Chrysemys_picta_bellii]	NA	507.78	-1.04981	2.15e-08		RSAD2	RSAD2	radical_S-adenosyl_methionine_domain-containing_protein_2_[Chrysemys_picta_bellii]	NA	54.4089	-2.64803	1.48e-05
IMB1	KPNB1	importin_subunit_beta-1_[Chrysemys_picta_bellii]	NA	21639	0.196362	0.00172343		CQ067	C17orf67	uncharacterized_protein_C17orf67_homolog_[Chrysemys_picta_bellii]	NA	81.9236	1.43949	0.0459572		GSXL3	NA	LOW_QUALITY_PROTEIN:_flavin-containing_monooxygenase_FMO_GS-OX4-like_[Chrysemys_picta_bellii]	NA	786.666	0.867715	2.55e-09		SCNNA	SCNN1A	amiloride-sensitive_sodium_channel_subunit_alpha_[Chrysemys_picta_bellii]	NA	1584.87	0.661306	2.15e-08		TPD54	NA	tumor_protein_D54_isoform_X13_[Chrysemys_picta_bellii]	NA	2295.94	0.556853	1.49e-05
RUVB2	NA	ruvB-like_2_[Chrysemys_picta_bellii]	NA	2679.39	0.335482	0.00172343		GT251	COLGALT1	procollagen_galactosyltransferase_1_[Chrysemys_picta_bellii]	NA	3131.08	0.364401	0.0460696		CRYAB	HSPB6	heat_shock_protein_beta-6_isoform_X1_[Chrysemys_picta_bellii]	NA	135.792	2.20376	2.71e-09		TMOD3	TMOD3	tropomodulin-3_isoform_X1_[Chrysemys_picta_bellii]	NA	2141.23	-0.51982	2.16e-08		POL3	NA	uncharacterized_protein_LOC103307407,_partial_[Chrysemys_picta_bellii]	NA	1048.36	0.827885	1.51e-05
RS14	RPS14	40S_ribosomal_protein_S14_[Chrysemys_picta_bellii]	NA	16717	0.183235	0.00172343		OGT1	OGT	UDP-N-acetylglucosamine--peptide_N-acetylglucosaminyltransferase_110_kDa_subunit_isoform_X2_[Chrysemys_picta_bellii]	NA	937.528	0.596445	0.0460696		NA	NA	NA	URS0000DF672F	2675.34	0.582108	2.71e-09		MYO1B	MYO1B	unconventional_myosin-Ib_isoform_X2_[Chrysemys_picta_bellii]	NA	231.415	-1.56921	2.2e-08		LAD1	NA	ladinin-1_[Chrysemys_picta_bellii]	NA	1520.72	0.69113	1.53e-05
TNIK	TNIK	TRAF2_and_NCK-interacting_protein_kinase_isoform_X12_[Chrysemys_picta_bellii]	NA	322.8	1.00156	0.00172343		PAX9	PAX9	paired_box_protein_Pax-9_[Chrysemys_picta_bellii]	NA	383.232	0.665398	0.0460696		NA	NA	NA	URS0000DFE831	225.1	1.59793	2.72e-09		HCDH	HADH	hydroxyacyl-coenzyme_A_dehydrogenase,_mitochondrial_[Chrysemys_picta_bellii]	NA	4902.95	0.367234	2.21e-08		CHP2	CHP2	calcineurin_B_homologous_protein_2_isoform_X1_[Chrysemys_picta_bellii]	NA	431.49	0.936348	1.53e-05
UAP1	UAP1	UDP-N-acetylhexosamine_pyrophosphorylase_isoform_X4_[Chrysemys_picta_bellii]	NA	2280.78	-0.366236	0.00172343		NKX32	NKX3-2	homeobox_protein_Nkx-3.2_[Chrysemys_picta_bellii]	NA	621.266	0.610065	0.0460696		YTHD1	YTHDF1	YTH_domain-containing_family_protein_1_isoform_X1_[Chrysemys_picta_bellii]	NA	5662.25	-0.415325	2.84e-09		NA	HMGN3	high_mobility_group_nucleosome-binding_domain-containing_protein_3_isoform_X1_[Chrysemys_picta_bellii]	NA	1554.69	-0.623008	2.24e-08		AMYP	NA	pancreatic_alpha-amylase-like_[Chrysemys_picta_bellii]	NA	976.711	-1.00921	1.53e-05
GTR3	NA	solute_carrier_family_2,_facilitated_glucose_transporter_member_3_[Chrysemys_picta_bellii]	NA	267.369	0.959856	0.00173508		LMX1B	LMX1B	LIM_homeobox_transcription_factor_1-beta_[Chrysemys_picta_bellii]	NA	1321.7	-0.466158	0.0460696		H2AZ	H2AFZ	histone_H2A.Z_[Chrysemys_picta_bellii]	NA	6468.45	-0.449167	2.86e-09		CLCA	CLTA	clathrin_light_chain_A_isoform_X2_[Chrysemys_picta_bellii]	NA	3104.36	0.469694	2.27e-08		BNC1	BNC1	zinc_finger_protein_basonuclin-1_[Chrysemys_picta_bellii]	NA	363.557	-1.04099	1.63e-05
SMAD3	SMAD3	mothers_against_decapentaplegic_homolog_3_[Chrysemys_picta_bellii]	NA	6280.45	-0.235857	0.00173564		TWST2	TWIST2	twist-related_protein_2_[Chrysemys_picta_bellii]	NA	231.417	0.917982	0.0460696		FKBP2	NA	peptidyl-prolyl_cis-trans_isomerase_FKBP2_isoform_X1_[Chrysemys_picta_bellii]	NA	1707.24	0.654506	2.92e-09		SLK	SLK	STE20-like_serine/threonine-protein_kinase_[Chrysemys_picta_bellii]	NA	1841.19	-0.629216	2.4e-08		3BHS	NA	3_beta-hydroxysteroid_dehydrogenase/Delta_5--_4-isomerase-like_[Chrysemys_picta_bellii]	NA	2080.9	-0.808806	1.63e-05
JUPI2	NA	jupiter_microtubule_associated_homolog_2_isoform_X1_[Chrysemys_picta_bellii]	NA	5512.51	0.250284	0.00175041		OREX	HCRT	orexin_isoform_X2_[Chrysemys_picta_bellii]	NA	506.74	-0.567013	0.0462062		GLYL3	NA	glycine_N-acyltransferase-like_protein_3,_partial_[Chrysemys_picta_bellii]	NA	233.203	2.1228	2.98e-09		CHM1B	CHMP1B	charged_multivesicular_body_protein_1b_[Chrysemys_picta_bellii]	NA	1470.32	-0.613587	2.47e-08		AKAP5	AKAP5	A-kinase_anchor_protein_5_[Chrysemys_picta_bellii]	NA	381.892	0.956276	1.63e-05
CHFR	CHFR	E3_ubiquitin-protein_ligase_CHFR_isoform_X3_[Chrysemys_picta_bellii]	NA	2081.44	-0.38656	0.00176783		UB2G2	UBE2G2	ubiquitin-conjugating_enzyme_E2_G2_isoform_X2_[Chrysemys_picta_bellii]	NA	1262.98	-0.528059	0.0463155		TAM41	TAMM41	phosphatidate_cytidylyltransferase,_mitochondrial_isoform_X1_[Chrysemys_picta_bellii]	NA	2419.25	-0.616129	3.05e-09		SRPX	SRPX	sushi_repeat-containing_protein_SRPX,_partial_[Chrysemys_picta_bellii]	NA	1101.89	-0.760923	2.58e-08		ACTH	NA	actin,_gamma-enteric_smooth_muscle_[Chrysemys_picta_bellii]	NA	1838.21	0.953236	1.65e-05
Z3H7A	ZC3H7A	zinc_finger_CCCH_domain-containing_protein_7A_isoform_X3_[Chrysemys_picta_bellii]	NA	270.543	-1.63264	0.00177785		NA	NA	paralemmin-3_[Chrysemys_picta_bellii]	NA	2704.5	-0.485741	0.0468125		CTR9	CTR9	RNA_polymerase-associated_protein_CTR9_homolog_[Chrysemys_picta_bellii]	NA	4737.34	-0.478669	3.11e-09		DSC2	NA	desmocollin-1_isoform_X1_[Chrysemys_picta_bellii]	NA	64.0267	9.6007	2.75e-08		CP2B4	NA	cytochrome_P450_2B4-like_isoform_X2_[Chrysemys_picta_bellii]	NA	297.948	1.07754	1.7e-05
TAZ	TAZ	tafazzin_isoform_X1_[Chrysemys_picta_bellii]	NA	989.756	0.491022	0.00182834		REST	REST	RE1-silencing_transcription_factor_[Chrysemys_picta_bellii]	NA	7883.76	-0.345996	0.046979		SMRCD	SMARCAD1	SWI/SNF-related_matrix-associated_actin-dependent_regulator_of_chromatin_subfamily_A_containing_DEAD/H_box_1_isoform_X2_[Chrysemys_picta_bellii]	NA	429.906	-1.31731	3.13e-09		F118A	FAM118A	protein_FAM118A_[Chrysemys_picta_bellii]	NA	621.236	-0.902239	2.88e-08		ATL4	ADAMTSL4	ADAMTS-like_protein_4_[Chrysemys_picta_bellii]	NA	1867.38	-0.66637	1.75e-05
PARP3	PARP3	poly_[ADP-ribose]_polymerase_3_[Chrysemys_picta_bellii]	NA	303.811	0.85934	0.00183014		FND3A	FNDC3A	fibronectin_type-III_domain-containing_protein_3A_isoform_X3_[Chrysemys_picta_bellii]	NA	266.995	0.83453	0.046979		COSA1	NA	collagen_alpha-1(XXVIII)_chain-like_[Chrysemys_picta_bellii]	NA	978.088	-0.886863	3.15e-09		TNPO3	TNPO3	transportin-3_isoform_X2_[Chrysemys_picta_bellii]	NA	2825.07	0.444419	3e-08		TGBR3	TGFBR3	transforming_growth_factor_beta_receptor_type_3_isoform_X1_[Chrysemys_picta_bellii]	NA	6629.96	-0.43862	1.85e-05
MFSD5	MFSD5	molybdate-anion_transporter_[Chrysemys_picta_bellii]	NA	1199.31	0.440532	0.00183226		ECHD2	ECHDC2	enoyl-CoA_hydratase_domain-containing_protein_2,_mitochondrial_isoform_X1_[Chrysemys_picta_bellii]	NA	75.8542	1.83876	0.046979		RT29	DAP3	28S_ribosomal_protein_S29,_mitochondrial_isoform_X2_[Chrysemys_picta_bellii]	NA	138.387	-2.78884	3.32e-09		LMA2L	LMAN2L	VIP36-like_protein_isoform_X2_[Chrysemys_picta_bellii]	NA	1588.94	0.596658	3.2e-08		CKAP4	CKAP4	cytoskeleton-associated_protein_4_[Chrysemys_picta_bellii]	NA	3522.38	-0.438816	1.9e-05
ZN423	ZNF423	zinc_finger_protein_423_isoform_X3_[Chrysemys_picta_bellii]	NA	466.336	-1.01119	0.00184688		ITA11	ITGA11	integrin_alpha-11_[Chrysemys_picta_bellii]	NA	342.414	0.649934	0.0477469		DDX17	NA	probable_ATP-dependent_RNA_helicase_DDX17_isoform_X1_[Chrysemys_picta_bellii]	NA	8068.85	0.486672	3.41e-09		LRP1	LRP1	LOW_QUALITY_PROTEIN:_prolow-density_lipoprotein_receptor-related_protein_1_[Chrysemys_picta_bellii]	NA	8980.99	0.39653	3.2e-08		BT1A1	NA	butyrophilin_subfamily_1_member_A1-like_isoform_X2_[Chrysemys_picta_bellii]	NA	515.689	1.02443	1.99e-05
DNM3A	DNMT3A	DNA_(cytosine-5)-methyltransferase_3A_isoform_X1_[Chrysemys_picta_bellii]	NA	729.857	-0.672491	0.00185092		CBX3	CBX3	chromobox_protein_homolog_3_isoform_X2_[Chrysemys_picta_bellii]	NA	2184.97	0.666358	0.0479404		PDLI7	PDLIM7	PDZ_and_LIM_domain_protein_7_isoform_X3_[Chrysemys_picta_bellii]	NA	2046.97	0.600532	3.41e-09		MPP8	MPHOSPH8	M-phase_phosphoprotein_8_isoform_X1_[Chrysemys_picta_bellii]	NA	833.835	-0.770624	3.21e-08		CP2H2	NA	cytochrome_P450_2H2-like,_partial_[Chrysemys_picta_bellii]	NA	360.418	-1.10039	2.03e-05
IGSF8	IGSF8	immunoglobulin_superfamily_member_8_[Chrysemys_picta_bellii]	NA	929.885	-0.511578	0.00186164		PARP6	PARP6	poly_[ADP-ribose]_polymerase_6_isoform_X7_[Chrysemys_picta_bellii]	NA	157.197	1.01257	0.0479404		PERI	NA	peripherin_[Chrysemys_picta_bellii]	NA	662.585	1.09558	3.72e-09		CTF1	CTF1	cardiotrophin-1_[Chrysemys_picta_bellii]	NA	1200.08	0.69079	3.27e-08		MYCN	NA	N-myc_proto-oncogene_protein_[Chrysemys_picta_bellii]	NA	609.343	-0.892889	2.07e-05
TAF7	TAF7	transcription_initiation_factor_TFIID_subunit_7-like_isoform_X2_[Chrysemys_picta_bellii]	NA	688.322	0.714715	0.00187308		BDH2	BDH2	3-hydroxybutyrate_dehydrogenase_type_2_[Chrysemys_picta_bellii]	NA	722.965	0.527772	0.0479915		PABP1	NA	polyadenylate-binding_protein_1_isoform_X2_[Chrysemys_picta_bellii]	NA	21917.5	0.287663	3.78e-09		SRPK1	SRPK1	SRSF_protein_kinase_1_isoform_X3_[Chrysemys_picta_bellii]	NA	74.1052	-3.09693	3.47e-08		CP21A	NA	steroid_21-hydroxylase_[Chrysemys_picta_bellii]	NA	3415.18	-0.790798	2.1e-05
NS1BP	IVNS1ABP	influenza_virus_NS1A-binding_protein_[Chrysemys_picta_bellii]	NA	4883.35	0.258564	0.00190181		VGLL2	VGLL2	transcription_cofactor_vestigial-like_protein_2_isoform_X2_[Chrysemys_picta_bellii]	NA	252.839	0.774181	0.0479915		S7A13	NA	LOW_QUALITY_PROTEIN:_solute_carrier_family_7_member_13_[Chrysemys_picta_bellii]	NA	848.81	0.831624	4.19e-09		HM14A	NA	high_mobility_group_nucleosome-binding_domain-containing_protein_5_isoform_X5_[Chrysemys_picta_bellii]	NA	6025.96	-0.346954	3.54e-08		K2C8	NA	keratin,_type_II_cytoskeletal_8-like_[Chrysemys_picta_bellii]	NA	234.991	1.16899	2.16e-05
FGFP3	FGFBP3	fibroblast_growth_factor-binding_protein_3_[Chrysemys_picta_bellii]	NA	466.28	0.75364	0.00191135		ASTRB	GRAMD1B	GRAM_domain-containing_protein_1B_isoform_X4_[Chrysemys_picta_bellii]	NA	768.609	-0.509358	0.0479915		NFAC3	NFATC3	nuclear_factor_of_activated_T-cells,_cytoplasmic_3_isoform_X2_[Chrysemys_picta_bellii]	NA	890.564	-0.821823	4.2e-09		LITAF	LITAF	lipopolysaccharide-induced_tumor_necrosis_factor-alpha_factor_[Chrysemys_picta_bellii]	NA	1657.65	-0.575663	3.58e-08		PLCL2	NA	inactive_phospholipase_C-like_protein_2,_partial_[Chrysemys_picta_bellii]	NA	1082.61	-0.880778	2.22e-05
C1QR1	NA	complement_component_C1q_receptor_[Chrysemys_picta_bellii]	NA	922.626	0.5395	0.00191197		NSUN2	NSUN2	tRNA_(cytosine(34)-C(5))-methyltransferase_isoform_X2_[Chrysemys_picta_bellii]	NA	234.168	-0.791216	0.0485959		GTR5	SLC2A5	solute_carrier_family_2,_facilitated_glucose_transporter_member_5_[Chrysemys_picta_bellii]	NA	394.216	1.21214	4.3e-09		NA	NA	titin-like_isoform_X1_[Chrysemys_picta_bellii]	NA	316.396	-1.28357	3.65e-08		CAH13	CA13	carbonic_anhydrase_13_isoform_X1_[Chrysemys_picta_bellii]	NA	1184.74	0.795416	2.24e-05
ABLM1	ABLIM1	actin-binding_LIM_protein_1_isoform_X2_[Chrysemys_picta_bellii]	NA	420.143	0.950305	0.00194339		MTAP2	NA	microtubule-associated_protein_2-like_isoform_X3_[Chrysemys_picta_bellii]	NA	549.978	0.847108	0.0489944		TRI62	TRIM62	E3_ubiquitin-protein_ligase_TRIM62_isoform_X1_[Chrysemys_picta_bellii]	NA	76.6828	-9.66377	4.47e-09		CO4A6	COL4A6	collagen_alpha-6(IV)_chain_isoform_X2_[Chrysemys_picta_bellii]	NA	1884.75	0.528201	3.69e-08		DPP8	DPP8	dipeptidyl_peptidase_8_[Chrysemys_picta_bellii]	NA	1248.71	-0.704205	2.34e-05
RS8	RPS8	40S_ribosomal_protein_S8_[Chrysemys_picta_bellii]	NA	37157.8	0.176937	0.00194599		DCX	DCX	neuronal_migration_protein_doublecortin_isoform_X3_[Chrysemys_picta_bellii]	NA	3276.24	0.387593	0.0489944		ACADM	ACADM	medium-chain_specific_acyl-CoA_dehydrogenase,_mitochondrial_isoform_X2_[Chrysemys_picta_bellii]	NA	1238.29	0.718506	4.63e-09		CC170	CCDC170	coiled-coil_domain-containing_protein_170_isoform_X1_[Chrysemys_picta_bellii]	NA	1280.64	-0.687337	3.69e-08		1C01	NA	patr_class_I_histocompatibility_antigen,_B-1_alpha_chain-like,_partial_[Chrysemys_picta_bellii]	NA	203.949	-1.64383	2.34e-05
PIEZ1	PIEZO1	piezo-type_mechanosensitive_ion_channel_component_1_isoform_X1_[Chrysemys_picta_bellii]	NA	3354.29	0.331618	0.00195267		NNMT	NA	nicotinamide_N-methyltransferase-like_isoform_X1_[Chrysemys_picta_bellii]	NA	112.076	1.10731	0.0493057		CYTL1	CYTL1	cytokine-like_protein_1_[Chrysemys_picta_bellii]	NA	110.826	2.49195	4.75e-09		P85B	NA	phosphatidylinositol_3-kinase_regulatory_subunit_beta_isoform_X1_[Chrysemys_picta_bellii]	NA	3010.49	0.428722	3.72e-08		SARG	C1orf116	specifically_androgen-regulated_gene_protein_[Chrysemys_picta_bellii]	NA	447.078	0.879218	2.39e-05
DNJA1	NA	dnaJ_homolog_subfamily_A_member_1_[Chrysemys_picta_bellii]	NA	2894.3	0.30466	0.00196031		LTBP1	LTBP1	latent-transforming_growth_factor_beta-binding_protein_1_isoform_X4_[Chrysemys_picta_bellii]	NA	1142.46	0.422668	0.0493057		HTSF1	HTATSF1	HIV_Tat-specific_factor_1_[Chrysemys_picta_bellii]	NA	3380.78	-0.463055	4.8e-09		SEM3D	SEMA3D	semaphorin-3D_[Chrysemys_picta_bellii]	NA	1305.27	-0.638657	3.73e-08		LRP12	LRP12	low-density_lipoprotein_receptor-related_protein_12_isoform_X2_[Chrysemys_picta_bellii]	NA	188.572	-1.417	2.39e-05
ATAD1	ATAD1	ATPase_family_AAA_domain-containing_protein_1_isoform_X1_[Chrysemys_picta_bellii]	NA	3473.81	-0.28149	0.00197399		CNRP1	NA	CB1_cannabinoid_receptor-interacting_protein_1_[Chrysemys_picta_bellii]	NA	205.976	0.826902	0.0493057		CAPR1	CAPRIN1	caprin-1_isoform_X1_[Chrysemys_picta_bellii]	NA	16699.5	0.340206	5.08e-09		GAB1	GAB1	GRB2-associated-binding_protein_1_isoform_X5_[Chrysemys_picta_bellii]	NA	490.307	-1.05851	3.73e-08		RHL	NA	RH-like_protein_isoform_X1_[Chrysemys_picta_bellii]	NA	247.523	-1.22642	2.43e-05
CO4A2	COL4A2	collagen_alpha-2(IV)_chain_[Chrysemys_picta_bellii]	NA	8969.84	0.212512	0.00197399		GDF10	GDF10	growth/differentiation_factor_10_[Chrysemys_picta_bellii]	NA	690.684	0.51607	0.0493363		CBPN	NA	carboxypeptidase_N_catalytic_chain_[Chrysemys_picta_bellii]	NA	1053.28	0.763891	5.35e-09		HUWE1	HUWE1	LOW_QUALITY_PROTEIN:_E3_ubiquitin-protein_ligase_HUWE1_[Chrysemys_picta_bellii]	NA	7175.84	0.373606	3.75e-08		IYD1	IYD	iodotyrosine_deiodinase_1_[Chrysemys_picta_bellii]	NA	2049.43	0.811452	2.44e-05
PGH1	PTGS1	prostaglandin_G/H_synthase_1_[Chrysemys_picta_bellii]	NA	823.623	0.523518	0.00197399		HES5	NA	transcription_factor_HES-5-like_[Chrysemys_picta_bellii]	NA	249.722	0.860856	0.0494615		PR15L	PRR15L	proline-rich_protein_15-like_protein_[Chrysemys_picta_bellii]	NA	1435.67	0.674832	5.41e-09		EAA3	SLC1A1	LOW_QUALITY_PROTEIN:_excitatory_amino_acid_transporter_3_[Chrysemys_picta_bellii]	NA	1077.44	0.75398	3.75e-08		IFRD1	IFRD1	LOW_QUALITY_PROTEIN:_interferon-related_developmental_regulator_1_[Chrysemys_picta_bellii]	NA	2461.09	-0.458266	2.47e-05
PROF1	PFN1	profilin-1_[Chrysemys_picta_bellii]	NA	14388.6	0.215584	0.00199441		CAVN2	NA	caveolae-associated_protein_2_[Chrysemys_picta_bellii]	NA	1912.85	0.360139	0.049594		ARSD	NA	arylsulfatase_D-like_[Chrysemys_picta_bellii]	NA	245.539	1.54344	5.85e-09		RS20	RPS20	40S_ribosomal_protein_S20_[Chrysemys_picta_bellii]	NA	16338.4	-0.24927	3.79e-08		FTCD	FTCD	formimidoyltransferase-cyclodeaminase_[Chrysemys_picta_bellii]	NA	493.222	0.919417	2.49e-05
ASML	ASMTL	N-acetylserotonin_O-methyltransferase-like_protein_isoform_X1_[Chrysemys_picta_bellii]	NA	1326.67	-0.438387	0.00200154		CC190	NA	coiled-coil_domain-containing_protein_190_[Chrysemys_picta_bellii]	NA	1022.76	-0.500568	0.0496525		LAMA2	NA	laminin_subunit_alpha-2_isoform_X10_[Chrysemys_picta_bellii]	NA	866.206	0.8096	5.86e-09		ELOV6	ELOVL3	elongation_of_very_long_chain_fatty_acids_protein_3_[Chrysemys_picta_bellii]	NA	1077.36	0.883734	3.86e-08		RT29	DAP3	28S_ribosomal_protein_S29,_mitochondrial_isoform_X2_[Chrysemys_picta_bellii]	NA	72.4445	-2.17964	2.49e-05
STAU1	STAU1	double-stranded_RNA-binding_protein_Staufen_homolog_1_isoform_X4_[Chrysemys_picta_bellii]	NA	11301.8	0.257417	0.00200154		SMG7	SMG7	protein_SMG7_isoform_X1_[Chrysemys_picta_bellii]	NA	3045.9	-0.352656	0.0497912		WFDC2	NA	waprin-Phi1-like_[Chrysemys_picta_bellii]	NA	646.913	0.970234	5.94e-09		TXNIP	TXNIP	thioredoxin-interacting_protein_isoform_X1_[Chrysemys_picta_bellii]	NA	4799.74	0.543676	4.03e-08		B3GA1	NA	galactosylgalactosylxylosylprotein_3-beta-glucuronosyltransferase_1-like_[Chrysemys_picta_bellii]	NA	87.9336	-2.08272	2.49e-05
MRC1	NA	macrophage_mannose_receptor_1_isoform_X1_[Chrysemys_picta_bellii]	NA	342.704	0.917647	0.00200628		PDIA6	PDIA6	protein_disulfide-isomerase_A6_[Chrysemys_picta_bellii]	NA	7568.97	0.342167	0.0499193		NID1	NID1	nidogen-1_[Chrysemys_picta_bellii]	NA	7706.28	0.402233	6.2e-09		MMSA	ALDH6A1	methylmalonate-semialdehyde_dehydrogenase_[acylating],_mitochondrial_[Chrysemys_picta_bellii]	NA	3387.35	0.493759	4.07e-08		EPHA7	EPHA7	ephrin_type-A_receptor_7_isoform_X1_[Chrysemys_picta_bellii]	NA	2100.75	0.476115	2.49e-05
NA	PCP4L1	Purkinje_cell_protein_4-like_protein_1_[Chrysemys_picta_bellii]	NA	2217.18	-0.341639	0.00200628		DICER	DICER1	endoribonuclease_Dicer_[Chrysemys_picta_bellii]	NA	4635	-0.372445	0.0512883		CNN1	CNN1	calponin-1_[Chrysemys_picta_bellii]	NA	489.161	1.16736	6.22e-09		TAM41	TAMM41	phosphatidate_cytidylyltransferase,_mitochondrial_isoform_X1_[Chrysemys_picta_bellii]	NA	1288.47	-0.685732	4.34e-08		ASH2L	ASH2L	set1/Ash2_histone_methyltransferase_complex_subunit_ASH2_isoform_X2_[Chrysemys_picta_bellii]	NA	1578.19	-0.558429	2.5e-05
CATA	CAT	catalase_isoform_X2_[Chrysemys_picta_bellii]	NA	538.878	-0.824993	0.00201396		RL6	NA	60S_ribosomal_protein_L6_[Chrysemys_picta_bellii]	NA	31072.7	0.388566	0.0515341		PSA2	NA	proteasome_subunit_alpha_type-2_[Chrysemys_picta_bellii]	NA	4535.45	-0.420981	6.26e-09		KMT2C	KMT2C	histone-lysine_N-methyltransferase_2C_isoform_X6_[Chrysemys_picta_bellii]	NA	1410.87	0.672618	4.55e-08		MAON	ME3	NADP-dependent_malic_enzyme,_mitochondrial_isoform_X1_[Chrysemys_picta_bellii]	NA	1492.2	0.556151	2.52e-05
MYH9	MYH9	myosin-9_[Chrysemys_picta_bellii]	NA	19299.1	0.184888	0.00202928		EIF3F	EIF3F	eukaryotic_translation_initiation_factor_3_subunit_F_isoform_X2_[Chrysemys_picta_bellii]	NA	5597.14	0.360431	0.0515341		MORN4	MORN4	MORN_repeat-containing_protein_4_[Chrysemys_picta_bellii]	NA	551.706	-1.04553	6.84e-09		LCK	LCK	tyrosine-protein_kinase_Lck_isoform_X1_[Chrysemys_picta_bellii]	NA	588.446	0.933889	4.62e-08		CAB45	SDF4	45_kDa_calcium-binding_protein_[Chrysemys_picta_bellii]	NA	1756.99	-0.524912	2.53e-05
S6A15	NA	LOW_QUALITY_PROTEIN:_sodium-dependent_neutral_amino_acid_transporter_B(0)AT2_[Chrysemys_picta_bellii]	NA	1992.25	-0.353931	0.00207015		MDM2	MDM2	E3_ubiquitin-protein_ligase_Mdm2_isoform_X2_[Chrysemys_picta_bellii]	NA	582.231	-0.53846	0.0519362		MVP	MVP	major_vault_protein_[Gallus_gallus]	NA	1589.44	0.66376	7.26e-09		T4S5	NA	transmembrane_4_L6_family_member_5-like_[Chrysemys_picta_bellii]	NA	245.71	1.70416	4.62e-08		CP2DE	NA	cytochrome_P450_2D14-like_[Chrysemys_picta_bellii]	NA	549.258	0.927761	2.54e-05
HUNK	HUNK	hormonally_up-regulated_neu_tumor-associated_kinase_isoform_X1_[Chrysemys_picta_bellii]	NA	3099.34	0.294734	0.00207974		WNT2B	WNT2B	protein_Wnt-2b_[Chrysemys_picta_bellii]	NA	301.877	0.772747	0.0522235		SOX11	SOX11	transcription_factor_SOX-11_[Chrysemys_picta_bellii]	NA	4006.36	-0.434873	7.33e-09		MOT5	SLC16A4	monocarboxylate_transporter_5_isoform_X2_[Chrysemys_picta_bellii]	NA	1763.26	0.559611	4.68e-08		TWSG1	TWSG1	twisted_gastrulation_protein_homolog_1_[Chrysemys_picta_bellii]	NA	3917.43	-0.42488	2.57e-05
KIF15	KIF15	kinesin-like_protein_KIF15_[Chrysemys_picta_bellii]	NA	10504.7	-0.238438	0.0021036		CATL1	NA	cathepsin_L1_[Chrysemys_picta_bellii]	NA	4408.84	0.386776	0.0526252		ATF6B	ATF6B	cyclic_AMP-dependent_transcription_factor_ATF-6_beta_[Chrysemys_picta_bellii]	NA	3510.39	0.460918	8.3e-09		MTPN	MTPN	myotrophin_[Chrysemys_picta_bellii]	NA	6274.88	-0.375139	4.79e-08		DYN3	NA	dynamin-3_isoform_X2_[Chrysemys_picta_bellii]	NA	74.6875	2.34872	2.57e-05
PRAF1	NA	prenylated_Rab_acceptor_protein_1_[Chrysemys_picta_bellii]	NA	1505.16	0.396738	0.00211123		MSH3	MSH3	DNA_mismatch_repair_protein_Msh3_isoform_X1_[Chrysemys_picta_bellii]	NA	564.122	0.642796	0.0530816		MP2K4	MAP2K4	dual_specificity_mitogen-activated_protein_kinase_kinase_4_isoform_X3_[Chrysemys_picta_bellii]	NA	1570.44	-0.736403	8.65e-09		VILI	VILL	villin-like_protein_[Chrysemys_picta_bellii]	NA	3038.33	0.514902	4.8e-08		RN213	NA	E3_ubiquitin-protein_ligase_RNF213_isoform_X4_[Chrysemys_picta_bellii]	NA	1548.07	-0.881999	2.57e-05
AMFR	AMFR	E3_ubiquitin-protein_ligase_AMFR_isoform_X3_[Chrysemys_picta_bellii]	NA	3074.56	-0.309373	0.00216504		SC5A2	SLC5A2	sodium/glucose_cotransporter_2_[Chrysemys_picta_bellii]	NA	160.545	0.932265	0.0537916		DHI2	NA	corticosteroid_11-beta-dehydrogenase_isozyme_2_[Chrysemys_picta_bellii]	NA	1036.88	0.745693	8.8e-09		SPB10	NA	serpin_B10-like_isoform_X2_[Chrysemys_picta_bellii]	NA	183.599	-2.46426	4.81e-08		CHC10	CHCHD10	coiled-coil-helix-coiled-coil-helix_domain-containing_protein_10,_mitochondrial_isoform_X2_[Chrysemys_picta_bellii]	NA	4106.34	0.545276	2.64e-05
CBX1	CBX1	chromobox_protein_homolog_1_[Chrysemys_picta_bellii]	NA	10743.6	0.23693	0.00216504		RL10A	NA	60S_ribosomal_protein_L10a_[Chrysemys_picta_bellii]	NA	19068.7	0.320063	0.0539117		DICER	DICER1	endoribonuclease_Dicer_[Chrysemys_picta_bellii]	NA	4990.46	-0.428166	8.88e-09		CO5	C5	complement_C5_[Chrysemys_picta_bellii]	NA	401.438	1.08188	5.31e-08		MOT2	NA	monocarboxylate_transporter_2-like_isoform_X1_[Chrysemys_picta_bellii]	NA	465.206	-0.855419	2.67e-05
RFNG	RFNG	beta-1,3-N-acetylglucosaminyltransferase_radical_fringe_[Chrysemys_picta_bellii]	NA	1830.4	-0.448769	0.00216939		ADPGK	ADPGK	ADP-dependent_glucokinase_isoform_X1_[Chrysemys_picta_bellii]	NA	3158	-0.446124	0.0539265		AKT	AKT1	RAC-alpha_serine/threonine-protein_kinase_[Chrysemys_picta_bellii]	NA	3931.23	-0.468325	9.02e-09		ZO1	TJP1	tight_junction_protein_ZO-1_isoform_X5_[Chrysemys_picta_bellii]	NA	1328.23	0.68462	5.5e-08		TGM3	NA	protein-glutamine_gamma-glutamyltransferase_E-like_[Chrysemys_picta_bellii]	NA	1208.54	0.868166	2.67e-05
CHRD	NA	chordin,_partial_[Chrysemys_picta_bellii]	NA	825.779	0.74655	0.0021848		MERL	NF2	merlin_isoform_X4_[Chrysemys_picta_bellii]	NA	1865.75	-0.524104	0.0541231		COX42	COX4I2	LOW_QUALITY_PROTEIN:_cytochrome_c_oxidase_subunit_4_isoform_1,_mitochondrial_[Chrysemys_picta_bellii]	NA	3802.5	0.443137	9.11e-09		PELP1	PELP1	LOW_QUALITY_PROTEIN:_proline-,_glutamic_acid-_and_leucine-rich_protein_1_[Chrysemys_picta_bellii]	NA	2403.82	0.508245	5.69e-08		NEUS	SERPINI1	neuroserpin_[Chrysemys_picta_bellii]	NA	7202.6	-0.375317	2.71e-05
H2AZ	H2AFZ	histone_H2A.Z_[Chrysemys_picta_bellii]	NA	10556.9	-0.24281	0.00218682		NR4A1	NR4A1	nuclear_receptor_subfamily_4_group_A_member_1_[Chrysemys_picta_bellii]	NA	361.212	0.820885	0.0546067		TRI65	TRIM65	tripartite_motif-containing_protein_65_[Chrysemys_picta_bellii]	NA	216.428	1.61035	9.52e-09		KPCB	PRKCB	protein_kinase_C_beta_type_isoform_X1_[Chrysemys_picta_bellii]	NA	762.207	-0.818342	5.69e-08		NCF4	NA	cytokine_receptor_common_subunit_beta-like_[Chrysemys_picta_bellii]	NA	1110.83	0.625331	2.78e-05
XRN2	XRN2	5'-3'_exoribonuclease_2_isoform_X1_[Chrysemys_picta_bellii]	NA	6541.05	-0.250117	0.00219493		I11RA	NA	interleukin-11_receptor_subunit_alpha_isoform_X1_[Chrysemys_picta_bellii]	NA	2565.56	-0.365176	0.0546128		NA	LRP2	low-density_lipoprotein_receptor-related_protein_2_isoform_X3_[Chrysemys_picta_bellii]	NA	664.556	0.982952	9.78e-09		PPIG	PPIG	LOW_QUALITY_PROTEIN:_peptidyl-prolyl_cis-trans_isomerase_G_[Chrysemys_picta_bellii]	NA	1360.53	-0.626836	6.14e-08		MECOM	MECOM	MDS1_and_EVI1_complex_locus_protein_EVI1_isoform_X2_[Chrysemys_picta_bellii]	NA	877.101	0.742589	2.82e-05
P85B	NA	phosphatidylinositol_3-kinase_regulatory_subunit_beta_isoform_X2_[Chrysemys_picta_bellii]	NA	578.892	0.878217	0.00228314										TSN4	NA	tetraspanin-4-like_[Chrysemys_picta_bellii]	NA	1314.64	0.658106	9.83e-09		PCSK9	PCSK9	proprotein_convertase_subtilisin/kexin_type_9_[Chrysemys_picta_bellii]	NA	801.245	0.792176	6.24e-08		OS9	OS9	protein_OS-9_isoform_X2_[Chrysemys_picta_bellii]	NA	5570.97	-0.381261	2.92e-05
RPN2	RPN2	dolichyl-diphosphooligosaccharide--protein_glycosyltransferase_subunit_2_isoform_X2_[Chrysemys_picta_bellii]	NA	11478.1	0.204954	0.0022832										GPBL1	GPBP1L1	vasculin-like_protein_1_isoform_X1_[Chrysemys_picta_bellii]	NA	1144.63	0.745584	9.86e-09		SF01	SF1	splicing_factor_1_isoform_X2_[Chrysemys_picta_bellii]	NA	3035.71	0.478474	6.64e-08		S26A1	SLC26A1	sulfate_anion_transporter_1_[Chrysemys_picta_bellii]	NA	6223.81	0.705314	3e-05
COAC	PPCDC	phosphopantothenoylcysteine_decarboxylase_isoform_X1_[Chrysemys_picta_bellii]	NA	3404.36	0.290686	0.00237209										CO6A3	NA	collagen_alpha-4(VI)_chain-like,_partial_[Chrysemys_picta_bellii]	NA	175.632	1.93896	9.87e-09		ALDOB	ALDOB	fructose-bisphosphate_aldolase_B_[Chrysemys_picta_bellii]	NA	31553.1	0.8247	6.93e-08		SNX25	SNX25	sorting_nexin-25_isoform_X4_[Chrysemys_picta_bellii]	NA	235.669	-1.1842	3.11e-05
SFXN2	SFXN2	sideroflexin-2_[Chrysemys_picta_bellii]	NA	4583.07	0.279779	0.00239938										MAON	ME3	NADP-dependent_malic_enzyme,_mitochondrial_isoform_X1_[Chrysemys_picta_bellii]	NA	1229.58	0.706977	1.06e-08		MBOA5	LPCAT3	lysophospholipid_acyltransferase_5_[Chrysemys_picta_bellii]	NA	12922.2	0.281114	6.97e-08		SLC31	SLC3A1	neutral_and_basic_amino_acid_transport_protein_rBAT_[Chrysemys_picta_bellii]	NA	3647.54	0.507554	3.12e-05
HYAS2	NA	hyaluronan_synthase_2_[Chrysemys_picta_bellii]	NA	1599.08	0.417355	0.00244116										KAD2	AK2	adenylate_kinase_2,_mitochondrial_isoform_X1_[Chrysemys_picta_bellii]	NA	3328.21	-0.508953	1.06e-08		SUMO3	SUMO3	small_ubiquitin-related_modifier_3_[Chrysemys_picta_bellii]	NA	2024.85	-0.572597	7.14e-08		SRSF4	NA	serine/arginine-rich_splicing_factor_5-like_isoform_X2_[Chrysemys_picta_bellii]	NA	2347.94	-0.490188	3.2e-05
SLIP	NA	uncharacterized_protein_LOC101942721_[Chrysemys_picta_bellii]	NA	1404.62	0.572698	0.00246975										PGGHG	PGGHG	protein-glucosylgalactosylhydroxylysine_glucosidase_isoform_X2_[Chrysemys_picta_bellii]	NA	628.375	0.954934	1.07e-08		TYB4	NA	thymosin_beta-4_[Chrysemys_picta_bellii]	NA	20781.1	-0.408961	7.17e-08		S23A3	NA	solute_carrier_family_23_member_3_[Chrysemys_picta_bellii]	NA	4392.31	0.63363	3.3e-05
TANC2	TANC2	protein_TANC2_isoform_X5_[Chrysemys_picta_bellii]	NA	1262.39	-0.42325	0.00246975										PEX19	NA	peroxisomal_biogenesis_factor_19_isoform_X2_[Chrysemys_picta_bellii]	NA	2766.87	-0.715309	1.08e-08		KIF12	NA	kinesin-like_protein_KIF12_isoform_X1_[Chrysemys_picta_bellii]	NA	968.526	0.717098	7.17e-08		ECHA	HADHA	trifunctional_enzyme_subunit_alpha,_mitochondrial_isoform_X2_[Chrysemys_picta_bellii]	NA	8730.89	0.392596	3.34e-05
SYMPK	SYMPK	symplekin_isoform_X2_[Chrysemys_picta_bellii]	NA	7124.03	0.247605	0.0025002										TYRP1	TYRP1	5,6-dihydroxyindole-2-carboxylic_acid_oxidase_[Chrysemys_picta_bellii]	NA	458.532	1.10208	1.15e-08		CAH15	NA	carbonic_anhydrase_15-like_[Chrysemys_picta_bellii]	NA	5446.73	0.433764	7.47e-08		NA	NA	antimicrobial_peptide_NK-lysin-like_[Chrysemys_picta_bellii]	NA	246.28	-1.17994	3.36e-05
NETR	NA	neurotrypsin-like_[Chrysemys_picta_bellii]	NA	202.799	1.02182	0.00252038										DYSF	DYSF	dysferlin_isoform_X2_[Chrysemys_picta_bellii]	NA	1903.61	0.578996	1.15e-08		CIRBP	NA	cold-inducible_RNA-binding_protein-like_[Chrysemys_picta_bellii]	NA	25015.8	-0.262687	8.04e-08		SFXN1	SFXN1	sideroflexin-1_isoform_X1_[Chrysemys_picta_bellii]	NA	476.085	0.908017	3.38e-05
NA	MARVELD1	MARVEL_domain-containing_protein_1_[Chrysemys_picta_bellii]	NA	519.692	0.741862	0.0025404										TDG	TDG	G/T_mismatch-specific_thymine_DNA_glycosylase_isoform_X2_[Chrysemys_picta_bellii]	NA	1466.26	-0.744225	1.15e-08		BRD7	BRD7	bromodomain-containing_protein_7_isoform_X2_[Chrysemys_picta_bellii]	NA	2056.82	-0.497728	8.41e-08		TPBGL	TPBGL	trophoblast_glycoprotein-like_[Chrysemys_picta_bellii]	NA	1706.85	0.810709	3.49e-05
LRC40	LRRC40	leucine-rich_repeat-containing_protein_40_isoform_X1_[Chrysemys_picta_bellii]	NA	1984.32	0.435912	0.00258507										TPC1	NA	two_pore_calcium_channel_protein_1-like_isoform_X1_[Chrysemys_picta_bellii]	NA	1569.28	0.665114	1.15e-08		UTRO	UTRN	LOW_QUALITY_PROTEIN:_utrophin_[Chrysemys_picta_bellii]	NA	3000.7	0.452607	8.71e-08		CTF1	CTF1	cardiotrophin-1_[Chrysemys_picta_bellii]	NA	1125.23	0.651299	3.57e-05
PRRX1	PRRX1	paired_mesoderm_homeobox_protein_1_isoform_X1_[Chrysemys_picta_bellii]	NA	3271.91	-0.290506	0.00261114										DMRT2	DMRT2	doublesex-_and_mab-3-related_transcription_factor_2_[Chrysemys_picta_bellii]	NA	645.256	-1.04139	1.17e-08		NA	NA	matrix-remodeling-associated_protein_7_isoform_X3_[Chrysemys_picta_bellii]	NA	2120.27	-0.543498	8.92e-08		ST3A1	NA	amine_sulfotransferase-like_[Chrysemys_picta_bellii]	NA	646.984	1.03439	3.61e-05
NA	NA	NA	URS0000DFA924	3155.27	0.310941	0.00261767										VDAC2	VDAC2	voltage-dependent_anion-selective_channel_protein_2_[Chrysemys_picta_bellii]	NA	18137.9	-0.300812	1.26e-08		HAND2	HAND2	heart-_and_neural_crest_derivatives-expressed_protein_2_[Chrysemys_picta_bellii]	NA	3450.6	-0.733316	9.09e-08		PCBP4	PCBP4	poly(rC)-binding_protein_4_isoform_X2_[Chrysemys_picta_bellii]	NA	594.65	-0.83304	3.63e-05
HUTI	AMDHD1	probable_imidazolonepropionase_[Chrysemys_picta_bellii]	NA	589.857	0.692564	0.00261988										SND1	SND1	staphylococcal_nuclease_domain-containing_protein_1_[Chrysemys_picta_bellii]	NA	10963	0.335915	1.26e-08		ANR46	ANKRD46	ankyrin_repeat_domain-containing_protein_46_[Chrysemys_picta_bellii]	NA	2132.05	-0.572975	9.12e-08		K1324	KIAA1324	UPF0577_protein_KIAA1324_homolog_isoform_X1_[Chrysemys_picta_bellii]	NA	605.09	0.749205	3.64e-05
CDK1	CDK1	cyclin-dependent_kinase_1_[Chrysemys_picta_bellii]	NA	5615.54	0.245863	0.0026318										MYOZ2	MYOZ2	myozenin-2_isoform_X1_[Chrysemys_picta_bellii]	NA	976.633	0.751775	1.26e-08		TM269	TMEM269	transmembrane_protein_269_isoform_X1_[Chrysemys_picta_bellii]	NA	2060.74	0.506484	9.6e-08		SCO1	SCO1	protein_SCO1_homolog,_mitochondrial_[Chrysemys_picta_bellii]	NA	165.703	-1.54136	3.67e-05
ADAD2	NA	adenosine_deaminase_domain-containing_protein_2_isoform_X1_[Chrysemys_picta_bellii]	NA	144.126	1.28259	0.00263557										MYO7A	MYO7A	unconventional_myosin-VIIa_[Chrysemys_picta_bellii]	NA	996.884	0.883479	1.26e-08		NDUV1	NDUFV1	NADH_dehydrogenase_[ubiquinone]_flavoprotein_1,_mitochondrial_[Chrysemys_picta_bellii]	NA	7267.92	0.32756	9.65e-08		PPBI	NA	intestinal-type_alkaline_phosphatase_[Chrysemys_picta_bellii]	NA	2112.58	-0.475708	3.67e-05
ATX1L	ATXN1L	ataxin-1-like_[Chrysemys_picta_bellii]	NA	2151.15	-0.369499	0.00265793										PALM	PALM	paralemmin-1_isoform_X2_[Chrysemys_picta_bellii]	NA	1423.04	0.641499	1.3e-08		ISM1	ISM1	isthmin-1_[Chrysemys_picta_bellii]	NA	637.719	-1.10628	1.02e-07		SIM1	SIM1	single-minded_homolog_1_[Chrysemys_picta_bellii]	NA	1400.04	0.577928	3.74e-05
ZHANG	CREBZF	CREB/ATF_bZIP_transcription_factor_[Chrysemys_picta_bellii]	NA	1433	-0.394484	0.00266053										ETV4	ETV4	LOW_QUALITY_PROTEIN:_ETS_translocation_variant_4_[Chrysemys_picta_bellii]	NA	1247.83	-0.695008	1.4e-08		ARF1	ARF1	ADP-ribosylation_factor_1_[Chrysemys_picta_bellii]	NA	11465.4	-0.316698	1.03e-07		ZN423	ZNF423	zinc_finger_protein_423_isoform_X5_[Chrysemys_picta_bellii]	NA	1054.42	-0.694004	3.75e-05
IF4G2	EIF4G2	eukaryotic_translation_initiation_factor_4_gamma_2,_partial_[Chrysemys_picta_bellii]	NA	75170.4	-0.153596	0.00266053										DDX46	DDX46	probable_ATP-dependent_RNA_helicase_DDX46_isoform_X1_[Chrysemys_picta_bellii]	NA	5797.1	-0.437723	1.4e-08		RL6	NA	60S_ribosomal_protein_L6_[Chrysemys_picta_bellii]	NA	27123.8	-0.264998	1.05e-07		RCC2	RCC2	LOW_QUALITY_PROTEIN:_protein_RCC2_[Chrysemys_picta_bellii]	NA	2762.4	-0.691721	3.75e-05
PDIA3	PDIA3	protein_disulfide-isomerase_A3_[Chrysemys_picta_bellii]	NA	21327.6	0.193926	0.00266053										PMVK	PMVK	phosphomevalonate_kinase_[Chrysemys_picta_bellii]	NA	4698.67	-0.423002	1.44e-08		CSPG2	VCAN	versican_core_protein_isoform_X1_[Chrysemys_picta_bellii]	NA	5384.34	-0.391544	1.1e-07		GCDH	GCDH	glutaryl-CoA_dehydrogenase,_mitochondrial_[Chrysemys_picta_bellii]	NA	3738.66	0.638102	3.82e-05
CDN1C	CDKN1C	cyclin-dependent_kinase_inhibitor_1C_[Chrysemys_picta_bellii]	NA	178.129	-1.28285	0.00266851										NKD1	NKD1	protein_naked_cuticle_homolog_1_isoform_X2_[Chrysemys_picta_bellii]	NA	127.414	-2.42108	1.47e-08		NXP20	FAM114A1	protein_NOXP20_isoform_X1_[Chrysemys_picta_bellii]	NA	1019.68	-0.692294	1.13e-07		ABEC1	NA	C-_U-editing_enzyme_APOBEC-1-like_isoform_X3_[Chrysemys_picta_bellii]	NA	85.9695	-2.39485	3.85e-05
HMOX2	HMOX2	heme_oxygenase_2_[Chrysemys_picta_bellii]	NA	1646.24	-0.371425	0.00267164										SUOX	NA	sulfite_oxidase,_mitochondrial_[Chrysemys_picta_bellii]	NA	1189.72	0.69885	1.49e-08		ANKY2	ANKMY2	ankyrin_repeat_and_MYND_domain-containing_protein_2_[Chrysemys_picta_bellii]	NA	1236.28	-0.647682	1.14e-07		COQA1	NA	collagen_alpha-1(XXVI)_chain_isoform_X1_[Chrysemys_picta_bellii]	NA	12579	0.37006	3.88e-05
RERG	RERG	ras-related_and_estrogen-regulated_growth_inhibitor_isoform_X2_[Chrysemys_picta_bellii]	NA	564.487	-0.652654	0.00269203										SLK	SLK	STE20-like_serine/threonine-protein_kinase_[Chrysemys_picta_bellii]	NA	3900.48	-0.500157	1.49e-08		S39A1	SLC39A1	zinc_transporter_ZIP1_[Chrysemys_picta_bellii]	NA	2008.12	0.532333	1.18e-07		PRGC1	NA	LOW_QUALITY_PROTEIN:_peroxisome_proliferator-activated_receptor_gamma_coactivator_1-alpha_[Chrysemys_picta_bellii]	NA	1457.31	0.528028	3.94e-05
MSX2	MSX2	homeobox_protein_MSX-2_[Chrysemys_picta_bellii]	NA	1425.06	-0.403236	0.00271587										FOXP4	FOXP4	forkhead_box_protein_P4_isoform_X1_[Chrysemys_picta_bellii]	NA	7028.39	-0.388231	1.55e-08		MGP	MGP	matrix_Gla_protein_[Chrysemys_picta_bellii]	NA	1681.23	-0.779502	1.22e-07		TSP1	THBS1	thrombospondin-1_[Chrysemys_picta_bellii]	NA	3102.69	0.41294	4.12e-05
FIP1	NA	pre-mRNA_3'-end-processing_factor_FIP1_isoform_X4_[Chrysemys_picta_bellii]	NA	189.503	-1.08324	0.00271587										HBA	NA	hemoglobin_subunit_alpha-A_[Chrysemys_picta_bellii]	NA	29340.3	1.15792	1.74e-08		CIC	CIC	LOW_QUALITY_PROTEIN:_protein_capicua_homolog_[Chrysemys_picta_bellii]	NA	2806.97	0.436171	1.22e-07		EIF3F	EIF3F	eukaryotic_translation_initiation_factor_3_subunit_F_isoform_X2_[Chrysemys_picta_bellii]	NA	5821.12	0.42383	4.19e-05
BTK	BTK	tyrosine-protein_kinase_BTK_isoform_X1_[Chrysemys_picta_bellii]	NA	404.726	-0.740135	0.00271882										ITB3	NA	integrin_beta-3_[Chrysemys_picta_bellii]	NA	937.599	0.785913	1.74e-08		PINK1	PINK1	serine/threonine-protein_kinase_PINK1,_mitochondrial,_partial_[Chrysemys_picta_bellii]	NA	4537.83	-0.360979	1.22e-07		FOXJ1	FOXJ1	forkhead_box_protein_J1_[Chrysemys_picta_bellii]	NA	709.762	0.705818	4.2e-05
FMOD	FMOD	fibromodulin_[Chrysemys_picta_bellii]	NA	618.071	0.858318	0.00272253										SHH	SHH	sonic_hedgehog_protein_[Chrysemys_picta_bellii]	NA	712.557	-0.985079	1.74e-08		PGFRL	PDGFRL	platelet-derived_growth_factor_receptor-like_protein_isoform_X1_[Chrysemys_picta_bellii]	NA	1044.58	-0.742272	1.27e-07		ICLN	CLNS1A	methylosome_subunit_pICln_[Chrysemys_picta_bellii]	NA	3286.43	-0.407479	4.22e-05
P5I11	TP53I11	tumor_protein_p53-inducible_protein_11_[Chrysemys_picta_bellii]	NA	4757.24	0.272806	0.00273164										CLCKB	FAM131C	protein_FAM131C_[Chrysemys_picta_bellii]	NA	652.719	0.982473	1.78e-08		GGCT	NA	gamma-glutamylcyclotransferase_isoform_X1_[Chrysemys_picta_bellii]	NA	1308.55	-0.604562	1.28e-07		S45A4	SLC45A4	solute_carrier_family_45_member_4_isoform_X1_[Chrysemys_picta_bellii]	NA	1913.58	0.583666	4.27e-05
MMSA	ALDH6A1	methylmalonate-semialdehyde_dehydrogenase_[acylating],_mitochondrial_[Chrysemys_picta_bellii]	NA	3141.57	0.336183	0.00274577										VRK1	VRK1	serine/threonine-protein_kinase_VRK1_isoform_X1_[Chrysemys_picta_bellii]	NA	953.595	-0.925234	1.82e-08		NA	NA	uroplakin-2-like_[Chrysemys_picta_bellii]	NA	435.21	1.08007	1.28e-07		CA174	C1orf174	UPF0688_protein_C1orf174_homolog_[Chrysemys_picta_bellii]	NA	615.162	-0.767446	4.38e-05
ABCD3	ABCD3	ATP-binding_cassette_sub-family_D_member_3_[Chrysemys_picta_bellii]	NA	3419.56	-0.280358	0.00274925										PLD3B	PRELID3B	LOW_QUALITY_PROTEIN:_PRELI_domain_containing_protein_3B_[Chrysemys_picta_bellii]	NA	1668.42	-0.641842	1.9e-08		ANX11	ANXA11	annexin_A11_[Chrysemys_picta_bellii]	NA	5010.63	0.377118	1.35e-07		ATAD1	ATAD1	ATPase_family_AAA_domain-containing_protein_1_isoform_X1_[Chrysemys_picta_bellii]	NA	1887.09	-0.499212	4.38e-05
YETS4	YEATS4	YEATS_domain-containing_protein_4_[Chrysemys_picta_bellii]	NA	4236.22	-0.264133	0.00275632										DBF4A	DBF4	protein_DBF4_homolog_A_isoform_X4_[Chrysemys_picta_bellii]	NA	92.9349	-2.64198	1.93e-08		DYL1	DYNLL1	dynein_light_chain_1,_cytoplasmic_[Chrysemys_picta_bellii]	NA	1474.47	-0.754105	1.36e-07		BT1A1	NA	butyrophilin_subfamily_3_member_A1-like_[Chrysemys_picta_bellii]	NA	373.3	0.983641	4.43e-05
PODXL	NA	podocalyxin_isoform_X2_[Chrysemys_picta_bellii]	NA	13307.6	-0.336218	0.00280675										NPT2B	SLC34A2	sodium-dependent_phosphate_transport_protein_2B_[Chrysemys_picta_bellii]	NA	1142.75	0.877842	1.98e-08		PSA1	PSMA1	proteasome_subunit_alpha_type-1_[Chrysemys_picta_bellii]	NA	3337.76	-0.450466	1.36e-07		GP149	GPR149	probable_G-protein_coupled_receptor_149_isoform_X1_[Chrysemys_picta_bellii]	NA	98.6592	1.82396	4.52e-05
DDR2	NA	discoidin_domain-containing_receptor_2-like,_partial_[Chrysemys_picta_bellii]	NA	1624.48	0.413193	0.00285444										TOP2A	TOP2A	DNA_topoisomerase_2-alpha_[Chrysemys_picta_bellii]	NA	16013.1	-0.314989	1.98e-08		GBG2	GNG2	guanine_nucleotide-binding_protein_G(I)/G(S)/G(O)_subunit_gamma-2_[Chrysemys_picta_bellii]	NA	3106.09	-0.451687	1.36e-07		CHSTF	CHST15	carbohydrate_sulfotransferase_15_[Chrysemys_picta_bellii]	NA	1392.1	-0.602372	4.7e-05
NISCH	NISCH	nischarin_isoform_X3_[Chrysemys_picta_bellii]	NA	676.513	-0.647973	0.00285824										CO6A3	NA	collagen_alpha-3(VI)_chain_isoform_X11_[Chrysemys_picta_bellii]	NA	2043.49	0.850445	2.13e-08		DHB14	HSD17B14	17-beta-hydroxysteroid_dehydrogenase_14_isoform_X2_[Chrysemys_picta_bellii]	NA	752.249	-0.78282	1.37e-07		MMP14	MMP14	matrix_metalloproteinase-14_[Chrysemys_picta_bellii]	NA	8639.69	-0.386394	4.7e-05
NFAC3	NFATC3	nuclear_factor_of_activated_T-cells,_cytoplasmic_3_isoform_X2_[Chrysemys_picta_bellii]	NA	1444.57	-0.447968	0.00286987										UGDH	UGDH	UDP-glucose_6-dehydrogenase_isoform_X1_[Chrysemys_picta_bellii]	NA	8952.37	0.335766	2.32e-08		TNC18	TNRC18	trinucleotide_repeat-containing_gene_18_protein_isoform_X3_[Chrysemys_picta_bellii]	NA	3154.03	0.656243	1.39e-07		URGCP	NA	up-regulator_of_cell_proliferation-like,_partial_[Chrysemys_picta_bellii]	NA	456.399	-0.851236	4.81e-05
HXB1	HOXB1	homeobox_protein_Hox-B1_[Chrysemys_picta_bellii]	NA	1966.52	0.36546	0.00288207										KHDR1	KHDRBS1	KH_domain-containing,_RNA-binding,_signal_transduction-associated_protein_1_[Chrysemys_picta_bellii]	NA	17734	-0.36683	2.32e-08		ADPRH	NA	LOW_QUALITY_PROTEIN:_protein_ADP-ribosylarginine_hydrolase-like_[Chrysemys_picta_bellii]	NA	1042.23	0.793277	1.47e-07		PTN6	PTPN6	LOW_QUALITY_PROTEIN:_tyrosine-protein_phosphatase_non-receptor_type_6_[Chrysemys_picta_bellii]	NA	1876.87	0.564192	4.87e-05
ORNT1	SLC25A15	mitochondrial_ornithine_transporter_1_[Chrysemys_picta_bellii]	NA	761.569	-0.549762	0.00289165										SKP1	SKP1	S-phase_kinase-associated_protein_1_[Chrysemys_picta_bellii]	NA	8503.09	-0.339269	2.32e-08		RHL	NA	RH-like_protein_isoform_X1_[Chrysemys_picta_bellii]	NA	182.211	-1.60201	1.5e-07		PCDH8	NA	protocadherin-8_[Chrysemys_picta_bellii]	NA	138.856	-1.49526	4.95e-05
SPEG	NA	striated_muscle_preferentially_expressed_protein_kinase_[Chrysemys_picta_bellii]	NA	579.963	0.738211	0.00289453										AQP3	AQP3	aquaporin-3_[Chrysemys_picta_bellii]	NA	603.231	1.14111	2.35e-08		NA	NA	NA	URS000059B9AC	111.585	-8.65074	1.55e-07		ACY3	ACY3	N-acyl-aromatic-L-amino_acid_amidohydrolase_(carboxylate-forming)_[Chrysemys_picta_bellii]	NA	485.515	-1.098	4.98e-05
PSMD5	PSMD5	26S_proteasome_non-ATPase_regulatory_subunit_5_[Chrysemys_picta_bellii]	NA	2659.2	-0.352592	0.00289453										FRDA	FXN	frataxin,_mitochondrial_[Chrysemys_picta_bellii]	NA	2348.53	-0.597957	2.42e-08		ACINU	NA	LOW_QUALITY_PROTEIN:_apoptotic_chromatin_condensation_inducer_in_the_nucleus_[Chrysemys_picta_bellii]	NA	4203.94	0.360639	1.55e-07		PLCE1	PLCE1	1-phosphatidylinositol_4,5-bisphosphate_phosphodiesterase_epsilon-1_isoform_X1_[Chrysemys_picta_bellii]	NA	113.246	-1.64652	5.04e-05
VP13C	VPS13C	vacuolar_protein_sorting-associated_protein_13C_isoform_X6_[Chrysemys_picta_bellii]	NA	139.471	-1.29786	0.00289774										SMCA5	SMARCA5	SWI/SNF-related_matrix-associated_actin-dependent_regulator_of_chromatin_subfamily_A_member_5_[Chrysemys_picta_bellii]	NA	3909.57	-0.553558	2.49e-08		PDCD4	PDCD4	programmed_cell_death_protein_4_[Chrysemys_picta_bellii]	NA	2030.62	-0.587798	1.57e-07		DHH	DHH	desert_hedgehog_protein_[Chrysemys_picta_bellii]	NA	522.694	0.836401	5.06e-05
AASD1	NA	alanyl-tRNA_editing_protein_Aarsd1_[Chrysemys_picta_bellii]	NA	2159.52	0.388975	0.0029236										CCNB1	CCNB1	G2/mitotic-specific_cyclin-B1_[Chrysemys_picta_bellii]	NA	3374.34	-0.454838	2.54e-08		SFXN2	SFXN2	sideroflexin-2_[Chrysemys_picta_bellii]	NA	6307.2	0.34236	1.58e-07		ASML	ASMTL	N-acetylserotonin_O-methyltransferase-like_protein_isoform_X1_[Chrysemys_picta_bellii]	NA	966.245	-0.639296	5.1e-05
CTR9	CTR9	RNA_polymerase-associated_protein_CTR9_homolog_[Chrysemys_picta_bellii]	NA	7668.85	-0.223105	0.00293485										PLCG2	NA	1-phosphatidylinositol_4,5-bisphosphate_phosphodiesterase_gamma-2_[Chrysemys_picta_bellii]	NA	1347.41	0.632729	2.66e-08		CAPSL	CAPSL	calcyphosin-like_protein_[Chrysemys_picta_bellii]	NA	881.349	0.761706	1.59e-07		NA	PCP4L1	Purkinje_cell_protein_4-like_protein_1_[Chrysemys_picta_bellii]	NA	1094.61	-0.616098	5.19e-05
S23A2	SLC23A2	solute_carrier_family_23_member_2_[Chrysemys_picta_bellii]	NA	2390.53	-0.32721	0.00293485										SIGIR	SIGIRR	single_Ig_IL-1-related_receptor_[Chrysemys_picta_bellii]	NA	992.765	0.736301	2.67e-08		ARRD2	ARRDC2	arrestin_domain-containing_protein_2_isoform_X1_[Chrysemys_picta_bellii]	NA	1217.83	0.62834	1.6e-07		CCND3	CCND3	G1/S-specific_cyclin-D3_[Chrysemys_picta_bellii]	NA	566.438	-0.785501	5.22e-05
LS14B	LSM14B	protein_LSM14_homolog_B_isoform_X3_[Chrysemys_picta_bellii]	NA	2001.25	-0.350842	0.00294313										MACD2	NA	O-acetyl-ADP-ribose_deacetylase_MACROD2_isoform_X2_[Chrysemys_picta_bellii]	NA	1902.88	0.557595	2.78e-08		KLH14	KLHL14	kelch-like_protein_14_[Chrysemys_picta_bellii]	NA	1702.29	0.527645	1.61e-07		OGT1	OGT	UDP-N-acetylglucosamine--peptide_N-acetylglucosaminyltransferase_110_kDa_subunit_isoform_X2_[Chrysemys_picta_bellii]	NA	356.11	0.932476	5.23e-05
TASOR	TASOR	protein_TASOR_isoform_X5_[Chrysemys_picta_bellii]	NA	1831.12	0.367856	0.00296647										S10AA	S100A10	protein_S100-A10_[Chrysemys_picta_bellii]	NA	3876.32	0.450172	2.82e-08		CALD1	CALD1	caldesmon_isoform_X2_[Chrysemys_picta_bellii]	NA	2266.82	-0.678438	1.69e-07		ZN318	ZNF318	zinc_finger_protein_318_isoform_X1_[Chrysemys_picta_bellii]	NA	2655.54	-0.456419	5.31e-05
MTA3	MTA3	metastasis-associated_protein_MTA3_[Chrysemys_picta_bellii]	NA	2297.21	-0.359175	0.00299783										RBM47	RBM47	RNA-binding_protein_47_isoform_X1_[Chrysemys_picta_bellii]	NA	2734.03	0.47744	2.83e-08		P3H1	P3H1	LOW_QUALITY_PROTEIN:_prolyl_3-hydroxylase_1_[Chrysemys_picta_bellii]	NA	5406.3	-0.351208	1.7e-07		DYL1	DYNLL1	dynein_light_chain_1,_cytoplasmic_[Chrysemys_picta_bellii]	NA	1538.18	-0.704939	5.39e-05
PTC1	PTCH2	protein_patched_homolog_2_[Chrysemys_picta_bellii]	NA	2592.08	0.336572	0.00304353										THIKA	ACAA1	3-ketoacyl-CoA_thiolase,_peroxisomal_isoform_X1_[Chrysemys_picta_bellii]	NA	3838.84	0.430529	2.83e-08		SDHL	SDS	L-serine_dehydratase/L-threonine_deaminase_[Chrysemys_picta_bellii]	NA	191.038	1.53799	1.81e-07		PCSK5	NA	proprotein_convertase_subtilisin/kexin_type_5_isoform_X1_[Chrysemys_picta_bellii]	NA	3625.77	0.421501	5.42e-05
NPDC1	NPDC1	neural_proliferation_differentiation_and_control_protein_1_[Chrysemys_picta_bellii]	NA	1445.39	0.407553	0.00306906										EF2	EEF2	elongation_factor_2_[Chrysemys_picta_bellii]	NA	153669	0.280211	2.98e-08		GLYL3	NA	glycine_N-acyltransferase-like_protein_3,_partial_[Chrysemys_picta_bellii]	NA	1298.74	0.845536	1.81e-07		EGR1	EGR1	early_growth_response_protein_1_[Chrysemys_picta_bellii]	NA	606.287	0.727662	5.5e-05
VAT1	VAT1	synaptic_vesicle_membrane_protein_VAT-1_homolog_[Chrysemys_picta_bellii]	NA	4903.23	0.30418	0.00306906										PSA1	PSMA1	proteasome_subunit_alpha_type-1_[Chrysemys_picta_bellii]	NA	5418.64	-0.371299	3e-08		AP1M1	NA	AP-1_complex_subunit_mu-1_isoform_X1_[Chrysemys_picta_bellii]	NA	4807.63	-0.390304	1.88e-07		CLH1	CLTC	clathrin_heavy_chain_1_isoform_X2_[Chrysemys_picta_bellii]	NA	1580.89	0.783958	5.9e-05
HNRH3	HNRNPH3	heterogeneous_nuclear_ribonucleoprotein_H3_isoform_X2_[Chrysemys_picta_bellii]	NA	16623.8	0.232515	0.00310357										NONO	NONO	non-POU_domain-containing_octamer-binding_protein_isoform_X2_[Chrysemys_picta_bellii]	NA	17121.9	-0.303391	3.06e-08		ACTA	ACTA2	actin,_aortic_smooth_muscle_[Chrysemys_picta_bellii]	NA	1527.38	-0.776366	1.9e-07		LYPD5	NA	ly6/PLAUR_domain-containing_protein_5_isoform_X1_[Chrysemys_picta_bellii]	NA	377.806	-0.945001	5.93e-05
SELM	NA	selenoprotein_M_[Chrysemys_picta_bellii]	NA	1486.9	0.391401	0.00314213										ELOV6	ELOVL3	elongation_of_very_long_chain_fatty_acids_protein_3_[Chrysemys_picta_bellii]	NA	992.352	0.738135	3.15e-08		NA	NA	NA	URS0000E03168	435.518	1.14865	1.91e-07		STK31	STK31	serine/threonine-protein_kinase_31_isoform_X2_[Chrysemys_picta_bellii]	NA	250.125	-1.20535	5.93e-05
TSG10	TSGA10	testis-specific_gene_10_protein_isoform_X1_[Chrysemys_picta_bellii]	NA	621.925	-0.606074	0.00317992										ETFB	ETFB	electron_transfer_flavoprotein_subunit_beta_[Chrysemys_picta_bellii]	NA	4181.86	0.526289	3.38e-08		LPP	LPP	lipoma-preferred_partner_isoform_X4_[Chrysemys_picta_bellii]	NA	809.723	0.779822	1.94e-07		TRI27	NA	zinc_finger_protein_RFP-like_[Chrysemys_picta_bellii]	NA	2097.5	0.612237	6.11e-05
DJC17	DNAJC17	dnaJ_homolog_subfamily_C_member_17_[Chrysemys_picta_bellii]	NA	847.639	0.503831	0.00319263										DYLT3	DYNLT3	dynein_light_chain_Tctex-type_3_isoform_X1_[Chrysemys_picta_bellii]	NA	5443.1	0.400215	3.58e-08		NUDC1	NUDCD1	nudC_domain-containing_protein_1_[Chrysemys_picta_bellii]	NA	2280.71	-0.48008	2.05e-07		ARMD4	ARMH4	uncharacterized_protein_C14orf37_homolog_[Chrysemys_picta_bellii]	NA	2178.78	0.549482	6.17e-05
TIPRL	TIPRL	TIP41-like_protein_isoform_X1_[Chrysemys_picta_bellii]	NA	1239.54	-0.414512	0.00323902										NA	NA	collagen_alpha-6(VI)_chain_isoform_X2_[Gallus_gallus]	NA	153.159	2.14168	3.64e-08		NUAK2	NUAK2	NUAK_family_SNF1-like_kinase_2_[Chrysemys_picta_bellii]	NA	1608.86	0.565647	2.06e-07		MOT12	SLC16A12	monocarboxylate_transporter_12_[Chrysemys_picta_bellii]	NA	1373	0.666568	6.32e-05
CLAP1	CLASP1	CLIP-associating_protein_1_isoform_X22_[Chrysemys_picta_bellii]	NA	3464.67	0.273269	0.00328051										ERG1	SQLE	squalene_monooxygenase_[Chrysemys_picta_bellii]	NA	1171.92	-0.723352	3.72e-08		RARR2	RARRES2	retinoic_acid_receptor_responder_protein_2_precursor_[Gallus_gallus]	NA	2014.54	0.562338	2.11e-07		ERAP2	ERAP2	endoplasmic_reticulum_aminopeptidase_2-like_[Chrysemys_picta_bellii]	NA	206.268	-1.20165	6.88e-05
EFCC1	NA	EF-hand_and_coiled-coil_domain-containing_protein_1_isoform_X1_[Chrysemys_picta_bellii]	NA	4204.37	-0.259196	0.00328051										NSG1	NSG1	neuronal_vesicle_trafficking-associated_protein_1_isoform_X1_[Chrysemys_picta_bellii]	NA	2231.82	-0.695584	3.86e-08		CRLD1	CRISPLD1	cysteine-rich_secretory_protein_LCCL_domain-containing_1_[Chrysemys_picta_bellii]	NA	932.823	-0.695014	2.11e-07		KCJ13	KCNJ13	inward_rectifier_potassium_channel_13_[Chrysemys_picta_bellii]	NA	4767.03	0.639365	6.9e-05
RL15	NA	60S_ribosomal_protein_L15_[Chrysemys_picta_bellii]	NA	29043.9	0.176032	0.00328051										CO4A5	NA	collagen_alpha-5(IV)_chain_isoform_X4_[Chrysemys_picta_bellii]	NA	13157.1	0.389682	3.99e-08		AMBP	AMBP	protein_AMBP_[Chrysemys_picta_bellii]	NA	45.0749	-4.98155	2.14e-07		FIP1	NA	pre-mRNA_3'-end-processing_factor_FIP1_isoform_X3_[Chrysemys_picta_bellii]	NA	307.084	-1.22337	7.07e-05
SYQ	QARS	glutamine--tRNA_ligase_isoform_X2_[Chrysemys_picta_bellii]	NA	4270.24	0.299922	0.00328051										ATD2B	ATAD2B	ATPase_family_AAA_domain-containing_protein_2B_isoform_X2_[Chrysemys_picta_bellii]	NA	797.904	-0.791584	4.26e-08		TM2D1	TM2D1	TM2_domain-containing_protein_1_isoform_X1_[Chrysemys_picta_bellii]	NA	3217.73	-0.399439	2.16e-07		MIME	OGN	LOW_QUALITY_PROTEIN:_mimecan_[Chrysemys_picta_bellii]	NA	3662.87	0.512478	7.14e-05
VPS52	VPS52	LOW_QUALITY_PROTEIN:_vacuolar_protein_sorting-associated_protein_52_homolog_[Chrysemys_picta_bellii]	NA	1176.89	0.428119	0.00328051										VATA	NA	V-type_proton_ATPase_catalytic_subunit_A-like_[Chrysemys_picta_bellii]	NA	1556.57	0.844908	4.3e-08		TOP1	TOP1	DNA_topoisomerase_1_[Chrysemys_picta_bellii]	NA	3954.58	-0.369188	2.16e-07		IRF1	IRF1	interferon_regulatory_factor_1_[Chrysemys_picta_bellii]	NA	297.642	-1.08327	7.24e-05
ARH	LDLRAP1	low_density_lipoprotein_receptor_adapter_protein_1_isoform_X3_[Chrysemys_picta_bellii]	NA	136.736	-1.28954	0.00328423										CR025	C18orf25	uncharacterized_protein_C18orf25_homolog_isoform_X2_[Chrysemys_picta_bellii]	NA	726.936	-0.850663	4.33e-08		CHSTF	CHST15	carbohydrate_sulfotransferase_15_[Chrysemys_picta_bellii]	NA	1042.82	-0.653788	2.27e-07		MAZ	NA	myc-associated_zinc_finger_protein_isoform_X3_[Chrysemys_picta_bellii]	NA	1019.63	0.624456	7.27e-05
I17RD	IL17RD	interleukin-17_receptor_D_isoform_X1_[Chrysemys_picta_bellii]	NA	1109.29	0.482547	0.00332063										BLM	BLM	LOW_QUALITY_PROTEIN:_Bloom_syndrome_protein_[Chrysemys_picta_bellii]	NA	1632.25	-0.734232	4.6e-08		TRAK1	NA	huntingtin-associated_protein_1_isoform_X1_[Chrysemys_picta_bellii]	NA	659.104	0.81962	2.32e-07		HOME3	NA	homer_protein_homolog_3_isoform_X2_[Chrysemys_picta_bellii]	NA	432.947	-1.15246	7.27e-05
RT29	DAP3	28S_ribosomal_protein_S29,_mitochondrial_isoform_X1_[Chrysemys_picta_bellii]	NA	3564.35	0.288223	0.00334604										PUR4	NA	phosphoribosylformylglycinamidine_synthase_isoform_X1_[Chrysemys_picta_bellii]	NA	3429.32	0.454852	4.61e-08		EX3L2	NA	exocyst_complex_component_3_[Chrysemys_picta_bellii]	NA	987.5	0.703385	2.41e-07		CATD	NA	cathepsin_D_[Chrysemys_picta_bellii]	NA	27238.9	-0.456591	7.32e-05
MCM2	MCM2	DNA_replication_licensing_factor_MCM2_[Chrysemys_picta_bellii]	NA	7001.79	0.212609	0.00338419										IVD	IVD	isovaleryl-CoA_dehydrogenase,_mitochondrial_[Chrysemys_picta_bellii]	NA	4484.48	0.4623	4.65e-08		MYO1E	NA	unconventional_myosin-Ie-like_[Chrysemys_picta_bellii]	NA	764.087	0.758036	2.42e-07		BDH2	BDH2	3-hydroxybutyrate_dehydrogenase_type_2_[Chrysemys_picta_bellii]	NA	1709.69	0.623475	7.38e-05
CAN8	NA	calpain-8_[Chrysemys_picta_bellii]	NA	274.898	1.06385	0.0034052										RBGP1	RABGAP1	rab_GTPase-activating_protein_1_[Chrysemys_picta_bellii]	NA	5921.29	-0.366164	4.83e-08		ABHEB	ABHD14B	protein_ABHD14B_[Chrysemys_picta_bellii]	NA	4214.79	0.404484	2.43e-07		Z385D	ZNF385A	zinc_finger_protein_385A_isoform_X2_[Chrysemys_picta_bellii]	NA	482.453	-0.806285	7.57e-05
MTMRB	MTMR11	myotubularin-related_protein_11_[Chrysemys_picta_bellii]	NA	2133.93	0.338905	0.00350468										GRHPR	GRHPR	glyoxylate_reductase/hydroxypyruvate_reductase_[Chrysemys_picta_bellii]	NA	3957.67	0.439076	4.95e-08		PAQRA	MMD2	monocyte_to_macrophage_differentiation_factor_2_[Chrysemys_picta_bellii]	NA	1030.2	-0.826174	2.46e-07		ACADS	ACADS	short-chain_specific_acyl-CoA_dehydrogenase,_mitochondrial_isoform_X1_[Chrysemys_picta_bellii]	NA	4627.27	0.583154	7.76e-05
PHC1	PHC1	polyhomeotic-like_protein_1_isoform_X1_[Chrysemys_picta_bellii]	NA	1289.53	-0.412711	0.00357422										PLOD2	PLOD2	procollagen-lysine,2-oxoglutarate_5-dioxygenase_2_isoform_X2_[Chrysemys_picta_bellii]	NA	5157.38	0.375201	5.06e-08		PSA3	PSMA3	proteasome_subunit_alpha_type-3_[Chrysemys_picta_bellii]	NA	2967.66	-0.488555	2.47e-07		NA	NA	immunoglobulin_superfamily_member_3-like_isoform_X3_[Chrysemys_picta_bellii]	NA	291.86	-1.09224	7.77e-05
TPRGL	TPRG1L	tumor_protein_p63-regulated_gene_1-like_protein_[Chrysemys_picta_bellii]	NA	1927.96	0.387983	0.00357422										LYN	LYN	tyrosine-protein_kinase_Lyn_isoform_X1_[Chrysemys_picta_bellii]	NA	870.211	0.767256	5.27e-08		UBP25	USP25	ubiquitin_carboxyl-terminal_hydrolase_25_isoform_X4_[Chrysemys_picta_bellii]	NA	141.334	1.81282	2.52e-07		MLRN	NA	myosin_regulatory_light_chain_2,_smooth_muscle_minor_isoform_[Chrysemys_picta_bellii]	NA	4324.21	-0.393948	7.98e-05
ADA17	ADAM17	disintegrin_and_metalloproteinase_domain-containing_protein_17_[Chrysemys_picta_bellii]	NA	7120.91	-0.225605	0.00361542										HNRPQ	SYNCRIP	heterogeneous_nuclear_ribonucleoprotein_Q_isoform_X9_[Chrysemys_picta_bellii]	NA	13853.2	-0.35092	5.38e-08		PMVK	PMVK	phosphomevalonate_kinase_[Chrysemys_picta_bellii]	NA	4442.7	-0.3536	2.55e-07		IBPL1	IGFBPL1	insulin-like_growth_factor-binding_protein-like_1,_partial_[Chrysemys_picta_bellii]	NA	230.978	-1.15771	8.14e-05
MANBA	MANBA	beta-mannosidase_[Chrysemys_picta_bellii]	NA	1236.91	-0.411926	0.00361542										OSR1	OSR1	protein_odd-skipped-related_1_[Chrysemys_picta_bellii]	NA	1599.23	0.672836	5.4e-08		GYS1	GYS1	glycogen_[starch]_synthase,_muscle_isoform_X2_[Chrysemys_picta_bellii]	NA	1884.6	0.494194	2.59e-07		PLCE1	PLCE1	1-phosphatidylinositol_4,5-bisphosphate_phosphodiesterase_epsilon-1_isoform_X2_[Chrysemys_picta_bellii]	NA	971.878	-0.676377	8.19e-05
FZD2	NA	frizzled-2_[Chrysemys_picta_bellii]	NA	7831.75	0.206105	0.00361542										TFPI1	TFPI	tissue_factor_pathway_inhibitor_isoform_X1_[Chrysemys_picta_bellii]	NA	3409.96	0.429359	5.42e-08		ARRD3	ARRDC3	arrestin_domain-containing_protein_3_isoform_X1_[Chrysemys_picta_bellii]	NA	3388.5	0.524944	2.66e-07		NA	PLEKHJ1	pleckstrin_homology_domain-containing_family_J_member_1_[Chrysemys_picta_bellii]	NA	5483.87	-0.397662	8.24e-05
RBSK	RBKS	ribokinase_isoform_X2_[Chrysemys_picta_bellii]	NA	844.253	-0.540959	0.00361542										AL1L2	ALDH1L2	mitochondrial_10-formyltetrahydrofolate_dehydrogenase_isoform_X1_[Chrysemys_picta_bellii]	NA	2032.04	0.569523	5.65e-08		CFA45	CFAP45	cilia-_and_flagella-associated_protein_45_isoform_X4_[Chrysemys_picta_bellii]	NA	500.43	1.00351	2.66e-07		PIEZ1	PIEZO1	piezo-type_mechanosensitive_ion_channel_component_1_isoform_X1_[Chrysemys_picta_bellii]	NA	1915.26	0.544285	8.49e-05
ICAL	CAST	calpastatin_isoform_X1_[Chrysemys_picta_bellii]	NA	1077.13	-0.454144	0.00363646										PCNT	PCNT	pericentrin_isoform_X3_[Chrysemys_picta_bellii]	NA	1140.4	-0.734133	5.87e-08		A1AT2	NA	alpha-1-antitrypsin-like_[Chrysemys_picta_bellii]	NA	46.109	-5.77124	2.66e-07		WDR81	WDR81	WD_repeat-containing_protein_81_[Chrysemys_picta_bellii]	NA	2502.67	-0.448836	8.56e-05
SOCS4	SOCS4	LOW_QUALITY_PROTEIN:_suppressor_of_cytokine_signaling_4_[Chrysemys_picta_bellii]	NA	1815.17	-0.361381	0.00363646										ATG4C	ATG4C	cysteine_protease_ATG4C_isoform_X1_[Chrysemys_picta_bellii]	NA	949.23	-0.752527	5.94e-08		MGLL	MGLL	monoglyceride_lipase_isoform_X1_[Chrysemys_picta_bellii]	NA	1286.61	0.619044	2.66e-07		BRNP1	BRINP1	BMP/retinoic_acid-inducible_neural-specific_protein_1_[Chrysemys_picta_bellii]	NA	435.631	-0.841409	8.67e-05
ZN335	ZNF335	zinc_finger_protein_335_isoform_X4_[Chrysemys_picta_bellii]	NA	10057.1	0.210258	0.0036468										QORL2	NA	quinone_oxidoreductase-like_protein_2_isoform_X2_[Chrysemys_picta_bellii]	NA	1067.95	0.77512	6.06e-08		TGFR1	TGFBR1	TGF-beta_receptor_type-1_[Chrysemys_picta_bellii]	NA	2670.79	-0.449403	2.78e-07		SPTB2	SPTBN1	spectrin_beta_chain,_non-erythrocytic_1_isoform_X2_[Chrysemys_picta_bellii]	NA	696.228	0.840772	8.67e-05
ANPRA	NA	atrial_natriuretic_peptide_receptor_1_[Chrysemys_picta_bellii]	NA	3541.12	0.288879	0.00368424										CADH6	CDH6	cadherin-6_[Chrysemys_picta_bellii]	NA	3125.23	0.495526	6.32e-08		PAN2	PAN2	PAN2-PAN3_deadenylation_complex_catalytic_subunit_PAN2_isoform_X1_[Chrysemys_picta_bellii]	NA	2704.72	0.427341	2.82e-07		K1109	KIAA1109	uncharacterized_protein_KIAA1109_homolog_isoform_X6_[Chrysemys_picta_bellii]	NA	242.968	-1.28651	8.87e-05
REPS2	REPS2	ralBP1-associated_Eps_domain-containing_protein_2_isoform_X1_[Chrysemys_picta_bellii]	NA	1104.17	-0.431851	0.00368424										PSA6	PSMA6	proteasome_subunit_alpha_type-6_isoform_X1_[Chrysemys_picta_bellii]	NA	5108.33	-0.416586	6.4e-08		S10AD	S100A13	protein_S100-A13_[Chrysemys_picta_bellii]	NA	167.402	-2.31541	2.82e-07		MYORG	MYORG	myogenesis-regulating_glycosidase_[Chrysemys_picta_bellii]	NA	3199.64	0.434344	8.87e-05
NA	NA	treacle_protein_isoform_X1_[Chrysemys_picta_bellii]	NA	3072.86	0.31078	0.0036907										SAT2	NA	diamine_acetyltransferase_2-like_isoform_X1_[Chrysemys_picta_bellii]	NA	212.17	1.50983	6.4e-08		LYRIC	MTDH	protein_LYRIC_isoform_X1_[Chrysemys_picta_bellii]	NA	3378.44	-0.44191	2.84e-07		FOXC2	FOXC2	forkhead_box_protein_C2_isoform_X2_[Chrysemys_picta_bellii]	NA	979.665	0.626268	8.95e-05
CCD50	CCDC50	coiled-coil_domain-containing_protein_50_[Chrysemys_picta_bellii]	NA	15816.5	0.180949	0.00369198										PRRX1	PRRX1	paired_mesoderm_homeobox_protein_1_isoform_X1_[Chrysemys_picta_bellii]	NA	1478.44	-0.886926	6.6e-08		DOC2B	DOC2B	double_C2-like_domain-containing_protein_beta_isoform_X2_[Chrysemys_picta_bellii]	NA	515.172	-1.19146	2.93e-07		CHDH	CHDH	choline_dehydrogenase,_mitochondrial_[Chrysemys_picta_bellii]	NA	2263.7	0.79294	8.96e-05
DHYS	NA	deoxyhypusine_synthase_[Chrysemys_picta_bellii]	NA	4330.82	-0.249789	0.00369198										CIP2A	CIP2A	protein_CIP2A_isoform_X1_[Chrysemys_picta_bellii]	NA	3449.9	-0.537317	6.66e-08		CNIH1	NA	protein_cornichon_homolog_1_isoform_X2_[Chrysemys_picta_bellii]	NA	2159.17	-0.65861	2.93e-07		SO4A1	SLCO4A1	solute_carrier_organic_anion_transporter_family_member_4A1_isoform_X1_[Chrysemys_picta_bellii]	NA	304.37	-1.00992	8.96e-05
ENR1	NA	syncytin-1-like_[Chrysemys_picta_bellii]	NA	1161.93	-0.42597	0.00369652										PITX2	NA	pituitary_homeobox_2_isoform_X3_[Chrysemys_picta_bellii]	NA	595.625	-0.996466	7e-08		SPRY7	SPRYD7	SPRY_domain-containing_protein_7_[Chrysemys_picta_bellii]	NA	1923.25	-0.570221	2.94e-07		SHLB1	SH3GLB1	endophilin-B1_isoform_X5_[Chrysemys_picta_bellii]	NA	1562.44	-0.554428	9.23e-05
SMCA2	SMARCA2	probable_global_transcription_activator_SNF2L2_isoform_X6_[Chrysemys_picta_bellii]	NA	6130.81	0.234385	0.00372145										NA	NA	gallinacin-5-like,_partial_[Chrysemys_picta_bellii]	NA	288.681	2.12348	7e-08		UN5BB	UNC5B	netrin_receptor_UNC5B_isoform_X3_[Chrysemys_picta_bellii]	NA	214.387	1.44614	2.94e-07		NRBP2	NRBP2	nuclear_receptor-binding_protein_2_isoform_X2_[Chrysemys_picta_bellii]	NA	894.487	-0.614194	9.26e-05
HNRPR	HNRNPR	heterogeneous_nuclear_ribonucleoprotein_R_isoform_X2_[Chrysemys_picta_bellii]	NA	15329.8	0.189103	0.00372322										EMIL1	EMILIN1	EMILIN-1,_partial_[Chrysemys_picta_bellii]	NA	12338.2	0.448527	7.26e-08		FJX1	FJX1	four-jointed_box_protein_1_[Chrysemys_picta_bellii]	NA	1073.63	-0.751289	3.08e-07		COCA1	COL12A1	collagen_alpha-1(XII)_chain_isoform_X4_[Chrysemys_picta_bellii]	NA	1020.33	0.610567	9.42e-05
TMED3	NA	transmembrane_emp24_domain-containing_protein_3_[Chrysemys_picta_bellii]	NA	1039.21	0.60459	0.00376147										MDR1	ABCB4	multidrug_resistance_protein_1_isoform_X1_[Chrysemys_picta_bellii]	NA	1118.41	0.944979	7.35e-08		K1549	KIAA1549	UPF0606_protein_KIAA1549_homolog_isoform_X2_[Chrysemys_picta_bellii]	NA	4005.96	0.384718	3.09e-07		STC1	STC1	stanniocalcin-1_[Chrysemys_picta_bellii]	NA	2222.21	0.521334	9.42e-05
TRIM3	TRIM3	tripartite_motif-containing_protein_3_isoform_X3_[Chrysemys_picta_bellii]	NA	1097.04	0.445549	0.00377391										CA210	NA	type_III_endosome_membrane_protein_TEMP_[Chrysemys_picta_bellii]	NA	1161.6	0.737958	7.4e-08		PRS10	PSMC6	26S_proteasome_regulatory_subunit_10B_[Chrysemys_picta_bellii]	NA	2580.15	-0.463495	3.09e-07		CRLD1	CRISPLD1	cysteine-rich_secretory_protein_LCCL_domain-containing_1_[Chrysemys_picta_bellii]	NA	839.895	-0.720335	9.77e-05
FZD7	NA	frizzled-7_[Chrysemys_picta_bellii]	NA	3943.11	0.293322	0.00381882										TTC33	TTC33	tetratricopeptide_repeat_protein_33_[Chrysemys_picta_bellii]	NA	226.533	-1.7322	7.49e-08		ACT5	NA	LOW_QUALITY_PROTEIN:_actin,_muscle-like_[Chrysemys_picta_bellii]	NA	5266.34	-0.399779	3.12e-07		ATG4C	ATG4C	cysteine_protease_ATG4C_isoform_X1_[Chrysemys_picta_bellii]	NA	678.896	-0.680085	9.77e-05
RANB3	RANBP3	ran-binding_protein_3_isoform_X3_[Chrysemys_picta_bellii]	NA	1419.64	0.471036	0.00381882										HDAC2	HDAC2	histone_deacetylase_2_[Chrysemys_picta_bellii]	NA	9051.27	-0.342405	7.52e-08		GALT1	GALNT1	polypeptide_N-acetylgalactosaminyltransferase_1_[Chrysemys_picta_bellii]	NA	2051.58	-0.485768	3.23e-07		TBE	TUBE1	tubulin_epsilon_chain_[Chrysemys_picta_bellii]	NA	311.62	-0.986561	9.77e-05
ECT2	ECT2	protein_ECT2_isoform_X1_[Chrysemys_picta_bellii]	NA	538.708	-0.741489	0.00384931										TM171	TMEM171	transmembrane_protein_171_[Chrysemys_picta_bellii]	NA	745.118	0.834205	7.52e-08		COSA1	COL28A1	collagen_alpha-1(XXVIII)_chain_[Chrysemys_picta_bellii]	NA	3195.91	0.487056	3.24e-07		WNK1	WNK1	serine/threonine-protein_kinase_WNK1_isoform_X10_[Chrysemys_picta_bellii]	NA	4614.93	0.363833	0.000100378
NKD1	NKD1	protein_naked_cuticle_homolog_1_isoform_X1_[Chrysemys_picta_bellii]	NA	3027.61	0.281111	0.00386204										VATB1	ATP6V1B1	V-type_proton_ATPase_subunit_B,_kidney_isoform_[Chrysemys_picta_bellii]	NA	1304.71	0.952345	7.63e-08		UCHL5	UCHL5	ubiquitin_carboxyl-terminal_hydrolase_isozyme_L5_isoform_X1_[Chrysemys_picta_bellii]	NA	45.4198	-8.80098	3.3e-07		APOA4	APOA4	apolipoprotein_A-IV_[Chrysemys_picta_bellii]	NA	101.848	-1.71961	0.000100414
ZNHI1	ZNHIT1	zinc_finger_HIT_domain-containing_protein_1_[Chrysemys_picta_bellii]	NA	1766.24	0.366158	0.00390937										WDR49	NA	WD_repeat-containing_protein_on_Y_chromosome-like_isoform_X1_[Chrysemys_picta_bellii]	NA	519.782	0.959763	7.75e-08		PNCB	NAPRT	nicotinate_phosphoribosyltransferase_isoform_X4_[Chrysemys_picta_bellii]	NA	968.391	0.828932	3.32e-07		ARSB	ARSB	arylsulfatase_B_[Chrysemys_picta_bellii]	NA	8291.79	0.653812	0.000101501
NA	NA	NA	NA	10539.2	0.242484	0.00393845										FZD5	NA	frizzled-5_[Chrysemys_picta_bellii]	NA	717.088	0.871346	7.75e-08		LHX9	LHX9	LIM/homeobox_protein_Lhx9_isoform_X4_[Chrysemys_picta_bellii]	NA	357.154	-1.22863	3.33e-07		SCAP	SCAP	sterol_regulatory_element-binding_protein_cleavage-activating_protein_[Chrysemys_picta_bellii]	NA	2604.33	-0.507075	0.000105232
NID2	NID2	nidogen-2_[Chrysemys_picta_bellii]	URS0000E019AF	27193.2	0.204023	0.00393845										DNJC9	DNAJC9	dnaJ_homolog_subfamily_C_member_9_[Chrysemys_picta_bellii]	NA	2151.47	-0.516473	7.79e-08		EMB	EMB	embigin_[Chrysemys_picta_bellii]	NA	441.35	-1.07608	3.4e-07		SFTPD	NA	pulmonary_surfactant-associated_protein_D-like_[Chrysemys_picta_bellii]	NA	92.3897	1.74914	0.000107845
EBP	NA	3-beta-hydroxysteroid-Delta(8),Delta(7)-isomerase_isoform_X1_[Chrysemys_picta_bellii]	NA	1826.66	0.472816	0.0039895										UBXN6	UBXN6	UBX_domain-containing_protein_6_[Chrysemys_picta_bellii]	NA	856.722	0.811137	7.92e-08		GHR	GHR	growth_hormone_receptor_isoform_X1_[Chrysemys_picta_bellii]	NA	946.885	-0.685405	3.41e-07		TSN3	TSPAN3	tetraspanin-3_[Chrysemys_picta_bellii]	NA	9118.84	-0.453251	0.000108789
CP3AO	NA	cytochrome_P450_3A24-like_isoform_X1_[Chrysemys_picta_bellii]	NA	362.453	0.743616	0.00399257										MMP11	MMP11	stromelysin-3_[Chrysemys_picta_bellii]	NA	846.05	0.85978	7.99e-08		CHIT1	NA	chitotriosidase-1-like_[Chrysemys_picta_bellii]	NA	255.068	-1.30177	3.44e-07		SSR1	NA	somatostatin_receptor_type_1_[Chrysemys_picta_bellii]	NA	841.76	0.749685	0.000110677
CASC4	CASC4	protein_CASC4_isoform_X2_[Chrysemys_picta_bellii]	NA	1242.25	-0.470093	0.00402038										CHIT1	PIFO	protein_pitchfork_[Chrysemys_picta_bellii]	NA	111.708	2.28035	8.05e-08		RIOK3	RIOK3	serine/threonine-protein_kinase_RIO3_[Chrysemys_picta_bellii]	NA	1903.95	-0.641521	3.54e-07		CLIC6	CLIC6	chloride_intracellular_channel_protein_6_isoform_X1_[Chrysemys_picta_bellii]	NA	660.606	0.892359	0.000110816
DPYL2	DPYSL2	dihydropyrimidinase-related_protein_2_isoform_X4_[Chrysemys_picta_bellii]	NA	11391.1	0.208746	0.00405082										PMEL	PMEL	melanocyte_protein_PMEL_[Chrysemys_picta_bellii]	NA	900.256	0.877207	8.19e-08		STAM2	STAM2	signal_transducing_adapter_molecule_2_isoform_X1_[Chrysemys_picta_bellii]	NA	354.324	1.11698	3.57e-07		TBB6	TUBB1	tubulin_beta-1_chain_isoform_X1_[Chrysemys_picta_bellii]	NA	420.839	-0.883041	0.000111557
NASP	NASP	nuclear_autoantigenic_sperm_protein_isoform_X1_[Chrysemys_picta_bellii]	NA	9732.53	0.292477	0.00405082										MTP	NA	microsomal_triglyceride_transfer_protein-like_[Chrysemys_picta_bellii]	NA	2932.51	0.512507	8.28e-08		T132D	NA	LOW_QUALITY_PROTEIN:_transmembrane_protein_132D-like_[Chrysemys_picta_bellii]	NA	454.211	-1.07242	3.57e-07		PRUN2	NA	protein_prune_homolog_2_isoform_X2_[Chrysemys_picta_bellii]	NA	3149.79	0.478632	0.000111966
MLH1	MLH1	DNA_mismatch_repair_protein_Mlh1_isoform_X1_[Chrysemys_picta_bellii]	NA	1116.14	0.674013	0.00408625										RSMB	SNRPB	small_nuclear_ribonucleoprotein-associated_protein_B'_[Chrysemys_picta_bellii]	NA	4728.26	-0.406503	8.29e-08		CLP1L	CLPTM1L	cleft_lip_and_palate_transmembrane_protein_1-like_protein_isoform_X2_[Chrysemys_picta_bellii]	NA	3154.95	-0.433649	3.59e-07		NFAC3	NFATC3	nuclear_factor_of_activated_T-cells,_cytoplasmic_3_isoform_X1_[Chrysemys_picta_bellii]	NA	409.737	0.989497	0.000114128
FPPS	FDPS	farnesyl_pyrophosphate_synthase_[Chrysemys_picta_bellii]	NA	3197.3	0.462321	0.0040951										BXL2	NA	probable_beta-D-xylosidase_2_[Chrysemys_picta_bellii]	NA	523.708	1.1512	8.32e-08		SIK3	SIK3	serine/threonine-protein_kinase_SIK3_isoform_X4_[Chrysemys_picta_bellii]	NA	645.422	0.852343	3.61e-07		PRELP	PRELP	prolargin_[Chrysemys_picta_bellii]	NA	929.97	0.685078	0.00011496
RL17	NA	60S_ribosomal_protein_L17_[Chrysemys_picta_bellii]	NA	25708.3	0.181674	0.00415438										NFIC	NFIC	nuclear_factor_1_C-type_isoform_X5_[Chrysemys_picta_bellii]	NA	1429.87	0.959492	8.73e-08		RCN2	RCN2	reticulocalbin-2_[Chrysemys_picta_bellii]	NA	1268.29	-0.636079	3.61e-07		PHEX	PHEX	phosphate-regulating_neutral_endopeptidase_[Chrysemys_picta_bellii]	NA	737.085	0.841747	0.00011867
MARH2	MARCH2	mitochondrial_amidoxime_reducing_component_2_isoform_X2_[Chrysemys_picta_bellii]	NA	1973.13	0.329793	0.00415604										S22AI	SLC22A18	solute_carrier_family_22_member_18_isoform_X1_[Chrysemys_picta_bellii]	NA	2783.46	0.524755	8.78e-08		PLCB1	PLCB1	1-phosphatidylinositol_4,5-bisphosphate_phosphodiesterase_beta-1_isoform_X3_[Chrysemys_picta_bellii]	NA	89.4017	2.28718	3.7e-07		CRYAB	HSPB6	heat_shock_protein_beta-6_isoform_X1_[Chrysemys_picta_bellii]	NA	661.823	0.794756	0.000118908
EPHB4	NA	ephrin_type-B_receptor_4_[Chrysemys_picta_bellii]	NA	1138.97	0.421572	0.00415665										CENPW	CENPW	centromere_protein_W_[Chrysemys_picta_bellii]	NA	1755.4	-0.583526	8.78e-08		SCD5	SCD5	stearoyl-CoA_desaturase_5_[Chrysemys_picta_bellii]	NA	395.316	-1.22404	3.8e-07		GNAI3	GNAI3	guanine_nucleotide-binding_protein_G(k)_subunit_alpha_[Chrysemys_picta_bellii]	NA	6193.14	-0.338541	0.000119282
ATAT	ATAT1	alpha-tubulin_N-acetyltransferase_1_isoform_X2_[Chrysemys_picta_bellii]	NA	1647.35	0.422136	0.00420035										SCML2	SCML2	sex_comb_on_midleg-like_protein_2_isoform_X1_[Chrysemys_picta_bellii]	NA	937.197	-0.826485	9.4e-08		PKHB2	PLEKHB2	pleckstrin_homology_domain-containing_family_B_member_2_isoform_X2_[Chrysemys_picta_bellii]	NA	2605.71	-0.42448	3.85e-07		PEX19	NA	peroxisomal_biogenesis_factor_19_isoform_X1_[Chrysemys_picta_bellii]	NA	2168.63	-0.570504	0.000121663
NA	NA	tumor_necrosis_factor_receptor_superfamily_member_13C_[Chrysemys_picta_bellii]	NA	248.319	-1.00441	0.00422536										PRC1	NA	protein_regulator_of_cytokinesis_1-like_isoform_X2_[Chrysemys_picta_bellii]	NA	2487.24	-0.525781	9.4e-08		3BHS7	NA	3_beta-hydroxysteroid_dehydrogenase_type_7,_partial_[Chrysemys_picta_bellii]	NA	1015.11	0.774106	3.88e-07		DYSF	DYSF	dysferlin_isoform_X6_[Chrysemys_picta_bellii]	NA	779.568	0.690373	0.000123509
KC1E	NA	LOW_QUALITY_PROTEIN:_casein_kinase_I_[Chrysemys_picta_bellii]	NA	2105.74	0.322674	0.00425507										HIC1	HIC1	hypermethylated_in_cancer_1_protein,_partial_[Chrysemys_picta_bellii]	NA	2201.33	0.68995	9.62e-08		NRK2	NA	nicotinamide_riboside_kinase_2-like_[Chrysemys_picta_bellii]	NA	1289.2	-0.721702	3.99e-07		PPM1H	PPM1H	protein_phosphatase_1H_isoform_X2_[Chrysemys_picta_bellii]	NA	1449.1	-0.800209	0.000124977
NA	NA	treacle_protein_isoform_X2_[Chrysemys_picta_bellii]	NA	4559.38	0.241503	0.00428317										FREM1	FREM1	FRAS1-related_extracellular_matrix_protein_1_isoform_X3_[Chrysemys_picta_bellii]	NA	1062.18	0.774638	9.65e-08		MP2K4	MAP2K4	dual_specificity_mitogen-activated_protein_kinase_kinase_4_isoform_X3_[Chrysemys_picta_bellii]	NA	1054.62	-0.694896	4.04e-07		TFE2	TCF3	transcription_factor_E2-alpha_isoform_X6_[Chrysemys_picta_bellii]	NA	237.108	-1.37369	0.000125882
DNPEP	DNPEP	aspartyl_aminopeptidase_[Chrysemys_picta_bellii]	NA	2851.6	0.283069	0.00437384										DCOR	ODC1	ornithine_decarboxylase_[Chrysemys_picta_bellii]	NA	8138.51	-0.412109	9.84e-08		CHD8	CHD8	chromodomain-helicase-DNA-binding_protein_8_isoform_X2_[Chrysemys_picta_bellii]	NA	191.644	1.87402	4.06e-07		LIFR	LIFR	leukemia_inhibitory_factor_receptor_isoform_X1_[Chrysemys_picta_bellii]	NA	5374.96	-0.453911	0.000127112
IF2B3	IGF2BP3	insulin-like_growth_factor_2_mRNA-binding_protein_3_[Chrysemys_picta_bellii]	NA	4484.59	0.274621	0.00452139										TCPA	TCP1	T-complex_protein_1_subunit_alpha_[Chrysemys_picta_bellii]	NA	7320.56	-0.426716	9.88e-08		SPKAP	SPHKAP	A-kinase_anchor_protein_SPHKAP_isoform_X4_[Chrysemys_picta_bellii]	NA	181.987	-1.69371	4.06e-07		RESF1	NA	LOW_QUALITY_PROTEIN:_uncharacterized_protein_KIAA1551_homolog_[Chrysemys_picta_bellii]	NA	4627.24	-0.414717	0.000130235
NA	NA	small_integral_membrane_protein_30-like_[Chrysemys_picta_bellii]	NA	3072.92	0.311367	0.00452141										STAM2	STAM2	signal_transducing_adapter_molecule_2_isoform_X2_[Chrysemys_picta_bellii]	NA	1927.79	-0.546786	9.96e-08		GLGB	GBE1	1,4-alpha-glucan-branching_enzyme_[Chrysemys_picta_bellii]	NA	1438.54	-0.573229	4.13e-07		RBP56	TAF15	TATA-binding_protein-associated_factor_2N_isoform_X2_[Chrysemys_picta_bellii]	NA	3266.67	0.47037	0.000131142
AT8B2	ATP8B2	phospholipid-transporting_ATPase_ID_isoform_X1_[Chrysemys_picta_bellii]	NA	5466.44	0.249578	0.00452152										CTSL2	CTDSPL2	CTD_small_phosphatase-like_protein_2_[Chrysemys_picta_bellii]	NA	4431.88	-0.406654	9.96e-08		CLPX	CLPX	ATP-dependent_Clp_protease_ATP-binding_subunit_clpX-like,_mitochondrial_isoform_X1_[Chrysemys_picta_bellii]	NA	995.5	-0.705131	4.31e-07		VDR	VDR	vitamin_D3_receptor_[Chrysemys_picta_bellii]	NA	297.594	0.98284	0.000132952
DDX5	DDX5	probable_ATP-dependent_RNA_helicase_DDX5_isoform_X3_[Chrysemys_picta_bellii]	NA	27745.9	0.248837	0.00452152										TXTPB	SLC25A1	tricarboxylate_transport_protein,_mitochondrial_[Chrysemys_picta_bellii]	NA	5634.18	0.433095	1.01e-07		KRIT1	NA	krev_interaction_trapped_protein_1_isoform_X1_[Chrysemys_picta_bellii]	NA	1515.8	-0.539215	4.38e-07		XRP2	RP2	protein_XRP2_[Chrysemys_picta_bellii]	NA	1821.84	-0.460035	0.000134362
PAMR1	PAMR1	inactive_serine_protease_PAMR1_isoform_X5_[Chrysemys_picta_bellii]	NA	136.74	1.30981	0.00452152										PAX8	PAX8	paired_box_protein_Pax-8_isoform_X10_[Chrysemys_picta_bellii]	NA	898.035	0.744344	1.01e-07		SSRA	SSR1	translocon-associated_protein_subunit_alpha_isoform_X2_[Chrysemys_picta_bellii]	NA	4842.8	-0.348969	4.43e-07		MYO6	MYO6	unconventional_myosin-VI_[Chrysemys_picta_bellii]	NA	826.102	0.622059	0.00013498
CUL4A	CUL4A	cullin-4A_isoform_X1_[Chrysemys_picta_bellii]	NA	12306.8	-0.203513	0.00452621										NA	NA	small_integral_membrane_protein_30-like_[Chrysemys_picta_bellii]	NA	3972.74	0.441562	1.02e-07		KTN1	KTN1	kinectin_isoform_X7_[Chrysemys_picta_bellii]	NA	2209.01	-0.458521	4.44e-07		POL	NA	uncharacterized_protein_LOC101954182_[Chrysemys_picta_bellii]	NA	2674.52	-0.599468	0.000135419
HCN4	NA	potassium/sodium_hyperpolarization-activated_cyclic_nucleotide-gated_channel_3_isoform_X2_[Chrysemys_picta_bellii]	NA	1307.53	0.428808	0.00455185										NUCKS	NUCKS1	nuclear_ubiquitous_casein_and_cyclin-dependent_kinase_substrate_1_isoform_X3_[Chrysemys_picta_bellii]	NA	954.304	-0.724525	1.08e-07		NA	NA	NA	URS0000DFE831	168.435	1.81543	4.47e-07		METK1	MAT1A	S-adenosylmethionine_synthase_[Chrysemys_picta_bellii]	NA	8562.25	0.601981	0.000136735
SSPO	NA	SCO-spondin_[Chrysemys_picta_bellii]	NA	167.948	1.18025	0.00464845										MARH7	MARCH7	E3_ubiquitin-protein_ligase_MARCH7_isoform_X4_[Chrysemys_picta_bellii]	NA	289.654	-1.28588	1.09e-07		TTC36	TTC36	tetratricopeptide_repeat_protein_36_[Chrysemys_picta_bellii]	NA	996.649	0.796582	4.56e-07		PDZD2	PDZD2	PDZ_domain-containing_protein_2_isoform_X1_[Chrysemys_picta_bellii]	NA	1293.09	0.538036	0.000137744
PUR9	ATIC	bifunctional_purine_biosynthesis_protein_PURH_isoform_X1_[Chrysemys_picta_bellii]	NA	5380.88	0.280967	0.00464864										CC151	CCDC151	coiled-coil_domain-containing_protein_151_isoform_X1_[Chrysemys_picta_bellii]	NA	5963.92	0.361062	1.11e-07		PDCD5	PDCD5	programmed_cell_death_protein_5_[Chrysemys_picta_bellii]	NA	1966.66	-0.508586	4.56e-07		LHX9	LHX9	LIM/homeobox_protein_Lhx9_isoform_X1_[Chrysemys_picta_bellii]	NA	226.998	-1.60701	0.000137744
PSME3	PSME3	proteasome_activator_complex_subunit_3_[Chrysemys_picta_bellii]	NA	12253.6	-0.178429	0.00466942										AOXA	NA	aldehyde_oxidase_1_isoform_X1_[Chrysemys_picta_bellii]	NA	666.729	0.848022	1.15e-07		HBS1L	HBS1L	HBS1-like_protein_isoform_X1_[Chrysemys_picta_bellii]	NA	1113.09	-0.629353	4.56e-07		SALL3	SALL3	sal-like_protein_3_isoform_X1_[Chrysemys_picta_bellii]	NA	611.245	0.693511	0.000138116
RS3A	NA	40S_ribosomal_protein_S3a_[Chrysemys_picta_bellii]	NA	48645	0.153532	0.00468446										OTUD3	OTUD3	OTU_domain-containing_protein_3_[Chrysemys_picta_bellii]	NA	1682.14	-0.580342	1.16e-07		RARR2	NA	retinoic_acid_receptor_responder_protein_2,_partial_[Chrysemys_picta_bellii]	NA	1650.24	0.6686	4.67e-07		WFDC2	NA	waprin-Phi1-like_[Chrysemys_picta_bellii]	NA	909.768	0.738599	0.000138116
MCAT	SLC25A20	mitochondrial_carnitine/acylcarnitine_carrier_protein_[Chrysemys_picta_bellii]	NA	1811.95	-0.400388	0.00471023										TEKT1	TEKT1	tektin-1_isoform_X1_[Chrysemys_picta_bellii]	NA	459.357	1.01036	1.2e-07		KCJ16	NA	inward_rectifier_potassium_channel_16_[Chrysemys_picta_bellii]	NA	4843.15	0.3943	4.68e-07		ASSY	ASS1	argininosuccinate_synthase_[Chrysemys_picta_bellii]	NA	12748	0.68123	0.000140763
K2C8	NA	keratin,_type_II_cytoskeletal_8-like_[Chrysemys_picta_bellii]	NA	284.097	0.82944	0.00474431										MTA3	MTA3	metastasis-associated_protein_MTA3_[Chrysemys_picta_bellii]	NA	1203.18	-0.667511	1.3e-07		PRGC2	PPARGC1B	peroxisome_proliferator-activated_receptor_gamma_coactivator_1-beta_isoform_X1_[Chrysemys_picta_bellii]	NA	288.125	1.23982	4.69e-07		S4A4	SLC4A4	electrogenic_sodium_bicarbonate_cotransporter_1_isoform_X1_[Chrysemys_picta_bellii]	NA	204.744	2.28471	0.000140818
TCPD	CCT4	T-complex_protein_1_subunit_delta_[Chrysemys_picta_bellii]	NA	18319.7	0.20216	0.00474723										NDUB8	NA	NADH_dehydrogenase_[ubiquinone]_1_beta_subcomplex_subunit_8,_mitochondrial_[Chrysemys_picta_bellii]	NA	4650.04	0.384888	1.31e-07		AP2M1	AP2M1	AP-2_complex_subunit_mu_isoform_X3_[Chrysemys_picta_bellii]	NA	89.4393	-3.56628	4.72e-07		TYRP1	TYRP1	5,6-dihydroxyindole-2-carboxylic_acid_oxidase_[Chrysemys_picta_bellii]	NA	931.079	-0.626434	0.000143913
SAV1	SAV1	protein_salvador_homolog_1_isoform_X1_[Chrysemys_picta_bellii]	NA	2417.02	-0.307185	0.00479095										HCD2	HSD17B10	3-hydroxyacyl-CoA_dehydrogenase_type-2_isoform_X1_[Chrysemys_picta_bellii]	NA	2836.64	0.520286	1.34e-07		AF17	MLLT6	protein_AF-17_isoform_X4_[Chrysemys_picta_bellii]	NA	373.587	1.0627	4.81e-07		ADA2	ADA2	adenosine_deaminase_2_[Chrysemys_picta_bellii]	NA	235.324	-1.08859	0.000146582
HP1B3	HP1BP3	heterochromatin_protein_1-binding_protein_3_isoform_X4_[Chrysemys_picta_bellii]	NA	3978.55	0.24836	0.00487343										KYNU	KYNU	kynureninase_isoform_X1_[Chrysemys_picta_bellii]	NA	1222.96	0.704858	1.37e-07		ZBT49	ZBTB49	zinc_finger_and_BTB_domain-containing_protein_49_isoform_X1_[Chrysemys_picta_bellii]	NA	1104.29	-0.650803	4.95e-07		PARVG	PARVG	gamma-parvin_isoform_X2_[Chrysemys_picta_bellii]	NA	218.924	1.1173	0.000147551
PDCD4	NA	programmed_cell_death_protein_4-like_isoform_X1_[Chrysemys_picta_bellii]	NA	403.214	0.778253	0.00487343										ATAD1	ATAD1	ATPase_family_AAA_domain-containing_protein_1_isoform_X1_[Chrysemys_picta_bellii]	NA	2792.62	-0.503203	1.38e-07		CSRN1	CSRNP1	cysteine/serine-rich_nuclear_protein_1_[Chrysemys_picta_bellii]	NA	1426.48	-0.643023	5.01e-07		DHX58	DHX58	probable_ATP-dependent_RNA_helicase_DHX58_[Chrysemys_picta_bellii]	NA	274.986	-1.41131	0.000152825
UPK3B	NA	uroplakin-3b-like_[Chrysemys_picta_bellii]	NA	303.741	-0.796542	0.00491436										TSAC	NA	uncharacterized_protein_LOC101938246_[Chrysemys_picta_bellii]	NA	718.714	0.903895	1.4e-07		B3GN2	NA	N-acetyllactosaminide_beta-1,3-N-acetylglucosaminyltransferase_2-like_[Chrysemys_picta_bellii]	NA	562.549	0.910993	5.26e-07		CO4A5	NA	collagen_alpha-5(IV)_chain_isoform_X4_[Chrysemys_picta_bellii]	NA	12814	0.328473	0.000154049
DYDC1	DYDC1	DPY30_domain-containing_protein_1_isoform_X1_[Chrysemys_picta_bellii]	NA	479.705	0.921251	0.00492972										AACT	NA	alpha-1-antitrypsin-like_[Chrysemys_picta_bellii]	NA	212.624	1.54511	1.42e-07		FUS	FUS	RNA-binding_protein_FUS_isoform_X1_[Chrysemys_picta_bellii]	NA	16544.3	0.251926	5.27e-07		S13A5	SLC13A5	solute_carrier_family_13_member_5_isoform_X1_[Chrysemys_picta_bellii]	NA	2629.31	0.73465	0.00015588
CLD8	CLDN8	claudin-8_[Chrysemys_picta_bellii]	NA	189.15	-1.18439	0.00494821										EMB	EMB	embigin_[Chrysemys_picta_bellii]	NA	808.627	-0.780709	1.47e-07		HCN4	NA	potassium/sodium_hyperpolarization-activated_cyclic_nucleotide-gated_channel_3_isoform_X2_[Chrysemys_picta_bellii]	NA	718.924	0.764326	5.31e-07		TMG1	PRRG1	transmembrane_gamma-carboxyglutamic_acid_protein_1_[Chrysemys_picta_bellii]	NA	444.686	-0.843607	0.000157805
PEDF	SERPINF1	pigment_epithelium-derived_factor_[Chrysemys_picta_bellii]	NA	1466.11	0.37039	0.004951										GGH	NA	gamma-glutamyl_hydrolase-like_isoform_X1_[Chrysemys_picta_bellii]	NA	3034.87	0.461187	1.48e-07		NCF4	NA	cytokine_receptor_common_subunit_beta-like_[Chrysemys_picta_bellii]	NA	819.08	0.772477	5.32e-07		TCEA2	TCEA2	transcription_elongation_factor_A_protein_2_[Chrysemys_picta_bellii]	NA	725.186	-0.6712	0.000159885
MMS19	MMS19	MMS19_nucleotide_excision_repair_protein_homolog_[Chrysemys_picta_bellii]	NA	1752.42	0.394944	0.00496525										LAMB2	LAMB2	laminin_subunit_beta-2_[Chrysemys_picta_bellii]	NA	2913.58	0.546803	1.49e-07		PROF2	PFN2	profilin-2_isoform_X2_[Chrysemys_picta_bellii]	NA	5133.73	-0.356672	5.38e-07		FRDA	FXN	frataxin,_mitochondrial_[Chrysemys_picta_bellii]	NA	1425.79	-0.506809	0.000160356
ZNRD2	ZNRD2	Sjoegren_syndrome/scleroderma_autoantigen_1_isoform_X1_[Chrysemys_picta_bellii]	NA	1930.91	0.329549	0.00500485										SKAP	NA	small_kinetochore-associated_protein_[Chrysemys_picta_bellii]	NA	1049.34	-0.677488	1.51e-07		ROA2	HNRNPA2B1	heterogeneous_nuclear_ribonucleoproteins_A2/B1_isoform_X3_[Chrysemys_picta_bellii]	NA	358.458	1.07686	5.44e-07		Z385B	ZNF385B	zinc_finger_protein_385B_isoform_X2_[Chrysemys_picta_bellii]	NA	57.3005	2.24893	0.000163915
ZNF41	NA	gastrula_zinc_finger_protein_XlCGF57.1-like_isoform_X1_[Chrysemys_picta_bellii]	NA	1969.29	0.462336	0.00501569										PRVB	NA	parvalbumin_beta_[Chrysemys_picta_bellii]	NA	259.417	1.33276	1.51e-07		EVI5L	EVI5L	EVI5-like_protein_isoform_X2_[Chrysemys_picta_bellii]	NA	2452.74	0.498548	5.57e-07		FBLN7	FBLN7	fibulin-7_[Chrysemys_picta_bellii]	NA	835.535	-0.775883	0.000164586
MYL4	MYL4	myosin_light_chain_4_[Chrysemys_picta_bellii]	NA	5409.14	0.347058	0.00507847										1433Z	YWHAZ	14-3-3_protein_zeta/delta_[Chrysemys_picta_bellii]	NA	15738	-0.305781	1.54e-07		NA	NA	NA	URS0000D112DA	100.21	-2.81723	5.57e-07		DREB	NA	drebrin-like_[Chrysemys_picta_bellii]	NA	5709.63	0.361828	0.00016529
SO2B1	SLCO2B1	solute_carrier_organic_anion_transporter_family_member_2B1_[Chrysemys_picta_bellii]	NA	457.495	-0.712629	0.00509525										OGA	OGA	protein_O-GlcNAcase_isoform_X1_[Chrysemys_picta_bellii]	NA	7691.77	-0.361914	1.56e-07		FETA	NA	alpha-fetoprotein_[Chrysemys_picta_bellii]	NA	511.437	-3.5572	5.59e-07		CA198	C1orf198	uncharacterized_protein_C1orf198_homolog_isoform_X1_[Chrysemys_picta_bellii]	NA	2914.3	-0.400563	0.000165871
NA	NA	uncharacterized_protein_LOC112061358_isoform_X1_[Chrysemys_picta_bellii]	NA	275.958	-0.818984	0.00514048										PSDE	PSMD14	26S_proteasome_non-ATPase_regulatory_subunit_14_[Chrysemys_picta_bellii]	NA	3207.2	-0.4999	1.61e-07		ACTN4	ACTN4	alpha-actinin-4_isoform_X2_[Chrysemys_picta_bellii]	NA	6835.85	0.323488	5.63e-07		PLCG2	NA	1-phosphatidylinositol_4,5-bisphosphate_phosphodiesterase_gamma-2_[Chrysemys_picta_bellii]	NA	1236.98	0.546409	0.000168462
NFASC	NFASC	neurofascin_isoform_X6_[Chrysemys_picta_bellii]	NA	190.559	0.982979	0.00514984										RUNX2	RUNX2	runt-related_transcription_factor_2_isoform_X1_[Chrysemys_picta_bellii]	NA	746.543	1.00536	1.63e-07		CBPN	NA	carboxypeptidase_N_catalytic_chain_[Chrysemys_picta_bellii]	NA	1021.62	0.64531	5.93e-07		NRP2	NRP2	neuropilin-2_isoform_X2_[Chrysemys_picta_bellii]	NA	1298.33	-0.514794	0.000169395
SRP72	SRP72	signal_recognition_particle_subunit_SRP72_[Chrysemys_picta_bellii]	NA	5410.33	0.296676	0.00514984										AMPL	LAP3	cytosol_aminopeptidase_[Chrysemys_picta_bellii]	NA	3420.86	0.43675	1.64e-07		MTAP	NA	S-methyl-5'-thioadenosine_phosphorylase_[Chrysemys_picta_bellii]	NA	2680.74	-0.424414	5.93e-07		FJX1	FJX1	four-jointed_box_protein_1_[Chrysemys_picta_bellii]	NA	1338.07	-0.586905	0.000172657
S6A20	SLC6A20	sodium-_and_chloride-dependent_transporter_XTRP3_[Chrysemys_picta_bellii]	NA	2564.7	0.357374	0.00515472										HOT	NA	hydroxyacid-oxoacid_transhydrogenase,_mitochondrial_[Chrysemys_picta_bellii]	NA	1212.39	0.629325	1.64e-07		AT1A3	ATP1A1	sodium/potassium-transporting_ATPase_subunit_alpha-1_isoform_X2_[Chrysemys_picta_bellii]	NA	1215.66	0.61544	5.97e-07		SCG2	SCG2	secretogranin-2_[Chrysemys_picta_bellii]	NA	271.581	1.14346	0.000172657
HABP4	HABP4	intracellular_hyaluronan-binding_protein_4_isoform_X1_[Chrysemys_picta_bellii]	NA	3350.8	0.262037	0.00519534										DDX18	DDX18	ATP-dependent_RNA_helicase_DDX18_[Chrysemys_picta_bellii]	NA	3066.13	-0.484561	1.67e-07		ERR1	ESRRA	steroid_hormone_receptor_ERR1_isoform_X1_[Chrysemys_picta_bellii]	NA	1487.52	0.543524	6.27e-07		AGRG2	ADGRG2	adhesion_G-protein_coupled_receptor_G2_[Chrysemys_picta_bellii]	NA	381.709	1.02471	0.000172657
PTN9	PTPN9	tyrosine-protein_phosphatase_non-receptor_type_9_[Chrysemys_picta_bellii]	NA	2515.51	0.294571	0.00521835										DHSD	SDHD	succinate_dehydrogenase_[ubiquinone]_cytochrome_b_small_subunit,_mitochondrial_[Gallus_gallus]	NA	4720.22	0.4119	1.68e-07		PXDC1	PXDC1	PX_domain-containing_protein_1_[Chrysemys_picta_bellii]	NA	367.52	-1.06284	6.27e-07		KCJ10	KCNJ10	ATP-sensitive_inward_rectifier_potassium_channel_10_isoform_X1_[Chrysemys_picta_bellii]	NA	405.864	1.01735	0.000174091
MPC1	NA	mitochondrial_pyruvate_carrier_1_[Chrysemys_picta_bellii]	NA	3792.06	-0.280396	0.00523097										BI1	TMBIM6	bax_inhibitor_1_[Chrysemys_picta_bellii]	NA	9402.78	0.305869	1.71e-07		SKP1	SKP1	S-phase_kinase-associated_protein_1_[Chrysemys_picta_bellii]	NA	5692.14	-0.329267	6.65e-07		SEM4D	SEMA4D	semaphorin-4D_isoform_X1_[Chrysemys_picta_bellii]	NA	749.54	-0.67974	0.00017431
DHB8	HSD17B8	estradiol_17-beta-dehydrogenase_8_[Chrysemys_picta_bellii]	NA	553.784	0.636659	0.00529813										SOX4	SOX4	transcription_factor_SOX-4_[Chrysemys_picta_bellii]	NA	5221.84	0.378587	1.76e-07		ZBT37	ZBTB37	zinc_finger_and_BTB_domain-containing_protein_37_isoform_X1_[Chrysemys_picta_bellii]	NA	1546.19	0.552154	6.89e-07		DDIT4	DDIT4	DNA_damage-inducible_transcript_4_protein_[Chrysemys_picta_bellii]	NA	1828.18	-0.656064	0.000175985
LTO1	LTO1	oral_cancer-overexpressed_protein_1_isoform_X1_[Chrysemys_picta_bellii]	NA	476.261	-0.652567	0.00529813										PCCA	PCCA	propionyl-CoA_carboxylase_alpha_chain,_mitochondrial_isoform_X1_[Chrysemys_picta_bellii]	NA	4129.87	0.386622	1.76e-07		UBXN4	UBXN4	UBX_domain-containing_protein_4_isoform_X2_[Chrysemys_picta_bellii]	NA	2444.22	-0.4548	6.9e-07		CD276	CD276	CD276_antigen_isoform_X1_[Chrysemys_picta_bellii]	NA	2729.77	-0.399334	0.000178805
PAG15	NA	group_XV_phospholipase_A2_[Chrysemys_picta_bellii]	NA	2563.92	0.299596	0.00534298										ARI4A	ARID4A	AT-rich_interactive_domain-containing_protein_4A_isoform_X9_[Chrysemys_picta_bellii]	NA	96.8851	-2.45623	1.78e-07		TBC12	TBC1D12	TBC1_domain_family_member_12_isoform_X2_[Chrysemys_picta_bellii]	NA	308.093	-1.21827	6.93e-07		MRP4	ABCC4	multidrug_resistance-associated_protein_4_isoform_X2_[Chrysemys_picta_bellii]	NA	518.853	0.817759	0.00018127
NA	NA	transmembrane_protein_176B_[Chrysemys_picta_bellii]	NA	2039.59	0.467857	0.00534298										RNC	DROSHA	ribonuclease_3_isoform_X2_[Chrysemys_picta_bellii]	NA	1543.48	-0.574032	1.82e-07		RAP1A	RAP1A	ras-related_protein_Rap-1A_[Chrysemys_picta_bellii]	NA	1514.17	-0.551999	6.93e-07		BORG5	CDC42EP1	cdc42_effector_protein_1_[Chrysemys_picta_bellii]	NA	3916.06	-0.365631	0.000181635
LRP12	LRP12	low-density_lipoprotein_receptor-related_protein_12_isoform_X1_[Chrysemys_picta_bellii]	NA	970.344	0.477594	0.0054298										NU133	NUP133	nuclear_pore_complex_protein_Nup133_[Chrysemys_picta_bellii]	NA	2606.71	-0.524397	1.86e-07		ARP3	ACTR3	actin-related_protein_3_[Chrysemys_picta_bellii]	NA	3587.83	-0.400693	7e-07		NA	NA	small_integral_membrane_protein_30-like_[Chrysemys_picta_bellii]	NA	3342.79	0.535128	0.000183147
MOT1	SLC16A1	monocarboxylate_transporter_1_[Chrysemys_picta_bellii]	NA	7573.2	0.26752	0.00545691										HGD	HGD	homogentisate_1,2-dioxygenase_isoform_X1_[Chrysemys_picta_bellii]	NA	2533.18	0.630216	1.89e-07		MAGI2	NA	PDZ_domain-containing_protein_MAGIX_[Chrysemys_picta_bellii]	NA	4280.14	0.391772	7.25e-07		PAR12	NA	poly_[ADP-ribose]_polymerase_12-like_isoform_X1_[Chrysemys_picta_bellii]	NA	1842.43	-0.458101	0.000183515
CCD71	CCDC71	coiled-coil_domain-containing_protein_71_isoform_X1_[Chrysemys_picta_bellii]	NA	1221.52	0.398321	0.0054759										ABCF2	NA	ATP-binding_cassette_sub-family_F_member_2_[Chrysemys_picta_bellii]	NA	2801.22	-0.443685	1.95e-07		SGCB	SGCB	beta-sarcoglycan_[Chrysemys_picta_bellii]	NA	1691.35	-0.639193	7.25e-07		DOT1L	DOT1L	histone-lysine_N-methyltransferase,_H3_lysine-79_specific_isoform_X1_[Chrysemys_picta_bellii]	NA	2572.99	0.602208	0.000184629
CO039	NA	uncharacterized_protein_C15orf39_homolog_isoform_X2_[Chrysemys_picta_bellii]	NA	1851.38	0.351404	0.00548167										S27A3	SLC27A3	long-chain_fatty_acid_transport_protein_3_[Chrysemys_picta_bellii]	NA	3892.43	0.490437	2.03e-07		PYR1	CAD	CAD_protein_[Chrysemys_picta_bellii]	NA	5515.38	0.376391	7.32e-07		S13A1	SLC13A1	solute_carrier_family_13_member_1_[Chrysemys_picta_bellii]	NA	4429.53	0.536809	0.000186865
CIRBP	CIRBP	cold-inducible_RNA-binding_protein_isoform_X1_[Chrysemys_picta_bellii]	NA	20970.7	0.215576	0.00550998										PSB7	PSMB7	proteasome_subunit_beta_type-7_[Chrysemys_picta_bellii]	NA	6386.03	-0.418729	2.18e-07		RL5	NA	60S_ribosomal_protein_L5_isoform_X2_[Chrysemys_picta_bellii]	NA	33390.9	-0.253716	7.33e-07		BT3A3	NA	butyrophilin_subfamily_3_member_A2-like_[Chrysemys_picta_bellii]	NA	160.446	1.72692	0.000191634
GDIA	GDI1	LOW_QUALITY_PROTEIN:_rab_GDP_dissociation_inhibitor_alpha_[Chrysemys_picta_bellii]	NA	4088.4	0.266291	0.005526										NR1I2	NR1I3	LOW_QUALITY_PROTEIN:_nuclear_receptor_subfamily_1_group_I_member_3_[Chrysemys_picta_bellii]	NA	488.505	0.984544	2.23e-07		TEBP	PTGES3	prostaglandin_E_synthase_3,_partial_[Chrysemys_picta_bellii]	NA	5584.18	-0.403016	7.41e-07		NA	NA	programmed_cell_death_1_ligand_1-like,_partial_[Chrysemys_picta_bellii]	NA	344.644	-1.15721	0.000192716
CADN	NA	neural-cadherin-like_[Chrysemys_picta_bellii]	NA	337.727	-0.737289	0.005526										LRRC2	LRRC2	leucine-rich_repeat-containing_protein_2_isoform_X1_[Chrysemys_picta_bellii]	NA	546.902	0.914562	2.23e-07		CENPS	CENPS-CORT	centromere_protein_S_[Chrysemys_picta_bellii]	NA	826.724	-0.737134	7.41e-07		PTN13	PTPN13	tyrosine-protein_phosphatase_non-receptor_type_13_isoform_X2_[Chrysemys_picta_bellii]	NA	182.766	-1.26641	0.000196112
OSBL6	OSBPL6	oxysterol-binding_protein-related_protein_6_isoform_X1_[Chrysemys_picta_bellii]	NA	725.643	-0.831945	0.005526										PRS4	PSMC1	26S_proteasome_regulatory_subunit_4_[Chrysemys_picta_bellii]	NA	5876.32	-0.433839	2.26e-07		KC1DB	CSNK1D	casein_kinase_I_isoform_X2_[Chrysemys_picta_bellii]	NA	1661.06	-0.505562	7.66e-07		METK2	NA	S-adenosylmethionine_synthase-like_isoform_X1_[Chrysemys_picta_bellii]	NA	286.422	1.02888	0.000196955
UCHL1	UCHL1	ubiquitin_carboxyl-terminal_hydrolase_isozyme_L1_[Chrysemys_picta_bellii]	NA	3203.31	-0.36463	0.005526										MMP28	MMP28	matrix_metalloproteinase-28_isoform_X1_[Chrysemys_picta_bellii]	NA	446.246	1.07923	2.26e-07		RRN3	RRN3	RNA_polymerase_I-specific_transcription_initiation_factor_RRN3_[Chrysemys_picta_bellii]	NA	2309.97	-0.449008	7.7e-07		HTRA1	HTRA1	serine_protease_HTRA1_[Chrysemys_picta_bellii]	NA	3716.14	-0.411286	0.000197717
EDF1	EDF1	endothelial_differentiation-related_factor_1_[Chrysemys_picta_bellii]	NA	3973.48	0.296958	0.00555149										WIF1	WIF1	wnt_inhibitory_factor_1_[Chrysemys_picta_bellii]	NA	1760.69	-0.567292	2.33e-07		CBR1	CBR1	carbonyl_reductase_[NADPH]_1_[Chrysemys_picta_bellii]	NA	1287.04	-0.598969	7.89e-07		SAM9L	NA	sterile_alpha_motif_domain-containing_protein_9-like_[Chrysemys_picta_bellii]	NA	420.354	-0.842896	0.000201039
RGL2	NA	ral_guanine_nucleotide_dissociation_stimulator-like_2_[Chrysemys_picta_bellii]	NA	526.259	0.596988	0.00557664										CC070	C3orf70	UPF0524_protein_C3orf70_homolog_isoform_X1_[Chrysemys_picta_bellii]	NA	4116.97	-0.504916	2.35e-07		SUSD1	SUSD1	sushi_domain-containing_protein_1_[Chrysemys_picta_bellii]	NA	602.146	-0.864024	7.89e-07		PI5PA	INPP5J	phosphatidylinositol_4,5-bisphosphate_5-phosphatase_A_[Chrysemys_picta_bellii]	NA	696.359	0.765235	0.000202104
SYWM	WARS2	tryptophan--tRNA_ligase,_mitochondrial_[Chrysemys_picta_bellii]	NA	1315.72	-0.392609	0.00560348										NA	NA	zinc_finger_HIT_domain-containing_protein_3_isoform_X1_[Chrysemys_picta_bellii]	NA	211.954	1.58686	2.39e-07		KS6A5	RPS6KA5	ribosomal_protein_S6_kinase_alpha-5_isoform_X2_[Chrysemys_picta_bellii]	NA	44.2028	-8.75824	7.9e-07		SL9A2	SLC9A2	sodium/hydrogen_exchanger_2_[Chrysemys_picta_bellii]	NA	1074.22	0.548673	0.000202104
MEGF8	NA	multiple_epidermal_growth_factor-like_domains_protein_8,_partial_[Chrysemys_picta_bellii]	NA	1814.58	0.351107	0.00566769										PLOD3	PLOD3	procollagen-lysine,2-oxoglutarate_5-dioxygenase_3_isoform_X2_[Chrysemys_picta_bellii]	NA	3116.04	0.434178	2.48e-07		TMM19	TMEM19	transmembrane_protein_19_[Chrysemys_picta_bellii]	NA	2265.64	-0.493701	8.03e-07		LPP	LPP	lipoma-preferred_partner_isoform_X4_[Chrysemys_picta_bellii]	NA	755.998	0.841325	0.000202352
RAVR2	RAVER2	ribonucleoprotein_PTB-binding_2_isoform_X1_[Chrysemys_picta_bellii]	NA	958.731	-0.454066	0.00569461										PECR	PECR	peroxisomal_trans-2-enoyl-CoA_reductase_[Chrysemys_picta_bellii]	NA	1944.63	0.543853	2.56e-07		LFG4	NA	protein_lifeguard_4_[Chrysemys_picta_bellii]	NA	2782.08	-0.506869	8.03e-07		HYKK	HYKK	hydroxylysine_kinase_[Chrysemys_picta_bellii]	NA	827.962	0.729105	0.000204187
NA	NA	uncharacterized_protein_LOC101936305_isoform_X1_[Chrysemys_picta_bellii]	NA	1170.08	-0.419789	0.00570583										HXK2	HK2	hexokinase-2_[Chrysemys_picta_bellii]	NA	1120.96	-0.67032	2.56e-07		SPT13	NA	spermatogenesis-associated_protein_13_isoform_X1_[Chrysemys_picta_bellii]	NA	1386.21	0.548518	8.16e-07		NA	NA	natural_cytotoxicity_triggering_receptor_3_ligand_1-like_[Chrysemys_picta_bellii]	NA	317.728	-1.50387	0.000204232
SEM3E	SEMA3E	semaphorin-3E_[Chrysemys_picta_bellii]	NA	986.293	-0.493645	0.00571177										T2FB	GTF2F2	general_transcription_factor_IIF_subunit_2_isoform_X2_[Chrysemys_picta_bellii]	NA	599.534	-0.865441	2.57e-07		ACY2	ASPA	aspartoacylase_[Chrysemys_picta_bellii]	NA	9579.31	-0.354225	8.23e-07		RCN1	NA	reticulocalbin-1_[Chrysemys_picta_bellii]	NA	948.122	-0.585651	0.000205226
MCL1	NA	LOW_QUALITY_PROTEIN:_induced_myeloid_leukemia_cell_differentiation_protein_Mcl-1_[Chrysemys_picta_bellii]	NA	4950.65	0.232814	0.00572734										MEP50	WDR77	methylosome_protein_50_[Chrysemys_picta_bellii]	NA	2361.18	-0.475637	2.6e-07		ACADV	ACADVL	LOW_QUALITY_PROTEIN:_very_long-chain_specific_acyl-CoA_dehydrogenase,_mitochondrial_[Chrysemys_picta_bellii]	NA	8381.74	0.353371	8.28e-07		AT8B2	NA	phospholipid-transporting_ATPase_ID-like_[Chrysemys_picta_bellii]	NA	1010.69	0.628682	0.000212572
IRS2	NA	insulin_receptor_substrate_2_isoform_X2_[Chrysemys_picta_bellii]	NA	383.781	-0.759687	0.0057358										U2AF1	NA	splicing_factor_U2AF_35_kDa_subunit_isoform_X1_[Chrysemys_picta_bellii]	NA	4048.7	-0.391141	2.6e-07		S14L1	SEC14L1	SEC14-like_protein_1_[Chrysemys_picta_bellii]	NA	5468.92	0.31548	8.33e-07		NED4L	NEDD4L	E3_ubiquitin-protein_ligase_NEDD4-like_isoform_X8_[Chrysemys_picta_bellii]	NA	1101.15	0.534825	0.000218066
PPIA	NA	peptidyl-prolyl_cis-trans_isomerase_A_[Chrysemys_picta_bellii]	NA	42382.5	0.157716	0.00575413										LAMC1	NA	laminin_subunit_gamma-1_[Chrysemys_picta_bellii]	NA	9477.57	0.314463	2.6e-07		GPBL1	GPBP1L1	vasculin-like_protein_1_isoform_X2_[Chrysemys_picta_bellii]	NA	598.932	-0.979116	8.42e-07		CLIC5	CLIC5	chloride_intracellular_channel_protein_5_isoform_X1_[Chrysemys_picta_bellii]	NA	499.951	0.87241	0.000218645
FBXW8	FBXW8	F-box/WD_repeat-containing_protein_8_[Chrysemys_picta_bellii]	NA	2641.52	-0.286796	0.00577408										RUVB1	RUVBL1	ruvB-like_1_[Chrysemys_picta_bellii]	NA	3543.9	-0.443494	2.7e-07		TXTPB	SLC25A1	tricarboxylate_transport_protein,_mitochondrial_[Chrysemys_picta_bellii]	NA	5174.6	0.412631	8.43e-07		DRAM1	DRAM1	DNA_damage-regulated_autophagy_modulator_protein_1_isoform_X1_[Chrysemys_picta_bellii]	NA	155.248	-1.33582	0.000221283
PNCB	NAPRT	nicotinate_phosphoribosyltransferase_isoform_X4_[Chrysemys_picta_bellii]	NA	634.968	0.614268	0.00577408										D19L1	NA	probable_C-mannosyltransferase_DPY19L1_isoform_X1_[Chrysemys_picta_bellii]	NA	2859.85	-0.437033	2.72e-07		TLN1	TLN1	talin-1_[Chrysemys_picta_bellii]	NA	6685.98	0.320493	8.45e-07		REV1	REV1	LOW_QUALITY_PROTEIN:_DNA_repair_protein_REV1_[Chrysemys_picta_bellii]	NA	925.068	-0.667853	0.000225968
KPCG	PRKCG	LOW_QUALITY_PROTEIN:_protein_kinase_C_gamma_type_[Chrysemys_picta_bellii]	NA	338.877	0.742671	0.00578048										HUTI	AMDHD1	probable_imidazolonepropionase_[Chrysemys_picta_bellii]	NA	632.086	0.959203	2.73e-07		FA89A	FAM89A	protein_FAM89A_[Chrysemys_picta_bellii]	NA	1557.7	-0.571587	8.48e-07		ELOC	ELOC	elongin-C_[Chrysemys_picta_bellii]	NA	159.707	-1.31623	0.000230899
RBM5	RBM5	RNA-binding_protein_5_isoform_X1_[Chrysemys_picta_bellii]	NA	2455.18	0.335176	0.00578663										DHRS4	NA	dehydrogenase/reductase_SDR_family_member_4-like_[Chrysemys_picta_bellii]	NA	6659.69	0.328333	2.8e-07		LAD1	NA	ladinin-1_[Chrysemys_picta_bellii]	NA	1504.75	0.716117	8.59e-07		HG2A	CD74	HLA_class_II_histocompatibility_antigen_gamma_chain_[Chrysemys_picta_bellii]	NA	3424.6	-0.453605	0.000231733
RND3	RND3	rho-related_GTP-binding_protein_RhoE_[Chrysemys_picta_bellii]	NA	1826.8	-0.362593	0.005789										CK054	NA	ester_hydrolase_C11orf54_homolog_isoform_X2_[Gallus_gallus]	NA	1395.44	0.603889	2.9e-07		HNRH3	HNRNPH3	heterogeneous_nuclear_ribonucleoprotein_H3_isoform_X2_[Chrysemys_picta_bellii]	NA	3907.85	-0.350758	8.59e-07		BT3A3	NA	butyrophilin_subfamily_3_member_A1-like_[Chrysemys_picta_bellii]	NA	120.192	1.6759	0.000234272
RBX2	NA	RING-box_protein_2_[Chrysemys_picta_bellii]	NA	1144.31	-0.4077	0.00578997										TCRG1	TCERG1	transcription_elongation_regulator_1_isoform_X3_[Chrysemys_picta_bellii]	NA	2678.38	-0.566801	2.91e-07		ATS19	ADAMTS19	A_disintegrin_and_metalloproteinase_with_thrombospondin_motifs_19_isoform_X1_[Chrysemys_picta_bellii]	NA	698.968	-0.767826	8.59e-07		NA	NA	titin-like_isoform_X1_[Chrysemys_picta_bellii]	NA	318.526	-1.0013	0.000237369
KI26A	KIF26A	kinesin-like_protein_KIF26A_isoform_X2_[Chrysemys_picta_bellii]	NA	6260.06	0.212917	0.00580701										ANTR1	ANTXR1	anthrax_toxin_receptor_1_isoform_X1_[Chrysemys_picta_bellii]	NA	2222.65	0.508488	2.97e-07		SSR1	NA	somatostatin_receptor_type_1_[Chrysemys_picta_bellii]	NA	769.325	0.8355	8.66e-07		NA	NA	NA	URS0000DF7848	376.833	-0.853894	0.000239251
SC65	P3H4	endoplasmic_reticulum_protein_SC65_[Chrysemys_picta_bellii]	NA	2331.09	0.301459	0.00581873										VASH1	VASH1	vasohibin-1_[Chrysemys_picta_bellii]	NA	6527.83	-0.411765	2.97e-07		SO3A1	SLCO3A1	solute_carrier_organic_anion_transporter_family_member_3A1_[Chrysemys_picta_bellii]	NA	460.511	-0.955001	9.34e-07		TRFM	MELTF	melanotransferrin_[Chrysemys_picta_bellii]	NA	1551.19	0.530844	0.000243048
EDEM3	EDEM3	ER_degradation-enhancing_alpha-mannosidase-like_protein_3_isoform_X3_[Chrysemys_picta_bellii]	NA	2125.35	-0.311276	0.00593327										GABPA	GABPA	GA-binding_protein_alpha_chain_isoform_X1_[Chrysemys_picta_bellii]	NA	3692.97	-0.463244	2.97e-07		LRWD1	LRWD1	leucine-rich_repeat_and_WD_repeat-containing_protein_1_[Chrysemys_picta_bellii]	NA	5264.5	-0.313936	9.42e-07		TRIM7	NA	E3_ubiquitin-protein_ligase_TRIM7-like_isoform_X1_[Chrysemys_picta_bellii]	NA	262.411	-1.0293	0.000243528
VGLL1	VGLL1	transcription_cofactor_vestigial-like_protein_1_isoform_X1_[Chrysemys_picta_bellii]	NA	473.742	-0.693592	0.00593327										SFXN1	SFXN1	sideroflexin-1_isoform_X4_[Chrysemys_picta_bellii]	NA	626.294	0.882243	2.99e-07		NA	NA	NA	URS0000E05983	889.869	-0.765815	9.87e-07		PHLD	GPLD1	phosphatidylinositol-glycan-specific_phospholipase_D_isoform_X2_[Chrysemys_picta_bellii]	NA	346.335	0.890114	0.00024709
ZBED4	ZBED4	zinc_finger_BED_domain-containing_protein_4_[Chrysemys_picta_bellii]	NA	5240.88	-0.268439	0.00593621										LMA2L	LMAN2L	VIP36-like_protein_isoform_X2_[Chrysemys_picta_bellii]	NA	2045.11	0.517522	3.01e-07		SHCAF	SINHCAF	SIN3-HDAC_complex-associated_factor_[Chrysemys_picta_bellii]	NA	1728.19	-0.508474	9.95e-07		DEN5B	DENND5B	DENN_domain-containing_protein_5B_isoform_X8_[Chrysemys_picta_bellii]	NA	2066.56	-0.576221	0.000249812
ERD22	KDELR2	ER_lumen_protein-retaining_receptor_2_[Chrysemys_picta_bellii]	NA	5278.29	0.26568	0.0059494										PRC2C	PRRC2C	protein_PRRC2C_isoform_X7_[Chrysemys_picta_bellii]	NA	2624.62	-0.470359	3.04e-07		S27A2	SLC27A5	bile_acyl-CoA_synthetase_[Chrysemys_picta_bellii]	NA	1024.16	0.849203	1e-06		DNJB4	DNAJB4	dnaJ_homolog_subfamily_B_member_4_[Chrysemys_picta_bellii]	NA	436.022	-0.875379	0.000249912
EIF3B	NA	kinesin-like_protein_KIF19_isoform_X5_[Chrysemys_picta_bellii]	NA	3348.65	0.494611	0.0059494										TADBP	TARDBP	TAR_DNA-binding_protein_43_[Chrysemys_picta_bellii]	NA	4202.8	-0.374683	3.12e-07		SYAP1	SYAP1	synapse-associated_protein_1_[Chrysemys_picta_bellii]	NA	1884.34	-0.475353	1.01e-06		SIR3	SIRT3	NAD-dependent_protein_deacetylase_sirtuin-3,_mitochondrial_[Chrysemys_picta_bellii]	NA	1552.79	0.492518	0.000250871
TAF1B	TAF1B	TATA_box-binding_protein-associated_factor_RNA_polymerase_I_subunit_B_isoform_X2_[Chrysemys_picta_bellii]	NA	799.152	0.513832	0.0059494										KIF4	KIF4A	chromosome-associated_kinesin_KIF4A_[Chrysemys_picta_bellii]	NA	3283.32	-0.446013	3.12e-07		XDH	XDH	xanthine_dehydrogenase/oxidase_isoform_X1_[Chrysemys_picta_bellii]	NA	976.169	0.716012	1.01e-06		ACON	ACO2	aconitate_hydratase,_mitochondrial_[Chrysemys_picta_bellii]	NA	7056.84	0.415125	0.000256873
NO40	ZCCHC17	nucleolar_protein_of_40_kDa_[Chrysemys_picta_bellii]	NA	786.962	-0.500104	0.0059494										FUBP1	NA	far_upstream_element-binding_protein_1_isoform_X3_[Chrysemys_picta_bellii]	NA	6717.48	-0.327632	3.18e-07		CO4A6	COL4A6	collagen_alpha-6(IV)_chain_isoform_X1_[Chrysemys_picta_bellii]	NA	4833.92	0.371009	1.03e-06		GLOD4	GLOD4	glyoxalase_domain-containing_protein_4_[Chrysemys_picta_bellii]	NA	1680.37	-0.464293	0.000256873
KDM6B	NA	lysine-specific_demethylase_6B_[Chrysemys_picta_bellii]	NA	2462.11	0.300002	0.00599248										TPM3	NA	tropomyosin_alpha-3_chain_isoform_X6_[Chrysemys_picta_bellii]	NA	12052.2	-0.289362	3.22e-07		MYRIP	NA	rab_effector_MyRIP_isoform_X2_[Chrysemys_picta_bellii]	NA	359.172	-1.16666	1.03e-06		SHL2A	SHISAL2A	protein_shisa-like-2A_[Chrysemys_picta_bellii]	NA	152.185	-1.33299	0.000256873
OXLA	NA	L-amino-acid_oxidase-like_[Chrysemys_picta_bellii]	NA	281.3	1.11583	0.00605967										PLEC	PLEC	LOW_QUALITY_PROTEIN:_plectin_[Chrysemys_picta_bellii]	NA	6200.96	0.48674	3.22e-07		TET3A	TET3	methylcytosine_dioxygenase_TET3_isoform_X1_[Chrysemys_picta_bellii]	NA	1224.35	0.657384	1.05e-06		NICA	NCSTN	nicastrin_[Chrysemys_picta_bellii]	NA	1456.88	-0.474881	0.000264186
PEX19	NA	peroxisomal_biogenesis_factor_19_isoform_X1_[Chrysemys_picta_bellii]	NA	3054.11	-0.273598	0.00607899										PYRG1	CTPS1	CTP_synthase_1_[Chrysemys_picta_bellii]	NA	2454.97	-0.487258	3.25e-07		IQCH	IQCH	IQ_domain-containing_protein_H_isoform_X2_[Chrysemys_picta_bellii]	NA	1576.5	-0.560558	1.06e-06		GLU2B	PRKCSH	glucosidase_2_subunit_beta_[Chrysemys_picta_bellii]	NA	1428.18	-0.50452	0.000266527
ESCO2	ESCO2	N-acetyltransferase_ESCO2_isoform_X1_[Chrysemys_picta_bellii]	NA	4482.24	0.282895	0.00610876										NASP	NASP	nuclear_autoantigenic_sperm_protein_isoform_X2_[Chrysemys_picta_bellii]	NA	4864.45	-0.413624	3.25e-07		MOT8	SLC16A2	monocarboxylate_transporter_8_[Chrysemys_picta_bellii]	NA	3553.7	0.377945	1.07e-06		K1671	NA	LOW_QUALITY_PROTEIN:_uncharacterized_protein_KIAA1671_homolog_[Chrysemys_picta_bellii]	NA	2151.68	0.446035	0.000270484
I20RB	NA	interleukin-20_receptor_subunit_beta_[Chrysemys_picta_bellii]	NA	665.597	-0.592899	0.00610876										DHE3	NA	glutamate_dehydrogenase,_mitochondrial-like_isoform_X1_[Chrysemys_picta_bellii]	NA	2753.67	0.473251	3.29e-07		GAR1	GAR1	H/ACA_ribonucleoprotein_complex_subunit_1_[Chrysemys_picta_bellii]	NA	915.566	-0.69635	1.07e-06		IN35	IFI35	interferon-induced_35_kDa_protein_[Chrysemys_picta_bellii]	NA	468.52	-0.828554	0.000270484
PTPRZ	PTPRZ1	receptor-type_tyrosine-protein_phosphatase_zeta_isoform_X4_[Chrysemys_picta_bellii]	NA	894.935	0.551072	0.00610876										KI67	NA	proliferation_marker_protein_Ki-67_isoform_X1_[Chrysemys_picta_bellii]	NA	11959.3	-0.378503	3.32e-07		DNJB4	DNAJB4	dnaJ_homolog_subfamily_B_member_4_[Chrysemys_picta_bellii]	NA	319.242	-1.12832	1.07e-06		RBBP7	RBBP7	histone-binding_protein_RBBP7_[Chrysemys_picta_bellii]	NA	3039.81	-0.397151	0.000273687
DEN2A	DENND2A	DENN_domain-containing_protein_2A_isoform_X1_[Chrysemys_picta_bellii]	NA	3261.51	0.270619	0.00618468										BICC1	BICC1	protein_bicaudal_C_homolog_1_isoform_X1_[Chrysemys_picta_bellii]	NA	1604.51	0.548322	3.32e-07		PRC2B	PRRC2B	protein_PRRC2B_isoform_X2_[Chrysemys_picta_bellii]	NA	2603.6	0.540928	1.09e-06		GATA5	GATA5	transcription_factor_GATA-5_isoform_X1_[Chrysemys_picta_bellii]	NA	526.591	-0.816658	0.000274704
RCN2	RCN2	reticulocalbin-2_[Chrysemys_picta_bellii]	NA	1468.16	-0.403847	0.00624636										IRF3	NA	interferon_regulatory_factor_3_[Chrysemys_picta_bellii]	NA	630.567	0.878961	3.34e-07		NS1BP	IVNS1ABP	influenza_virus_NS1A-binding_protein_[Chrysemys_picta_bellii]	NA	4033.48	0.357183	1.09e-06		UBP33	USP33	ubiquitin_carboxyl-terminal_hydrolase_33_isoform_X2_[Chrysemys_picta_bellii]	NA	826.619	0.600082	0.000279805
SPTB2	SPTBN1	spectrin_beta_chain,_non-erythrocytic_1_isoform_X1_[Chrysemys_picta_bellii]	NA	13010.8	0.172663	0.00624885										MTMRB	MTMR11	myotubularin-related_protein_11_[Chrysemys_picta_bellii]	NA	2508.63	0.456418	3.35e-07		DNJC9	DNAJC9	dnaJ_homolog_subfamily_C_member_9_[Chrysemys_picta_bellii]	NA	1228.24	-0.598096	1.12e-06		VENT1	NA	homeobox_protein_vent1-like_[Chrysemys_picta_bellii]	NA	90.1206	-1.7199	0.00027983
OSR1	OSR1	protein_odd-skipped-related_1_[Chrysemys_picta_bellii]	NA	1060.57	0.422961	0.00629482										CYYR1	CYYR1	cysteine_and_tyrosine-rich_protein_1_[Chrysemys_picta_bellii]	NA	844.018	-0.745354	3.38e-07		CO2	C2	complement_C2_[Chrysemys_picta_bellii]	NA	641.23	0.974588	1.12e-06		SEM3C	SEMA3C	semaphorin-3C_isoform_X1_[Chrysemys_picta_bellii]	NA	1091.4	0.627571	0.000280277
LMNB1	LMNB1	lamin-B1_[Chrysemys_picta_bellii]	NA	10665.1	0.186815	0.0063316										PLXB2	PLXNB2	plexin-B2_[Chrysemys_picta_bellii]	NA	8796.58	0.338362	3.38e-07		CH10	NA	10_kDa_heat_shock_protein,_mitochondrial_isoform_X3_[Chrysemys_picta_bellii]	NA	345.402	-1.85839	1.12e-06		SIR4	SIRT4	NAD-dependent_protein_lipoamidase_sirtuin-4,_mitochondrial_[Chrysemys_picta_bellii]	NA	702.87	0.73523	0.000282503
PUR2	GART	trifunctional_purine_biosynthetic_protein_adenosine-3_[Chrysemys_picta_bellii]	NA	4442.24	0.241761	0.00656709										ARMC5	NA	LOW_QUALITY_PROTEIN:_armadillo_repeat-containing_protein_5_[Chrysemys_picta_bellii]	NA	3557.53	0.413489	3.41e-07		NA	NA	hemogen_isoform_X2_[Chrysemys_picta_bellii]	NA	355.378	-1.45351	1.12e-06		CFAI	NA	complement_factor_I_[Chrysemys_picta_bellii]	NA	5491.57	0.66627	0.000285205
LNX2	LNX2	ligand_of_Numb_protein_X_2_isoform_X1_[Chrysemys_picta_bellii]	NA	912.516	-0.826739	0.00660954										MMP18	NA	matrix_metalloproteinase-18-like_[Chrysemys_picta_bellii]	NA	193.262	1.84635	3.42e-07		CO4A5	NA	collagen_alpha-5(IV)_chain_isoform_X5_[Chrysemys_picta_bellii]	NA	581.14	0.816059	1.12e-06		CFA44	CFAP44	cilia-_and_flagella-associated_protein_44_[Chrysemys_picta_bellii]	NA	377.446	0.838927	0.000287393
EFL1	EFL1	elongation_factor-like_GTPase_1_[Chrysemys_picta_bellii]	NA	1582.87	0.376696	0.00663214										SC5AA	SLC5A10	sodium/glucose_cotransporter_5_isoform_X5_[Chrysemys_picta_bellii]	NA	322.567	1.26475	3.43e-07		SMD1	SNRPD1	small_nuclear_ribonucleoprotein_Sm_D1_[Chrysemys_picta_bellii]	NA	1609.4	0.51364	1.13e-06		NATT3	NA	natterin-3-like_[Chrysemys_picta_bellii]	NA	298.408	-1.1217	0.00028765
PTTG	PTTG1IP	pituitary_tumor-transforming_gene_1_protein-interacting_protein_isoform_X2_[Chrysemys_picta_bellii]	NA	1430.03	-0.39234	0.00666082										HG2A	CD74	HLA_class_II_histocompatibility_antigen_gamma_chain_[Chrysemys_picta_bellii]	NA	1285.52	0.626003	3.44e-07		PCKGC	PCK1	phosphoenolpyruvate_carboxykinase,_cytosolic_[GTP]_isoform_X1_[Chrysemys_picta_bellii]	NA	1131.04	0.62021	1.16e-06		MAEL	MAEL	protein_maelstrom_homolog_isoform_X2_[Chrysemys_picta_bellii]	NA	260.58	-1.18716	0.00028842
DDX46	DDX46	probable_ATP-dependent_RNA_helicase_DDX46_isoform_X1_[Chrysemys_picta_bellii]	NA	8475.27	-0.226226	0.00670097										NUCL	NA	nucleolin_[Chrysemys_picta_bellii]	NA	48378.5	-0.259221	3.51e-07		SCN4B	SCN4B	sodium_channel_subunit_beta-4_[Chrysemys_picta_bellii]	NA	395.163	-1.06588	1.17e-06		DHB14	HSD17B14	17-beta-hydroxysteroid_dehydrogenase_14_isoform_X2_[Chrysemys_picta_bellii]	NA	890.643	-0.905693	0.000297743
B4GN4	B4GALNT4	N-acetyl-beta-glucosaminyl-glycoprotein_4-beta-N-acetylgalactosaminyltransferase_1_isoform_X1_[Chrysemys_picta_bellii]	NA	2374.67	0.336764	0.00673297										TPD54	TPD52L2	tumor_protein_D54_isoform_X15_[Chrysemys_picta_bellii]	NA	4553.41	-0.522736	3.54e-07		ES8L2	EPS8L2	epidermal_growth_factor_receptor_kinase_substrate_8-like_protein_2_isoform_X1_[Chrysemys_picta_bellii]	NA	1210.48	0.700001	1.2e-06		DACT2	DACT2	dapper_homolog_2_[Chrysemys_picta_bellii]	NA	628.665	0.726686	0.000298641
[truncated: 3,704 more rows]

## Sheet: S6. Venn Diagram Chrysemys
Supplementary Table S6. Venn Diagram Gene Overlaps for Stages 9-22 for Chrysemys picta
Bold number headings correspond to numbers within Venn Diagram overlaps.
[truncated: 1,774 more rows]

## Sheet: S7. Apalone Annotated DEGs
Supplementary Table S7. Annotated Differential Expression Results for Apalone spinifera
[truncated: 8,143 more rows]
[truncated: 54 more columns]

[truncated: 13 more sheets: S8. Venn Diagram Apalone, S9. Venn Diagram Spp. - Stg 9, S10. Venn Diagram Spp. - Stg 12, S11. Venn Diagram Spp. - Stg 15, S12. Venn Diagram Spp. - Stg 19, S13. Venn Diagram Spp. - Stg 22, S14. Chrysemys Stress Genes, S15. Apalone Stress Genes, S16. WGCNA Consensus, S17. WGCNA Chrysemys, S18. WGCNA Apalone, S19. Apalone Y~temp, S20. Apalone Genome Stats]
