# Supplementary material for: Transcriptomic thermal plasticity underlying gonadal development in a turtle with ZZ/ZW sex chromosomes despite canalized genotypic sex determination
Source: Ecol Evol. 2023 Feb 24;13(2):e9854. doi: 10.1002/ece3.9854 (PMC9951354; doi:10.1002/ece3.9854)
Supplement: Supplementary file 1 — Data S1. Supporting Information [file ECE3-13-e9854-s001.zip › ECE3_9854_TranscriptomeSupplementaryScriptFile.md]

---
title: Transcriptomic thermal plasticity underlying gonadal development in a turtle with ZZ/ZW sex chromosomes despite canalized genotypic sex determination
author: Thea B Gessler, Zhiqiang Wu, Nicole Valenzuela
output: pdf_document
---

# Transcriptome

#### Identical code was used for both _Chrysemys picta_ and _Apalone spinifera_. In the case of _A. spinifera_, there would be twice as many entries due to the full factorial (sex and temperature) design. Code for _C. picta_ is show for simplicity purposes in the first portion of the code.

## Assembly

### Read Trimming

#### Reads were trimmed with trimmomatic

```
module load java/1.8.0_51
java -jar ./Trimmomatic-0.36/trimmomatic-0.36.jar PE -phred33 \
R1.fastq R2.fastq \
LEADING:3 TRAILING:3 SLIDINGWINDOW:4:15 MINLEN:36
```

### Concatenization

#### All R1 reads were combined into a single file and all R2 reads were combined into a separate single file

```
cat *R1* > CPI_all_stageandsex_R1.fq
cat *R2* > CPI_all_stageandsex_R2.fq
```

### Normalization

#### use a built-in trinity script (v2.6.6)

```
fq1=CPI_all_stageandsex_R1.fq

fq2=CPI_all_stageandsex_R2.fq

insilico_read_normalization.pl --seqType fq --JM 100G --max_cov 30 --left $fq1 --right $fq2 --pairs_together --PARALLEL_STATS --CPU 16 --output normalized_reads
```

### Read Mapping

#### First build a database

```
mWorkDir=/path/to/working/directory

cd $mWorkDir

module load gsnap/20170317

gmap_build -d CPI_RefSeq_v303 -D $mWorkDir/GSNAP/Genome_Dir $mWorkDir/Star/CPI_RefSeq_v303.fna
```

#### map reads with gsnap and calculate mapping rates with samtools

```
module load gsnap/20170317
module load samtools/1.4

fq1=normalized_reads_R1.fq
fq2=normalized_reads_R2.fq

dir=/path/to/genome/database/directory/
db=name_of_database

gsnap -D $dir -d $db -N 1 -t 16 -m 7 -A sam --pairexpect 300 -o CPI_all_stageandsex_fq.sam $fq1 $fq2

samtools view -bS CPI_all_stageandsex_fq.sam | samtools sort -o CPI_all_stageandsex_fq.bam
samtools flagstat CPI_all_stageandsex_fq.bam > CPI_all_stageandsex_fq.stat.out
rm CPI_all_stageandsex_fq.sam
```

### Trinity Assembly

#### use the genome-guided de novo trinity assembly

```
module load trinity/2.6.6-py2-r3.5-mpich-nl7v7dq

BAM=CPI_all_stageandsex_fq.bam

Trinity --genome_guided_bam $BAM --max_memory 100G --genome_guided_max_intron 10000 --CPU 16 --KMER_SIZE 32 --output trinity_v2.6.6_kmer32 --full_cleanup
```

### QC

#### use BUSCO to assess completeness of transcriptome

```
module load busco/2.0

cp -r /path/to/augustus/3.2.1/config ~/
export AUGUSTUS_CONFIG_PATH="/path/to/config"

fasta=Trinity-GG.fasta
tetra=tetrapoda_odb9 #reference buscos

BUSCO.py -i $fasta -o busco_trinity_v2.6.6_kmer32 -l tetrapoda_odb9 -m tran -c 16 -sp $AUGUSTUS_CONFIG_PATH/species/chicken --long
```

## Annotation

### TransPS

#### Use TransPS to protein scaffold the transcripts to help reduce redundancy in the assembly as well as to annotate the transcriptome
#### See: Liu, M., Adelman, Z., Myles, K., & Zhang, L. (2014). A transcriptome post-scaffolding method for assembling high quality contigs [Research Article]. Computational Biology Journal, 2014. https://doi.org/https://doi.org/10.1155/2014/961823
#### See also: Huang, X., Chen, X.-G., & Armbruster, P. (2016). Comparative performance of transcriptome assembly methods for non-model organisms [OriginalPaper]. BMC Genomics, 17(1), 1-14. https://doi.org/doi:10.1186/s12864-016-2923-8

1. Use cd-hit to remove redundancies from the *Chrysemys picta* protein file.

```
module load cdhit/4.6.8-4gdfjl5

cd-hit -i GCF_000241765.3_Chrysemys_picta_bellii-3.0.3_protein.faa -o CPI_protein_RefSeq_303.fasta -c 1.00 -n 5 -M 64000 -T 16 -t 1
```

2. Make a blastable database from the result.

```
module load gcc/7.3.0-xegsmw4
module load blast-plus/2.7.1-py2-ybam4tg

makeblastdb -in CPI_protein_RefSeq_303.fasta -dbtype prot
```

3. Run a blastx of all transcripts against protein sequences of interest

```
module load gcc/7.3.0-xegsmw4
module load blast-plus/2.7.1-py2-ybam4tg

blastx -db CPI_protein_RefSeq_303.fasta -query Trinity-GG.fasta -out Trinity.strand.outfmt6 -num_threads 32 -evalue 1e-10 -outfmt 6
```

4. After completing the blastx, sort the output so you only get the top hit for each transcript.
Sorting is based on the transcript name, highest bitscore, and then lowest e-value.

```
sort -k1,1 -k12,12nr -k11,11n Trinity.strand.outfmt6 > sort.Trinity.strand.outfmt6
awk '!a[$1]++' sort.Trinity.strand.outfmt6 > nonredund.sort.Trinity.strand.outfmt6
```

5. The purpose of the first blastx is to get the orientation of the transcripts, since TransPS requires them to be all in the same orientation. Split the output based on the qstart and quend coordinates. If qstart is lower than qend, things are fine, but if not the sequence needs to be reverse complemented. This can be done with seqtk subseq. It will reverse complement submitted sequences. Reverse complemented sequences and the sequences that were fine should then be concatenated into a new reference transcript file.

```
awk '{if($7<$8) {print $1}}' nonredund.sort.Trinity.strand.outfmt6 > comp.name.txt
awk '{if($7>$8) {print $1}}' nonredund.sort.Trinity.strand.outfmt6 > revc.name.txt

module load seqtk/1.2-by5hlhw

seqtk subseq Trinity-GG.fasta revc.name.txt > revc.seqs.fasta
seqtk seq -r revc.seqs.fasta > revcomp.fasta
seqtk subseq Trinity-GG.fasta comp.name.txt > comp.seqs.fasta
cat revcomp.fasta comp.seqs.fasta > sense_Trinity-GG.fasta
```

6. You also will need a list of transcripts with and without hits so that you know what to run against a related set of proteins (i.e. Chicken). To do this, acquire a list of all transcript names as well as a list of all transcript names that had blastx hits. These can be compared to get those that are not in common (i.e. don't have a blastx hit).

```
grep -e ">" Trinity-GG.fasta > all_transcript_names.txt
awk '{print $1}' all_transcript_names.txt > all_Trinity_transcript_names.txt
awk '{split($1,a,">"); {print a[2]} }' all_Trinity_transcript_names.txt > Trinity_transcript_names.txt
awk '{print $1}' nonredund.sort.Trinity.strand.outfmt6 > transcripts_with_blastx_hit.text
sort -V transcripts_with_blastx_hit.txt > sort.transcripts_with_blastx_hit.txt
sort -V Trinity_transcript_names.txt > sort.Trinity_transcript_names.txt
diff -y sort.Trinity_transcript_names.txt sort.transcripts_with_blastx_hit > nohit.transcripts.txt
awk '{if ($2=="<") {print $1} }' nohit.transcripts.txt > transcripts_with_no_blastx_hit.txt
```

7. Following generation of the new reference transcript set with all transcripts in the same orientation, a second blastx is run. This will give coordinates to provide to TransPS.

```
blastx -db CPI_protein_RefSeq_303.fasta -query sense_Trinity-GG.fasta -out new.Trinity.sense.outfmt6 -num_threads 32 -evalue 1e-10 -outfmt 6
```

8. The new blastx hits will also need to be sorted like before. But do one last step just to make sure everything is oriented correctly. Sometimes there are a few sequences that still end up with qstart higher than qend, but it should be very few.

```
sort -k1,1 -k12,12nr -k11,11n new.Trinity.sense.outfmt6 > sort.new.Trinity.sense.outfmt6
awk '!a[$1]++' sort.new.Trinity.sense.outfmt6 > nonredund.sort.new.Trinity.sense.outfmt6
awk '{ if ($7<$8) {print} }' nonredund.sort.new.Trinity.sense.outfmt6 > sense.nonredund.sort.new.Trinity.sense.outfmt6
```

9. Run TransPS using *Chrysemys picta* proteins as a reference

```
module load gcc/7.3.0-xegsmw4
module load perl/5.26.2-skslql7

cpanm --local-lib=~/perl5 local::lib && eval $(perl -I ~/perl5/lib/perl5/ -Mlocal::lib)

perl ./transps.pl -t sense_Trinity-GG.fasta -b sense.nonredund.sort.new.Trinity.sense.outfmt6
```

10. Blast remaining sequences agains chicken reference proteins

```
module load gcc/7.3.0-xegsmw4
module load blast-plus/2.7.1-py2-ybam4tg

query=/path/to/fasta/file/no_CPI_protein_Trinity-GG.fasta

makeblastdb -in GCF_000002315.6_GRCg6a_protein.faa -dbtype prot

blastx -db GCF_000002315.6_GRCg6a_protein.faa -query $query -out chickenvsCPI.prot.outfmt6 -num_threads 32 -evalue 1e-10 -outfmt 6
```

11. Sort and filter the output (name, bitscore, evalue)

```
sort -k1,1 -k12,12nr -k11,11n chickenvsCPI.prot.outfmt6 > sort.chickenvsCPI.prot.outfmt6

awk '!a[$1]++' sort.chickenvsCPI.prot.outfmt6 > nonredund.sort.chickenvsCPI.prot.outfmt6
```

12. Isolate the transcript names of the sequences based on their orientation

```
awk '{if ($7>$8) {print $1} }' nonredund.sort.chickenvsCPI.prot.outfmt6 > revc.name.txt

awk '{if ($7<$8) {print $1} }' nonredund.sort.chickenvsCPI.prot.outfmt6 > comp.name.txt
```

13. Isolate the sequences that need reverse complementing, reverse complement them, and then recombine with the other sequences. Then run a second blastx.

```
module load seqtk/1.2-by5hlhw

seqtk subseq Trinity-GG.fasta revc.name.txt > revc.seqs.fasta

seqtk seq -r revc.seqs.fasta > revcomp.fasta

seqtk subseq Trinity-GG.fasta comp.name.txt > comp.seqs.fasta

cat revcomp.fasta comp.seqs.fasta > sense_Chicken_Trinity-GG.fasta

module load gcc/7.3.0-xegsmw4
module load blast-plus/2.7.1-py2-ybam4tg

blastx -db GCF_000002315.6_GRCg6a_protein.faa -query sense_Chicken_Trinity-GG.fasta -out Chicken.sense.outfmt6 -num_threads 32 -evalue 1e-10 -outfmt 6
```

14. Orient transcripts and blast results all in the same direction, as required by the program

```
sort -k1,1 -k12,12nr -k11,11n Chicken.sense.outfmt6 > sort.Chicken.sense.outfmt6

awk '!a[$1]++' sort.Chicken.sense.outfmt6 > nonredund.sort.Chicken.sense.outfmt6

awk '{ if ($7<$8) {print} }' nonredund.sort.Chicken.sense.outfmt6 > sense.nonredund.sort.Chicken.sense.outfmt6
```

15. Run TransPS on remaining sequences

```
module load perl/5.26.2-skslql7

cpanm --local-lib=~/perl5 local::lib && eval $(perl -I ~/perl5/lib/perl5/ -Mlocal::lib)

perl /path/to/transps/TransPS1.1.0/transps.pl -t sense_Chicken_Trinity-GG.fasta -b sense.nonredund.sort.Chicken.sense.outfmt6
```

16. The CPI and Chicken results were combined. This included the .accept and the .scaffold file for each.

### RNACentral

1. Blast all transcripts that didn't have a blastx hit against CPI or chicen proteins against the RNA Central database

```
module load gcc/7.3.0-xegsmw4
module load blast-plus/2.7.1-py2-ybam4tg

blastn -db rnacentral_species_specific_ids.fasta -query transcripts.no.protein.hits.fasta -out all.ncRNA.hits.outfmt6 -evalue 1e-20 -num_threads 16 -outfmt "6 qseqid sseqid pident length mismatch gapopen qstart qend sstart send evalue bitscore qcovs"
```
2. Sort the results to get the top hits. Do this by first sorting the query (transcript) names followed by highest bit score and lowest evalue
```
sort -k1,1 -k12,12nr -k11,11n all.ncRNA.hits.outfmt6 > sort.all.ncRNA.hits.outfmt6
```

3. Then remove the redundant copies of each query that did not have the best scores. This gives you the best hit for each transcript resulting in only one hit per transcript.

```
awk '!a[$1]++' sort.all.ncRNA.hits.outfmt6 > nonredund.sort.all.ncRNA.hits.outfmt6
```

4. Next sort by the subject (annotation) names followed by highest bit score and lowest evalue

```
sort -k2,2 -k12,12nr -k11,11n nonredund.sort.all.ncRNA.hits.outfmt6 > annot.nonredund.sort.all.ncRNA.hits.outfmt6
```

5. Again, remove the redundant copies of each query. This gives you the best hit for each annotation

```
awk '!a[$2]++' annot.nonredund.sort.all.ncRNA.hits.outfmt6 > best.annot.nonredund.sort.all.ncRNA.hits.outfmt6
```

6. Finally remove anything with query coverage below 75 so that we can be confident in the annotation because it spans most of the query

```
awk '{if($13>=75) {print} }' best.annot.nonredund.sort.all.ncRNA.hits.outfmt6 > best.ncRNA.hits.outfmt6
```

7. These sequences were added to the final reference assembly containing TransPS annotated transcripts.

### QC

#### BUSCO

1. Check the BUSCO scores of the TransPS assembly. Note you may have to truncate the names of the sequences or BUSCO will throw an error (hence: short.trim.CPI.reference.assembly.fasta)

```
module load busco/2.0

export AUGUSTUS_CONFIG_PATH="/path/to/config"

tetra=/path/to/tetrapoda_odb9

BUSCO.py -i short.trim.CPI.reference.assembly.fasta -o busco_reference -l $tetra -m tran -c 1 -sp $AUGUSTUS_CONFIG_PATH/species/chicken --long
```

#### Read Representation

1. Check the read representation of the TransPS assembly by mapping all reads to the new assembly using gsnap

```
module load gsnap/20170317
module load samtools/1.4

fasta=/path/to/fasta/CPI.reference.assembly.10percent.fasta

gmap_build -d CPITransPS -D /path/to/working/directory $fasta

fq1=/path/to/CPI_all_stageandsex_R1.fq
fq2=/path/to/CPI_all_stageandsex_R2.fq
dir=/path/to/working/directory
db=CPITransPS

gsnap -D $dir -d $db -N 1 -t 32 -m 7 -A sam --pairexpect 300 -o CPITransPS.fq.sam $fq1 $fq2

samtools view -bS CPITransPS.fq.sam | samtools sort -o CPITransPS.fq.bam
samtools flagstat CPITransPS.fq.bam > CPITransPS.fq.stat.out
```

2. Check the read representation of the TransPS assembly using Kallisto

```
kallisto index -i kallisto.CPI.31.idx $fasta

kallisto quant -i kallisto.CPI.31.idx -o CPI_S09_F1 -t 16 $R1 $R2
kallisto quant -i kallisto.CPI.31.idx -o CPI_S09_F2 -t 16 $R3 $R4
kallisto quant -i kallisto.CPI.31.idx -o CPI_S09_M1 -t 16 $R5 $R6
kallisto quant -i kallisto.CPI.31.idx -o CPI_S09_M2 -t 16 $R7 $R8
kallisto quant -i kallisto.CPI.31.idx -o CPI_S12_F1 -t 16 $R9 $R10
kallisto quant -i kallisto.CPI.31.idx -o CPI_S12_F2 -t 16 $R11 $R12
kallisto quant -i kallisto.CPI.31.idx -o CPI_S12_M1 -t 16 $R13 $R14
kallisto quant -i kallisto.CPI.31.idx -o CPI_S12_M2 -t 16 $R15 $R16
kallisto quant -i kallisto.CPI.31.idx -o CPI_S15_F1 -t 16 $R17 $R18
kallisto quant -i kallisto.CPI.31.idx -o CPI_S15_F2 -t 16 $R19 $R20
kallisto quant -i kallisto.CPI.31.idx -o CPI_S15_M1 -t 16 $R21 $R22
kallisto quant -i kallisto.CPI.31.idx -o CPI_S15_M2 -t 16 $R23 $R24
kallisto quant -i kallisto.CPI.31.idx -o CPI_S19_F1 -t 16 $R25 $R26
kallisto quant -i kallisto.CPI.31.idx -o CPI_S19_F2 -t 16 $R27 $R28
kallisto quant -i kallisto.CPI.31.idx -o CPI_S19_M1 -t 16 $R29 $R30
kallisto quant -i kallisto.CPI.31.idx -o CPI_S19_M2 -t 16 $R31 $R32
kallisto quant -i kallisto.CPI.31.idx -o CPI_S22_F1 -t 16 $R33 $R34
kallisto quant -i kallisto.CPI.31.idx -o CPI_S22_F2 -t 16 $R35 $R36
kallisto quant -i kallisto.CPI.31.idx -o CPI_S22_M1 -t 16 $R37 $R38
kallisto quant -i kallisto.CPI.31.idx -o CPI_S22_M2 -t 16 $R39 $R40
```

## Differential Expression Analysis

Prior to differential expression analysis, scaffold sequences containing greater than 10% Ns were removed.

### Kallisto

1. Prepare index file and then align reads to final assembly with kallisto.

```
kallisto index -i kallisto.CPI.31.idx $fasta

kallisto quant -i kallisto.CPI.31.idx -o CPI_S09_F1 -t 16 $R1 $R2
kallisto quant -i kallisto.CPI.31.idx -o CPI_S09_F2 -t 16 $R3 $R4
kallisto quant -i kallisto.CPI.31.idx -o CPI_S09_M1 -t 16 $R5 $R6
kallisto quant -i kallisto.CPI.31.idx -o CPI_S09_M2 -t 16 $R7 $R8
kallisto quant -i kallisto.CPI.31.idx -o CPI_S12_F1 -t 16 $R9 $R10
kallisto quant -i kallisto.CPI.31.idx -o CPI_S12_F2 -t 16 $R11 $R12
kallisto quant -i kallisto.CPI.31.idx -o CPI_S12_M1 -t 16 $R13 $R14
kallisto quant -i kallisto.CPI.31.idx -o CPI_S12_M2 -t 16 $R15 $R16
kallisto quant -i kallisto.CPI.31.idx -o CPI_S15_F1 -t 16 $R17 $R18
kallisto quant -i kallisto.CPI.31.idx -o CPI_S15_F2 -t 16 $R19 $R20
kallisto quant -i kallisto.CPI.31.idx -o CPI_S15_M1 -t 16 $R21 $R22
kallisto quant -i kallisto.CPI.31.idx -o CPI_S15_M2 -t 16 $R23 $R24
kallisto quant -i kallisto.CPI.31.idx -o CPI_S19_F1 -t 16 $R25 $R26
kallisto quant -i kallisto.CPI.31.idx -o CPI_S19_F2 -t 16 $R27 $R28
kallisto quant -i kallisto.CPI.31.idx -o CPI_S19_M1 -t 16 $R29 $R30
kallisto quant -i kallisto.CPI.31.idx -o CPI_S19_M2 -t 16 $R31 $R32
kallisto quant -i kallisto.CPI.31.idx -o CPI_S22_F1 -t 16 $R33 $R34
kallisto quant -i kallisto.CPI.31.idx -o CPI_S22_F2 -t 16 $R35 $R36
kallisto quant -i kallisto.CPI.31.idx -o CPI_S22_M1 -t 16 $R37 $R38
kallisto quant -i kallisto.CPI.31.idx -o CPI_S22_M2 -t 16 $R39 $R40
```

2. Compile results into a matrix.

```{R}

#read in the abundance files from kallisto for each library, but just include the first and fourth columns containing the transcript id and the counts
A <- read.table("CPI_S09_F1/abundance.tsv", header=T, sep="\t")[,c(1,4)]
B <- read.table("CPI_S09_F2/abundance.tsv", header=T, sep="\t")[,c(1,4)]
C <- read.table("CPI_S09_M1/abundance.tsv", header=T, sep="\t")[,c(1,4)]
D <- read.table("CPI_S09_M2/abundance.tsv", header=T, sep="\t")[,c(1,4)]
E <- read.table("CPI_S12_F1/abundance.tsv", header=T, sep="\t")[,c(1,4)]
f <- read.table("CPI_S12_F2/abundance.tsv", header=T, sep="\t")[,c(1,4)]
G <- read.table("CPI_S12_M1/abundance.tsv", header=T, sep="\t")[,c(1,4)]
H <- read.table("CPI_S12_M2/abundance.tsv", header=T, sep="\t")[,c(1,4)]
I <- read.table("CPI_S15_F1/abundance.tsv", header=T, sep="\t")[,c(1,4)]
J <- read.table("CPI_S15_F2/abundance.tsv", header=T, sep="\t")[,c(1,4)]
K <- read.table("CPI_S15_M1/abundance.tsv", header=T, sep="\t")[,c(1,4)]
L <- read.table("CPI_S15_M2/abundance.tsv", header=T, sep="\t")[,c(1,4)]
M <- read.table("CPI_S19_F1/abundance.tsv", header=T, sep="\t")[,c(1,4)]
N <- read.table("CPI_S19_F2/abundance.tsv", header=T, sep="\t")[,c(1,4)]
O <- read.table("CPI_S19_M1/abundance.tsv", header=T, sep="\t")[,c(1,4)]
P <- read.table("CPI_S19_M2/abundance.tsv", header=T, sep="\t")[,c(1,4)]
Q <- read.table("CPI_S22_F1/abundance.tsv", header=T, sep="\t")[,c(1,4)]
R <- read.table("CPI_S22_F2/abundance.tsv", header=T, sep="\t")[,c(1,4)]
S <- read.table("CPI_S22_M1/abundance.tsv", header=T, sep="\t")[,c(1,4)]
t <- read.table("CPI_S22_M2/abundance.tsv", header=T, sep="\t")[,c(1,4)]

#combine all of them into one master matrix

allmerge <- do.call("cbind", list(A,B,C,D,E,f,G,H,I,J,K,L,M,N,O,P,Q,R,S,t))
head(allmerge)

#select a subset so the transcript id column is not duplicated 20 times

counts.matrix <- allmerge[,c(1,2,4,6,8,10,12,14,16,18,20,22,24,26,28,30,32,34,36,38,40)]
head(counts.matrix)

#give them descritpive column names matching their libraries

colnames(counts.matrix) <- c("gene_id", "CPI_S09_F1", "CPI_S09_F2", "CPI_S09_M1", "CPI_S09_M2", "CPI_S12_F1", "CPI_S12_F2", "CPI_S12_M1", "CPI_S12_M2", "CPI_S15_F1", "CPI_S15_F2", "CPI_S15_M1", "CPI_S15_M2", "CPI_S19_F1", "CPI_S19_F2", "CPI_S19_M1", "CPI_S19_M2", "CPI_S22_F1", "CPI_S22_F2", "CPI_S22_M1", "CPI_S22_M2")
head(counts.matrix)

#write the output

write.table(counts.matrix, file="counts.matrix", quote=F, sep="\t", row.names=F)
```

3. Subset the columns as needed for stage specific analyses.

### DESeq2

#### Chrysemys picta (same format for all five stages)

#### Sample targets file - rownames are library names

```
    stage   temp
CPI_S09_F1      9       31
CPI_S09_F2      9       31
CPI_S09_M1      9       26
CPI_S09_M2      9       26
```

```{R}
library("DESeq2") #load packages

#read in data
counts <- as.matrix(read.delim("/path/to/counts.matrix.S09", sep="\t", row.names="gene_id")) # reads in the counts matrix
coldata <- read.delim("/path/to/targets09.txt", header=TRUE, sep="\t", row.names=1)

counts <- round(counts) #want to input integers

#establish the model factors
coldata <- coldata[,c("stage","temp")]
coldata$condition <- factor(rep(c("Female","Male"),each=2))
coldata
coldata$condition <- relevel(coldata$condition, ref="Male") #baseline is male producing temperatures so female producing is positive fold change

#prepare for differential expression analysis and input the model
ddsCount <- DESeqDataSetFromMatrix(countData = counts, colData = coldata, design = ~condition)

#filter out low count transcripts
keep <- rowSums(counts(ddsCount)) >= 10
dds <- ddsCount[keep,]

#run differential expression
dds <- DESeq(dds)
res09 <- results(dds, contrast = c("condition", "Female", "Male"))
res09Sig <- res09[order(res09$padj),]

#write the output
write.table(as.data.frame(res09Sig), file="DESeq2.Stage09.results", sep="\t", quote=F, row.names=T)
write.csv(as.data.frame(res09Sig), file="DESeq2.Stage09.results.csv", row.names=T)
```

#### Apalone spinifera simple model (same format for stages stages 9, 12, 15) where interaction effect was largely non-significant

#### Sample targets file - rownames are libary names

```
        stage   sex     temp
ASP_S09_F1      S9      F       cool
ASP_S09_F2      S9      F       cool
ASP_S09_F3      S9      F       warm
ASP_S09_F4      S9      F       warm
ASP_S09_M1      S9      M       cool
ASP_S09_M2      S9      M       cool
ASP_S09_M3      S9      M       warm
ASP_S09_M4      S9      M       warm
```

```{R}
library("DESeq2") #load packages

#read in data
counts <- as.matrix(read.delim("/path/to/counts.S09.matrix", sep="\t", row.names="gene_id")) # reads in the counts matrix
coldata <- read.delim("/path/to/targets09.txt", header=TRUE, sep="\t", row.names=1)

counts <- round(counts) #want to input integers

coldata <- coldata[,c("stage","temp","sex")] #establish the model factors
coldata
coldata$temp <- relevel(coldata$temp, ref="cool") #set cool as baseline so warm has positive fold change
coldata$sex <- relevel(coldata$sex, ref="M") #set male as baseline so female has positive fold change

#run DESeq2
ddsCount <- DESeqDataSetFromMatrix(countData = counts, colData = coldata, design = ~temp + sex)

keep <- rowSums(counts(ddsCount)) >= 10 #filter out low count transcripts
dds <- ddsCount[keep,]

dds <- DESeq(dds) #run DESeq
resultsNames(dds)

#contrasts
resA <- results(dds, contrast=c(0,0,2)) #main effect sex
resB <- results(dds, contrast=c(0,2,0)) #main effect temp

#rearrange output
resASig <- resA[order(resA$padj),]
resBSig <- resB[order(resB$padj),]

#write output
write.table(as.data.frame(resASig), file="DESeq2.Stage09.sexmain.simple.results", sep="\t", quote=F, row.names=T)
write.csv(as.data.frame(resASig), file="DESeq2.Stage09.sexmain.simple.results.csv", row.names=T)

write.table(as.data.frame(resBSig), file="DESeq2.Stage09.tempmain.simple.results", sep="\t", quote=F, row.names=T)
write.csv(as.data.frame(resBSig), file="DESeq2.Stage09.tempmain.simple.results.csv", row.names=T)
```

#### Apalone spinifera full model (same format for stages 19 and 22) where interaction effect was significant

```{R}
library("DESeq2") #load packages

#read in data
counts <- as.matrix(read.delim("/path/to/counts.S19.matrix", sep="\t", row.names="gene_id")) # reads in the counts matrix
coldata <- read.delim("/path/to/targets19.txt", header=TRUE, sep="\t", row.names=1)

counts <- round(counts) #want to input integers

coldata <- coldata[,c("stage","temp","sex")] #set model factors
coldata
coldata$temp <- relevel(coldata$temp, ref="cool") #set cool as baseline so warm has positive fold change
coldata$sex <- relevel(coldata$sex, ref="M") #set male as baseline so female has positive fold change

#run DESeq2
ddsCount <- DESeqDataSetFromMatrix(countData = counts, colData = coldata, design = ~temp + sex + temp:sex)

keep <- rowSums(counts(ddsCount)) >= 10 #filter low count transcripts
dds <- ddsCount[keep,]

dds <- DESeq(dds) #run DESeq
resultsNames(dds)

#contrasts
resA <- results(dds, contrast=c(0,0,2,1)) #main effect sex
resB <- results(dds, contrast=c(0,2,0,1)) #main effect temp
resC <- results(dds, contrast=c(0,0,0,1)) #interaction coefficient
resD <- results(dds, contrast=c(0,0,1,0)) #simple effect of sex at cool temps
resE <- results(dds, contrast=c(0,0,1,1)) #simple effect of sex at warm temps
resF <- results(dds, contrast=c(0,1,0,1)) #simple effect of temp within female
resG <- results(dds, contrast=c(0,1,0,0)) #simple effect of temp within male

#rearrange output
resASig <- resA[order(resA$padj),]
resBSig <- resB[order(resB$padj),]
resCSig <- resC[order(resC$padj),]
resDSig <- resD[order(resD$padj),]
resESig <- resE[order(resE$padj),]
resFSig <- resF[order(resF$padj),]
resGSig <- resG[order(resG$padj),]

#write output
write.table(as.data.frame(resASig), file="DESeq2.Stage19.sexmain.results", sep="\t", quote=F, row.names=T)
write.csv(as.data.frame(resASig), file="DESeq2.Stage19.sexmain.results.csv", row.names=T)

write.table(as.data.frame(resBSig), file="DESeq2.Stage19.tempmain.results", sep="\t", quote=F, row.names=T)
write.csv(as.data.frame(resBSig), file="DESeq2.Stage19.tempmain.results.csv", row.names=T)

write.table(as.data.frame(resCSig), file="DESeq2.Stage19.interaction.results", sep="\t", quote=F, row.names=T)
write.csv(as.data.frame(resCSig), file="DESeq2.Stage19.interaction.results.csv", row.names=T)

write.table(as.data.frame(resDSig), file="DESeq2.Stage19.sex26.results", sep="\t", quote=F, row.names=T)
write.csv(as.data.frame(resDSig), file="DESeq2.Stage19.sex26.results.csv", row.names=T)

write.table(as.data.frame(resESig), file="DESeq2.Stage19.sex31.results", sep="\t", quote=F, row.names=T)
write.csv(as.data.frame(resESig), file="DESeq2.Stage19.sex31.results.csv",  row.names=T)

write.table(as.data.frame(resFSig), file="DESeq2.Stage19.tempfemale.results", sep="\t", quote=F, row.names=T)
write.csv(as.data.frame(resFSig), file="DESeq2.Stage19.tempfemale.results.csv", row.names=T)

write.table(as.data.frame(resGSig), file="DESeq2.Stage19.tempmale.results", sep="\t", quote=F, row.names=T)
write.csv(as.data.frame(resGSig), file="DESeq2.Stage19.tempmale.results.csv", row.names=T)
```

## Trajectory Analysis

#### Multi-variate analysis to analyze global patterns of gene expressions between Male- and Female-producing temperatures and between sexes in the case of _A. spinifera_

### Chrysemys picta

```{R}
library("graphics") #load necessary packages
library("RRPP")
library("ggplot2")
library("rgl")

###All Data Analysis
#Read in data
# stage and temp are factors in the model; TMM are the data
stage <- c("S09","S09","S09","S09","S12","S12","S12","S12","S15","S15","S15","S15","S19","S19","S19","S19","S22","S22","S22","S22") #this is the stage factor of the model
temp <- c("31C","31C","26C","26C","31C","31C","26C","26C","31C","31C","26C","26C","31C","31C","26C","26C","31C","31C","26C","26C") #this is the temperature factor of the model
TMM <- as.matrix(read.table("/path/to/kallisto.isoform.TMM.EXPR.matrix", header = TRUE, sep="\t", row.names = 1)) #TMM normalized gene expression counts so that all libraries are comparable to one another, raw counts would not be equivalent
M <- matrix(0.0001, 29607,20) #generate a matrix populated with 0.0001 only to correct the zeroes to facilitate log2 transformation
newTMM <- TMM + M #add the two matrices
logTMM <- log2(newTMM) #log2 transform the new matrix to correct for heteroskedasticity
tTMM <- t(logTMM) #transpose matrix so stage is row and gene is column
data <- rrpp.data.frame(tTMM=tTMM, temp=temp, stage=stage) #make into data frame containing all model factors

#Fit the model
fit <- lm.rrpp(tTMM ~ temp*stage, data=data, iter=1999) #Y~group*points
reveal.model.designs(fit)
anova(fit) #is interaction term significant?

###Non-differentially expressed genes excluded from analysis
#Read in data
deTMM <- as.matrix(read.table("/path/to/kallisto.isoform.TMM.EXPR.DEOnly.matrix", header = TRUE, sep="\t", row.names = 1)) #TMM normalized gene expression counts so that all libraries are comparable to one another, raw counts would not be equivalent, after normalization data were filtered to only include genes that were differentially expressed in the experiment based on a pvalue < 0.05
deM <- matrix(0.0001, 8058, 20) #generate matrix populated with 0.0001 to correct for zeroes to facilitate log2 transformation
newdeTMM <- deTMM + deM #add the two matrices
logdeTMM <- log2(newdeTMM) #log2transform the new matrix to correct for heteroskedasticity
tdeTMM <- t(logdeTMM) #transpose matrix so stage is row and gene is column
dataDE <- rrpp.data.frame(tdeTMM=tdeTMM, temp=temp, stage=stage) #make into data frame

#Fit the model
fitDE <- lm.rrpp(tdeTMM ~ temp*stage, data=dataDE, iter=1999) #Y~group*points, run the model for all stages using only differentially expressed genes
reveal.model.designs(fitDE)
anova(fitDE) #is the interaction term significant?

#Trajectory analysis all DE genes
TA <- trajectory.analysis(fitDE, groups=dataDE$temp, traj.pts=dataDE$stage, print.progress=FALSE) #group is the trajectories you are comparing, traj.points are the points along the trajectory
summary(TA, attribute = "MD") #absolute difference between path distances
summary(TA, attribute = "TC") #angles between trajectories
summary(TA, attribute = "SD") #shape differences between trajectories-procrustes distance
tiff("CPITrajAnalysisDEGenesAllStages.tiff", width=6, height=5, units='in', res=600)
TP <- plot(TA, pch = as.numeric(dataDE$temp) + 20, bg = as.numeric(dataDE$stage), cex = 0.7, xlim= c(-100,150)) #generate a plot element of the trajectory analysis-this mostly follows the example in the vignette
add.trajectories(TP, traj.pch = c(22,21), traj.bg = c("blue","red"), start.bg = c("blue","red"), end.bg = "white") #this adds the data to the plot; blue is 26°C and red is 31°C; read the plot from left to right; 22-square for 26°C, 21-circle for 31°C
legend("topright", legend=c("26°C", "31°C"), dataDE$temp, pch =  c(22, 21), pt.bg = c(4,2))
dev.off()
```

### Apalone spinifera

```{R}
library("graphics") #load packages
library("RRPP")
library("ggplot2")
library("rgl")

####With Log2 Transformation
###All Data Analysis
#Read in data
# stage and sextemp are factors in the model - sextemp combines the factors of sex and temperature; TMM are the data
stage <- c("S09","S09","S09","S09","S09","S09","S09","S09","S12","S12","S12","S12","S12","S12","S12","S12","S15","S15","S15","S15","S15","S15","S15","S15","S19","S19","S19","S19","S19","S19","S19","S19","S22","S22","S22","S22","S22","S22","S22","S22") #this is the stage factor of the model
sextemp <- c("26CF","26CF","31CF","31CF","26CM","26CM","31CM","31CM","26CF","26CF","31CF","31CF","26CM","26CM","31CM","31CM","26CF","26CF","31CF","31CF","26CM","26CM","31CM","31CM","26CF","26CF","31CF","31CF","26CM","26CM","31CM","31CM","26CF","26CF","31CF","31CF","26CM","26CM","31CM","31CM") #this is the sex and temperature factor of the model
TMM <- as.matrix(read.table("/path/to/kallisto.isoform.TMM.EXPR.matrix", header = TRUE, sep="\t", row.names = 1)) #TMM normalized gene expression counts so that all libraries are comparable to one another, raw counts would not be equivalent
M <- matrix(0.0001, 25696,40) #generate a matrix populated with 0.0001 only to correct the zeroes to facilitate log2 transformation
newTMM <- TMM + M #add the two matrices
logTMM <- log2(newTMM) #log2 transform the new matrix to correct for heteroskedasticity
tTMM <- t(logTMM) #transpose matrix so stage is row and gene is column
data <- rrpp.data.frame(tTMM=tTMM, sextemp=sextemp, stage=stage) #make into data frame containing all model factors

#Fit the model
fit <- lm.rrpp(tTMM ~ sextemp*stage, data=data, iter=1999) #Y~group*points
anova(fit) #is interaction term significant?

#Trajectory analysis
TA1 <- trajectory.analysis(fit, groups=data$sextemp, traj.pts=data$stage, print.progress=FALSE) #group is the trajectories you are comparing, traj.points are the points along the trajectory
summary(TA1, attribute = "MD") #absolute difference between path distances
summary(TA1, attribute = "TC") #angles between trajectories
summary(TA1, attribute = "SD") #shape differences between trajectories-procrustes distance
tiff("ASPAllGenesStagesTA.tiff", width = 6, height = 5, units = 'in', res = 600)
TP <- plot(TA1, pch = as.numeric(data$sextemp) + 20, bg = as.numeric(data$stage), cex = 0.7, xlim= c(-200,250), ylim = c(-50,300)) #generate a plot element of the trajectory analysis-this mostly follows the example in the vignette
add.trajectories(TP, traj.pch = c(24,22,21,23),traj.bg = c("blue","blue","red","red"), start.bg = c("blue","blue","red","red"), end.bg = "white") #this adds the data to the plot; blue is 26°C and red is 31°C; read the plot from left to right; 24-triangle for 26°C female, 22-square for 26°C male, 21-circle for 31°C female, 23-diamond for 31°C male
legend("topright", legend=c("26°C Female", "26°C Male", "31°C Female", "31°C Male"), dataDE$sextemp, pch =  c(24,22,21,23), pt.bg = c(4,4,2,2))
dev.off()

###Non-differentially expressed genes excluded
#Read in data
deTMM <- as.matrix(read.table("/path/to/kallisto.isoform.TMM.EXPR.DEOnly.matrix", header = TRUE, sep="\t", row.names = 1)) #TMM normalized gene expression counts so that all libraries are comparable to one another, raw counts would not be equivalent, after normalization data were filtered to only include genes that were differentially expressed the experiment based on a pvalue < 0.05
deM <- matrix(0.0001, 13885, 40) #generate matrix populated with 0.0001 to correct for zeroes to facilitate log2 transformation
newdeTMM <- deTMM + deM #add the two matrices
logdeTMM <- log2(newdeTMM) #log2transform the new matrix to correct for heteroskedasticity
tdeTMM <- t(logdeTMM) #transpose matrix so stage is row and gene is column
dataDE <- rrpp.data.frame(tdeTMM=tdeTMM, sextemp=sextemp, stage=stage) #make into data frame

#Fit the model
fitDE <- lm.rrpp(tdeTMM ~ sextemp*stage, data=dataDE, iter=1999) #Y~group*points
reveal.model.designs(fitDE)
anova(fitDE) #is the interaction term significant?

#Trajectory analysis all DE genes
TA4 <- trajectory.analysis(fitDE, groups=dataDE$sextemp, traj.pts=dataDE$stage, print.progress=FALSE) #group is the trajectories you are comparing, traj.points are the points along the trajectory
summary(TA4, attribute = "MD") #absolute difference between path distances
summary(TA4, attribute = "TC") #angles between trajectories
summary(TA4, attribute = "SD") #shape differences between trajectories
tiff("ASPDEGenesAllStagesTA.tiff", width = 6, height = 5, units = 'in', res = 600)
TP4 <- plot(TA4, pch = as.numeric(dataDE$sextemp) + 20, bg = as.numeric(dataDE$stage), cex = 0.7, xlim = c(-150,200), ylim = c(-100,200)) #generate the plot
add.trajectories(TP4, traj.pch = c(24,22,21,23),traj.bg = c("blue","blue","red","red"), start.bg = c("blue","blue","red","red"), end.bg = "white") #add trajectories to the plot; this adds the data to the plot; blue is 26°C and red is 31°C; read the plot from left to right; 24-triangle for 26°C female, 22-square for 26°C male, 21-circle for 31°C female, 23-diamond for 31°C male
legend("topright", legend=c("26°C Female", "26°C Male", "31°C Female", "31°C Male"), dataDE$sextemp, pch =  c(24,22,21,23), pt.bg = c(4,4,2,2))
dev.off()
```

## Overrepresentation Analysis

1. Blast transcriptome against Uniprot database.

```
module purge
module load gcc/7.3.0-xegsmw4
module load blast-plus/2.7.1-py2-ybam4tg

blastx -db uniprot_sprot.fasta -query /path/to/CPI.reference.assembly.10percent.fasta -num_threads 16 -outfmt 6 -evalue 1e-10 -out CPISwissProt.outfmt

blastx -db uniprot_sprot.fasta -query /path/to/ASP.reference.assembly.10percent.fasta -num_threads 16 -outfmt 6 -evalue 1e-10 -out ASPSwissProt.outfmt
```

2. Sort the results for highest bitscore and lowest evalue to obtain the top hit.

```
sort -k12,12nr -k11,11n CPISwissProt.outfmt | awk '!a[$1]++' > CPISwissProt.outfmt.sort

sort -k12,12nr -k11,11n ASPSwissProt.outfmt | awk '!a[$1]++' > ASPSwissProt.outfmt.sort
```

3. Preparation of subset files of interest.

#### Determine subsets of interest from the differential expression results

```
#!/bin/bash
for x in /path/to/DESeq2.Stage*.results
        do
                awk 'FS="\t"{if(($7<0.05) && ($3>0)) {print $1} }' $x > ${x}.femalebiased
        done

for x in /path/to/DESeq2.Stage*.results
        do
                awk 'FS="\t"{if(($7<0.05) && ($3<0)) {print $1} }' $x > ${x}.malebiased
        done
```

#### Version sort the file containing IDs from blast results

```
sort -V *.sort > *.sort.sort
```

#### Isolate the IDs

```
#!/bin/bash
for x in ./*sort
  do
    grep -f $x /path/to/CPISwissProt.outfmt.sort.sort | awk 'FS="\t" {split($2,a,"|"); {print a[3]}}'> ${x}.uniprot
  done
```

#### Sort the results

```
#!/bin/bash
for x in ./*
        do
                sort -V $x > ${x}.sort
        done
```

#### Remove species identifier

```
#!/bin/bash
for x in ./*.uniprot
        do
                awk '{split($1,a,"_"); {print a[1]} }' $x > StudySet/$x
        done
```

#### Ensure there are only unique entries listed

```
#!/bin/bash
for x in ./*uniprot
        do
                uniq $x > ${x}.txt
        done
```

4. Isolate the IDs to use as input for the overrepresentation analysis.

```
awk 'FS="\t" {split($2,a,"|"); {print a[3]} }' CPISwissProt.outfmt.sort > CPISwissProtIDs.txt

awk 'FS="\t" {split($2,a,"|"); {print a[3]} }' ASPSwissProt.outfmt.sort > ASPSwissProtIDs.txt
```

5. Once the population and study set files are generated, they should be sorted and duplicates removed.

```
uniq CPISwissProtIDs.txt | sort -V > pop.CPISwissProtIDs.txt
uniq ASPSwissProtIDs.txt | sort -V > pop.ASPSwissProtIDs.txt
```
#### The species name cannot be appended to the ID so that has to be removed. The above files are appended with old.* and then the following removes the species identifier.

```
awk 'FS="\t" {split($1,a,"_"); {print a[1]} }' old.pop.CPISwissProtIDs.txt > pop.CPISwissProtIDs.txt
awk 'FS="\t" {split($1,a,"_"); {print a[1]} }' old.pop.ASPSwissProtIDs.txt > pop.ASPSwissProtIDs.txt
```

6. Ontologizer is run.

```
module purge
module load dafoam/1.0
module load java/1.8.0_51

java -jar Ontologizer.jar -a goa_uniprot_all.gaf -g go-basic.obo -p pop.CPISwissProtIDs.txt -s Subset/CPIDEA/StudySet -c "MGSA" -d 0.05 -i -o CPIOntologizerSubsetOutput

module purge
module load dafoam/1.0
module load java/1.8.0_51

java -jar Ontologizer.jar -a goa_uniprot_all.gaf -g go-basic.obo -p pop.ASPSwissProtIDs.txt -s Subset/ASPDEA/StudySet -c "MGSA" -d 0.05 -i -o ASPOntologizerSubsetOutput
```


## WGCNA

#### Note that the code was guided by the tutorials provided by WGCNA developers
#### Prepare the data for input into WGCNA and determine parameters

```{R}
#load libraries
library(WGCNA)
library(dplyr)
library(DESeq2)
library(tidyverse)

#New annotation files: read in from Base. These have IDs for everything.
#CPIAnnotationWithDEAResultsGOIsAndStressGenes.csv
#ASPAnnotationWithDEAResultsGOIsAndStressGenes.csv
#RBH.2 are the "genes" we will use - RBH is reciprocal best hit from a reciprocal blast search

conGenes <- RBH.2[,c(1:2)] #subset just the IDs since this file currently contains the TMM values and we want raw counts

#Import data from base in WGCNA/Data project folder that has the counts
cpiData <- as.matrix(read.table("./Data/CPI.kallisto.isoform.counts.matrix"), header = TRUE, sep = "\t", row.names = TRUE)
aspData <- as.matrix(read.table("./Data/ASP.kallisto.isoform.counts.matrix"), header = TRUE, sep = "\t", row.names = TRUE)

#Round the counts to integers
cpiData <- round(cpiData)
aspData <- round(aspData)

#Filter out lowly expressed genes
keepCPI <- rowSums(cpiData) >= 20
cpiDataKeep <- cpiData[keepCPI,]
keepASP <- rowSums(aspData) >= 20
aspDataKeep <- aspData[keepASP,]

#transform counts using DESeq2 as recommended by wgcna folks
cpiDataNorm <- varianceStabilizingTransformation(cpiDataKeep, blind = TRUE)
aspDataNorm <- varianceStabilizingTransformation(aspDataKeep, blind = TRUE)

#write the data and read in again so gene IDs can be added
write.csv(cpiDataNorm, file = "./Output/CPIDataVST.csv")
cpiDatavst <- read.csv("./Output/CPIDataVST.csv")
write.csv(aspDataNorm, file = "./Output/ASPDataVST.csv")
aspDatavst <- read.csv("./Output/ASPDataVST.csv")

#rename columns
cpiDatavst2 <- cpiDatavst %>% dplyr::rename(CPITrinityID = X)
aspDatavst2 <- aspDatavst %>% dplyr::rename(ASPTrinityID = X)

#left join to get RBHs with the counts that have been filtered and transformed
conGenesCPI <- left_join(conGenes, cpiDatavst2, by = "CPITrinityID")
conGenesCPIASP <- left_join(conGenesCPI, aspDatavst2, by = "ASPTrinityID")

#trinity ID and gene name
RBH.cpi.0 <- CPIAnnotationWithDEAResultsGOIsAndStressGenes[,c(2,55)]
RBH.asp.0 <- ASPAnnotationWithDEAResultsGOIsAndStressGenes[,c(6,107)]

#rename the columns
RBH.cpi <- RBH.cpi.0 %>% dplyr::rename(CPITrinityID = TrinityID)
RBH.asp <- RBH.asp.0 %>% dplyr::rename(ASPTrinityID = TrinityID)

#join the IDs
conGenesCPIASP.1 <- left_join(conGenesCPIASP, RBH.cpi)
conGenesCPIASP.2 <- left_join(conGenesCPIASP.1, RBH.asp)

#drop NAs to get true 1:1 correspondence
conGenesCPIASPna <- drop_na(conGenesCPIASP.2) #14757

checkdups <- duplicated(conGenesCPIASPna$CPITrinityID)
Final <- conGenesCPIASPna[!checkdups,]
write.csv(Final, file = "./Data/InputDataSetForWGCNA.csv")

#Now it is possible to make the consensus set

#working with 2 sets
nSets <- 2

#for easier labeling of plots
setLabels <- c("CPI", "ASP")

#form multi-set expression data
multiExpr <- vector(mode = "list", length = nSets)
multiExpr[[1]] <- list(data = as.data.frame(t(Final[c(3:22)])))
names(multiExpr[[1]]$data) <- Final$Gene_consensus
rownames(multiExpr[[1]]$data) <- names(Final)[c(3:22)]
multiExpr[[2]] <- list(data = as.data.frame(t(Final[c(23:62)])))
names(multiExpr[[2]]$data) <- Final$Gene_consensus
rownames(multiExpr[[2]]$data) <- names(Final)[c(23:62)]

#check that the data has the correct format for many functions operating on multiple sets
exprSize <- checkSets(multiExpr)
exprSize$nGenes #14625
exprSize$nSets #2
exprSize$nSamples #20 40
exprSize$structureOK #TRUE

#data cleaning and outlier removal
#check that all genes and samples have sufficeintly low numbers of missing values
gsg = goodSamplesGenesMS(multiExpr, verbose =3)
gsg$allOK #TRUE

#cluster the samples on their Euclidean distance, separately in each set
sampleTrees <- list()
for (set in 1:nSets)
{
  sampleTrees[[set]] = hclust(dist(multiExpr[[set]]$data), method = "average")
}

pdf(file = "Plots/SampleClustering.pdf", width = 12, height = 12)
par(mfrow=c(2,1))
par(mar = c(0,4,2,0))
for (set in 1:nSets)
  plot(sampleTrees[[set]], main = paste("Sample clustering on all genes in", setLabels[set]),
       xlab = "", sub = "", cex =0.7)
dev.off()

#no outliers to remove-keeping all samples

#define data set dimensions
nGenes <- exprSize$nGenes
nSamples <- exprSize$nSamples
#save the data
save(multiExpr, nGenes, nSamples, setLabels, exprSize, file = "Data/ConsensusASPCPI-dataInput.RData")

#choosing the soft-thresholding power: analysis of network topology
#choose a set of soft-thresholding powers
powers <- c(seq(4,10, by=1), seq(12,20, by=2))
#initialize a list to hold the results of scale-free analysis
powerTables <- vector(mode = "list", length = nSets)
#call the network topology analysis function for each set in turn
for (set in 1:nSets)
  powerTables[[set]] = list(data = pickSoftThreshold(multiExpr[[set]]$data, powerVector = powers,
                                                     verbose = 2)[[2]])
collectGarbage()

#plot the results
colors <- c("black", "red")
#will plot these columns of the returned scale free analysis tables
plotCols <- c(2,5,6,7)
colNames <- c("Scale Free Topology Model Fit", "Mean Connectivity", "Median Connectivity", "Max Connectivity")
#get the minima and maxima of the plotted points
ylim <- matrix(NA, nrow = 2, ncol = 4)
for (set in 1:nSets)
{
  for (col in 1:length(plotCols))
  {
    ylim[1, col] = min(ylim[1, col], powerTables[[set]]$data[, plotCols[col]], na.rm = TRUE)
    ylim[2, col] = max(ylim[2, col], powerTables[[set]]$data[, plotCols[col]], na.rm = TRUE)
  }
}
#plot the quantities in the chosen columns vs. the soft thresholding power
pdf(file = "Plots/PowerAnalysis.pdf", width = 12, height = 12);
par(mfcol = c(2,2))
par(mar = c(4.2, 4.2, 2.2, 0.5))
cex1 <- 0.7
for (col in 1:length(plotCols)) for (set in 1:nSets)
{
  if (set == 1)
  {
    plot(powerTables[[set]]$data[,1], -sign(powerTables[[set]]$data[,3])*powerTables[[set]]$data[,2],
         xlab = "Soft Threshold (power)", ylab = colNames[col], type = "n", ylim = ylim[, col],
         main = colNames[col])
    addGrid()
  }
  if (col==1)
  {
    text(powerTables[[set]]$data[,1], -sign(powerTables[[set]]$data[,3])*powerTables[[set]]$data[,2],
         labels = powers, cex = cex1, col = colors[set])
  } else
    text(powerTables[[set]]$data[,1], powerTables[[set]]$data[,plotCols[col]],
         labels = powers, cex=cex1, col = colors[set])
  if (col==1)
  {
    legend("bottomright", legend = setLabels, col = colors, pch = 20)
  } else
    legend("topright", legend = setLabels, col = colors, pch = 20)
}

dev.off()
```
### Prepare the Consensus modules

```{R}
library(WGCNA)

#determined in RStudio that power 8 is a good compromise for CPI and ASP
load(file = "ConsensusASPCPI-dataInput.RData")

# Get the number of sets in the multiExpr structure.
nSets = checkSets(multiExpr)$nSets

#Calculation of network adjacencies
softPower <- 8

#initialize an appropriate array to hold the adjacencies
adjacencies <- array(0, dim = c(nSets, nGenes, nGenes))

#calculate adjacencies in each individual data set
for (set in 1:nSets)
adjacencies[set, , ] = abs(cor(multiExpr[[set]]$data, use = "p"))^softPower

#initialize an appropriate array to hold the TOMs
TOM = array(0, dim = c(nSets, nGenes, nGenes))

#calculate TOMs in each individual data set
for (set in 1:nSets)
TOM[set, , ] = TOMsimilarity(adjacencies[set, , ])

#scaling of topological overlap matrices to amke them comparable across sets
# define the reference percentile
scaleP <- 0.95

#set RNG seed for reproducibility of sampling
set.seed(54321)

#sample sufficeintly large number of TOM entries
nSamples <- as.integer(1/(1-scaleP) * 1000)

#choose the sampled TOM entries
scaleSample <- sample(nGenes*(nGenes -1)/2, size = nSamples)
TOMScalingSample <- list()

#These are TOM values at reference percentile
scaleQuant = rep(1, nSets)

#scaling powers to equalize reference TOM values
scalePowers = rep(1, nSets)

#loop over sets
for (set in 1:nSets)
{
    #select the sampled TOM entries
    TOMScalingSamples[[set]] = as.dist(TOM[set, , ])[scaleSample]
    #calculate teh 95th percentile
    scaleQuant[set] = quantile(TOMScalingSamples[[set]], probs = scaleP, type = 8)
    #scale the ASP TOM
    if (set>1)
    {
        scalePowers[set] = log(scaleQuant[1])/log(scaleQuant[set])
        TOM[set, , ] = TOM[set, , ]^scalePowers[set]
    }
}

#for plotting, also scale the sampled TOM entries
scaledTOMSamples <- list()
for (set in 1:nSets)
scaledTOMSamples[[set]] = TOMScalingSamples[[set]]^scalePowers[set]

#plot
pdf(file = "TOMScaling-QQPlot.pdf", width = 6, height = 6)

#qq plot of the unscaled samples
qqUnscaled <- qqplot(TOMScalingSamples[[1]], TOMScalingSamples[[2]], plot.it = TRUE, cex = 0.6, xlab = paste("TOM in", setLables[1]), ylab = paste("TOM in", setLabels[2]), main = "Q-Q plot of TOM", pch = 20)

#qq plot of the scaled samples
qqScaled = qqplot(scaledTOMSamples[[1]], scaledTOMSamples[[2]], plot.it = FALSE)
points(qqScaled$x, qqScaled$y, col = "red", cex =0.6, pch = 20)
abline(a = 0, b = 1, col = "blue")
legend("topleft", legend = c("Unscaled TOM", "Scaled TOM"), pch = 20, col = c("black", "red"))
dev.off()

#calculation of consensus topolgical overlap
#take component-wise (parallel) minimum of the TOMs in individual sets
consensusTOM <- pmin(TOM[1, , ], TOM[2, , ])

#clustering
consTree <- hclust(as.dist(1-consensusTOM), method = "average")

#we like large modules, sow we set the minimum module size relatively high
minModuleSize <- 30

#module identification using dynamic tree cut
unmergedLabels <- cutreeDynamic(dendro = consTree, distM = 1-consensusTOM, deepSplit =2, cutHeight = 0.995, minClusterSize = minModuleSize, pamRespectsDendro = FALSE)
unmergedColors <- labels2colors(unmergedLabels)

#see a quick summary of the module detection, 0 is for genes not assigned to any modules
table(unmergedLabels)

#plot the unmerged module dendrogram
pdf(file = "ConsensusGeneDendrogram.pdf", width = 8, height = 6)
plotDendroAndColors(consTree, unmergedColors, "Dynamic Tree Cut", dendroLabels = FALSE, hang =0.03, addGuide = TRUE, guideHang = 0.05)
dev.off()

#merge modules whose expression provides are very similar
#calculate module eigengenes
unmergedMEs <- multiSetMEs(multiExpr, colors = NULL, universalColors = unmergedColors)

#calculate consensus dissimilarity of conensus module eigengenes
consMEDiss <- consensusMEDissimilarity(unmergedMEs)

#cluster conensus modules
consMETree <- hclust(as.dist(consMEDiss), method = "average")

#plot the result
pdf(file = "ConsensusGeneDendrogramMerged.pdf", width = 8, height = 6)
par(mfrow = c(1,1))
plot(consMETree, main = "Consensus Clustering of Consensus Module Eigengenes", xlab = "", sub = "")
abline(h = 0.25, col = "red")
dev.off()

#merge
merge <- mergeCloseModules(multiExpr, unmergedLabels, cutHeight = 0.25, verbose = 3)

#numberic module labels
moduleLabels <- merge$colors
#convert labels to colors
moduleColors <- labels2colors(moduleLabels)
#eigengenes of the new merged modules
consMEs <- merge$newMEs

#plot with merged and unmerged colors
pdf(file = "ConsensusGeneDendrogramWithMergedAndUnmerged.pdf", width = 8, height = 6)
plotDendroAndColors(consTree, cbind(unmergedColors, moduleColors), c("Unmerged", "Merged"), dendroLabels = FALSE, hang = 0.03, addGuide = TRUE, guideHange = 0.05)
dev.off()

#save the data
save(consMEs, moduleColors, moduleLabels, consTree, file = "Consensus-NetworkConstruction-manual.RData")
```

### Build _Chrysemys picta_ specific modules

```{R}
library(WGCNA)

#determined in RStudio that power 8 is a good compromise for CPI and ASP
load(file = "ConsensusASPCPI-dataInput.RData")

#CPI

#Calculation of network adjacencies
softPower <- 8
adjacency <- adjacency(multiExpr[[1]]$data, power = softPower)

#turn adjacency into topological overlap
TOM <- TOMsimilarity(adjacency)
dissTOM <- 1-TOM

#call the hierarchical clustering functions
geneTree <- hclust(as.dist(dissTOM), method = "average")

#plot the resulting clustering tree (dendrogram)
pdf(file = "GeneClusteringOnTOMBasedDissimilarityCPI.pdf", width = 12, height = 9)
plot(geneTree, xlab = "", sub = "", main = "CPI Gene Clustering on TOM-based Dissimilarity", labels = FALSE, hang =0.04)
dev.off()

#we like large modules, so we set the minimum module size relatively high
minModuleSize <- 30

#module identification usin dynamic tree cut
dynamicMods <- cutreeDynamic(dendro = geneTree, distM = dissTOM, deepSplit = 2, pamRespectsDendro = FALSE, minClusterSize = minModuleSize)

#examine how genes were assigned to modules, 0 is for unassigned genes
table(dynamicMods)

#convert numeric labels into colors
dynamicColors <- labels2colors(dynamicMods)
table(dynamicColors)

#plot the dendrogram and colors underneath
pdf(file = "GeneDendrogramWithModuleColorsCPI.pdf", width = 8, height = 6)
plotDendroAndColors(geneTree, dynamicColors, "Dynamic Tree Cut", dendroLabels = FALSE, hang =0.03, addGuide = TRUE, guideHang = 0.05, main = "Gene Dendrogram and Module Colors CPI")
dev.off()

#merge modules whose expression profiles are very similar
#calculate eigengenes
MEList <- moduleEigengenes(multiExpr[[1]]$data, colors = dynamicColors)
MEs <- MEList$eigengenes

#calculate dissimilarity of module eigengenes
MEDiss <- 1-cor(MEs)

#cluster module eigengenes
METree <- hclust(as.dist(MEDiss), method = "average")

#plot the result
pdf(file = "ClusteringModuleEigengenesCPI.pdf", width = 8, height = 6)
plot(METree, main = "Clusterin of Module Eigengenes CPI", xlab = "", sub = "")
MEDissThres <- 0.25 #corresponds to a correlation of 0.75 to merge
#plot the cut line into the denrogram
abline(h=MEDissThres, col = "red")
dev.off()

#call an automatic merging function
mergeMod <- mergeCloseModules(multiExpr[[1]]$data, dynamicColors, cutHeight = MEDissThres, verbose = 3)

#the merged module colors
mergedColors <- mergeMod$colors

#eigengenes of the new merged modules
mergedMEs <- mergeMod$newMEs

#plot dendrogram with colors pre and post merging
pdf(file = "GeneDendrogramWithModuleColorsBeforeAndAfterMergingCPI.pdf", width = 8, height = 6)
plotDendroAndColors(geneTree, cbind(dynamicColors, mergedColors), c("Dynamic Tree Cut", "Merged Dynamic Tree Cut"), dendroLabels = FALSE, hang =0.03, addGuide = TRUE, guideHang = 0.05)
dev.off()

#we will use the merged module colors so save relevant variables
#rename to moduleColors
moduleColors <- mergedColors

#construct numerical labels corresponding to the colors
colorOrder <- c("grey", standardColors(50))
moduleLabels <- match(moduleColors, colorOrder)-1
MEs <- mergedMEs

#save module colors and labels for use in subsequent analyses
save(MEs, moduleLabels, moduleColors, geneTree, file = "NetworkConstructionStepByStepCPI.RData")
```

### Build _Apalone spinifera_ specific modules

```{R}
library(WGCNA)

#determined in RStudio that power 8 is a good compromise for CPI and ASP
load(file = "ConsensusASPCPI-dataInput.RData")

#ASP

#Calculation of network adjacencies
softPower <- 8
adjacency <- adjacency(multiExpr[[2]]$data, power = softPower)

#turn adjacency into topological overlap
TOM <- TOMsimilarity(adjacency)
dissTOM <- 1-TOM

#call the hierarchical clustering functions
geneTree <- hclust(as.dist(dissTOM), method = "average")

#plot the resulting clustering tree (dendrogram)
pdf(file = "GeneClusteringOnTOMBasedDissimilarityASP.pdf", width = 12, height = 9)
plot(geneTree, xlab = "", sub = "", main = "ASP Gene Clustering on TOM-based Dissimilarity", labels = FALSE, hang =0.04)
dev.off()

#we like large modules, so we set the minimum module size relatively high
minModuleSize <- 30

#module identification usin dynamic tree cut
dynamicMods <- cutreeDynamic(dendro = geneTree, distM = dissTOM, deepSplit = 2, pamRespectsDendro = FALSE, minClusterSize = minModuleSize)

#examine how genes were assigned to modules, 0 is for unassigned genes
table(dynamicMods)

#convert numeric labels into colors
dynamicColors <- labels2colors(dynamicMods)
table(dynamicColors)

#plot the dendrogram and colors underneath
pdf(file = "GeneDendrogramWithModuleColorsASP.pdf", width = 8, height = 6)
plotDendroAndColors(geneTree, dynamicColors, "Dynamic Tree Cut", dendroLabels = FALSE, hang =0.03, addGuide = TRUE, guideHang = 0.05, main = "Gene Dendrogram and Module Colors ASP")
dev.off()

#merge modules whose expression profiles are very similar
#calculate eigengenes
MEList <- moduleEigengenes(multiExpr[[2]]$data, colors = dynamicColors)
MEs <- MEList$eigengenes

#calculate dissimilarity of module eigengenes
MEDiss <- 1-cor(MEs)

#cluster module eigengenes
METree <- hclust(as.dist(MEDiss), method = "average")

#plot the result
pdf(file = "ClusteringModuleEigengenesASP.pdf", width = 8, height = 6)
plot(METree, main = "Clusterin of Module Eigengenes ASP", xlab = "", sub = "")
MEDissThres <- 0.25 #corresponds to a correlation of 0.75 to merge
#plot the cut line into the denrogram
abline(h=MEDissThres, col = "red")
dev.off()

#call an automatic merging function
mergeMod <- mergeCloseModules(multiExpr[[2]]$data, dynamicColors, cutHeight = MEDissThres, verbose = 3)

#the merged module colors
mergedColors <- mergeMod$colors

#eigengenes of the new merged modules
mergedMEs <- mergeMod$newMEs

#plot dendrogram with colors pre and post merging
pdf(file = "GeneDendrogramWithModuleColorsBeforeAndAfterMergingASP.pdf", width = 8, height = 6)
plotDendroAndColors(geneTree, cbind(dynamicColors, mergedColors), c("Dynamic Tree Cut", "Merged Dynamic Tree Cut"), dendroLabels = FALSE, hang =0.03, addGuide = TRUE, guideHang = 0.05)
dev.off()

#we will use the merged module colors so save relevant variables
#rename to moduleColors
moduleColors <- mergedColors

#construct numerical labels corresponding to the colors
colorOrder <- c("grey", standardColors(50))
moduleLabels <- match(moduleColors, colorOrder)-1
MEs <- mergedMEs

#save module colors and labels for use in subsequent analyses
save(MEs, moduleLabels, moduleColors, geneTree, file = "NetworkConstructionStepByStepASP.RData")
```

### Compare _Chrysemys picta_ to consensus modules

```{R}
# Load the WGCNA package
library(WGCNA)

# The following setting is important, do not omit.
options(stringsAsFactors = FALSE)

# Load the CPI specific network analysis
cpi <- load("NetworkConstructionStepByStepCPI-Power8.RData")
cpi

# Rename variables to avoid conflicts
cpiLabels <- moduleLabels
cpiColors <- moduleColors
cpiTree <- geneTree
cpiMEs <- orderMEs(MEs, greyName = "ME0")

# Load the results of network analysis, tutorial part 2.a
Network <- load(file = "Consensus-NetworkConstruction-manual-Power8.RData")
Network

# Isolate the module labels in the order they appear in ordered module eigengenes
cpiModuleLabels <- substring(names(cpiMEs), 3)
consModuleLabels <- substring(names(consMEs[[1]]$data), 3)

# Convert the numeric module labels to color labels
#cpiModules <- labels2colors(as.numeric(cpiModuleLabels)) Not necessary because they are already colors
consModules <- labels2colors(as.numeric(consModuleLabels)) #this one is necessary becasue they were numbers

# Numbers of female and consensus modules
nCpiMods <- length(cpiModuleLabels)
nConsMods <- length(consModules)

# Initialize tables of p-values and of the corresponding counts
pTable <- matrix(0, nrow = nCpiMods, ncol = nConsMods)
CountTbl <- matrix(0, nrow = nCpiMods, ncol = nConsMods)

# Execute all pairwaise comparisons
for (fmod in 1:nCpiMods)
for (cmod in 1:nConsMods)
{
cpiMembers <- (cpiColors == cpiModuleLabels[fmod])
consMembers <- (moduleColors == consModules[cmod])
pTable[fmod, cmod] <- -log10(fisher.test(cpiMembers, consMembers, alternative = "greater")$p.value)
CountTbl[fmod, cmod] <- sum(cpiColors == cpiModuleLabels[fmod] & moduleColors == consModules[cmod])
}

# Truncate p values smaller than 10^{-50} to 10^{-50}
pTable[is.infinite(pTable)] <- 1.3*max(pTable[is.finite(pTable)])
pTable[pTable>50 ] <- 50

# Marginal counts (really module sizes)
cpiModTotals <- apply(CountTbl, 1, sum)
consModTotals <- apply(CountTbl, 2, sum)

# Actual plotting
pdf(file = "ConsensusVsCPIModules.pdf", width = 12, height = 8)
par(mfrow=c(1,1))
par(cex = 1.0)
par(mar=c(8, 10.4, 2.7, 1)+0.3)
# Use function labeledHeatmap to produce the color-coded table with all the trimmings
labeledHeatmap(Matrix = pTable, xLabels = paste(" ", consModules),
               yLabels = paste(" ", cpiModuleLabels), colorLabels = TRUE,
               xSymbols = paste("Cons ", consModules, ": ", consModTotals, sep=""),
               ySymbols = paste("CPI ", cpiModuleLabels, ": ", cpiModTotals, sep=""),
               textMatrix = CountTbl, colors = blueWhiteRed(100)[50:100],
               main = "Correspondence of CPI set-specific and CPI-ASP consensus modules",
               cex.text = 0.85, cex.lab = 0.85, setStdMargins = FALSE)
dev.off()

tiff(file = "ConsensusVsCPIModules.tiff", width = 12, height = 8, units='in', res=600)
#rerun the stuff under pdf()
```

### Compare _Apalone spinifera_ to consensus modules

```{R}
# Load the WGCNA package
library(WGCNA)

# The following setting is important, do not omit.
options(stringsAsFactors = FALSE)

# Load the CPI specific network analysis
asp <- load("NetworkConstructionStepByStepASP-Power8.RData")
asp

# Rename variables to avoid conflicts
aspLabels <- moduleLabels
aspColors <- moduleColors
aspTree <- geneTree
aspMEs <- orderMEs(MEs, greyName = "ME0")

# Load the results of network analysis, tutorial part 2.a
Network <- load(file = "Consensus-NetworkConstruction-manual-Power8.RData")
Network

# Isolate the module labels in the order they appear in ordered module eigengenes
aspModuleLabels <- substring(names(aspMEs), 3)
consModuleLabels <- substring(names(consMEs[[2]]$data), 3)

# Convert the numeric module labels to color labels
#aspModules <- labels2colors(as.numeric(aspModuleLabels))
consModules <- labels2colors(as.numeric(consModuleLabels))

# Numbers of female and consensus modules
nAspMods <- length(aspModuleLabels)
nConsMods <- length(consModules)

# Initialize tables of p-values and of the corresponding counts
pTable <- matrix(0, nrow = nAspMods, ncol = nConsMods)
CountTbl <- matrix(0, nrow = nAspMods, ncol = nConsMods)

# Execute all pairwaise comparisons
for (fmod in 1:nAspMods)
for (cmod in 1:nConsMods)
{
aspMembers <- (aspColors == aspModuleLabels[fmod])
consMembers <- (moduleColors == consModules[cmod])
pTable[fmod, cmod] <- -log10(fisher.test(aspMembers, consMembers, alternative = "greater")$p.value)
CountTbl[fmod, cmod] <- sum(aspColors == aspModuleLabels[fmod] & moduleColors == consModules[cmod])
}

# Truncate p values smaller than 10^{-50} to 10^{-50}
pTable[is.infinite(pTable)] <- 1.3*max(pTable[is.finite(pTable)])
pTable[pTable>50 ] <- 50

# Marginal counts (really module sizes)
aspModTotals <- apply(CountTbl, 1, sum)
consModTotals <- apply(CountTbl, 2, sum)

# Actual plotting
pdf(file = "ConsensusVsASPModules.pdf", width = 12, height = 8)
par(mfrow=c(1,1))
par(cex = 1.0)
par(mar=c(8, 10.4, 2.7, 1)+0.3)
# Use function labeledHeatmap to produce the color-coded table with all the trimmings
labeledHeatmap(Matrix = pTable, xLabels = paste(" ", consModules),
               yLabels = paste(" ", aspModuleLabels), colorLabels = TRUE,
               xSymbols = paste("Cons ", consModules, ": ", consModTotals, sep=""),
               ySymbols = paste("ASP ", aspModuleLabels, ": ", aspModTotals, sep=""),
               textMatrix = CountTbl, colors = blueWhiteRed(100)[50:100],
               main = "Correspondence of ASP set-specific and CPI-ASP consensus modules",
               cex.text = 0.85, cex.lab = 0.85, setStdMargins = FALSE)
dev.off()


tiff(file = "ConsensusVsASPModules.tiff", width = 12, height = 8, units='in', res=600)
#rerun the stuff under pdf()
```

### Compare _Chrysemys picta_ and _Apalone spinifera_ to each other

```{R}
# The following setting is important, do not omit.
options(stringsAsFactors = FALSE);
# Basic settings: we work with two data sets
nSets <- 2
# For easier labeling of plots, create a vector holding descriptive names of the two sets.
setLabels <- c("CPI", "ASP")
# Load the data saved in the first part
consensus <- load(file = "ConsensusASPCPI-dataInput.RData")
#The variable consensus contains the names of loaded variables.
consensus
# Load the results of network analysis, tutorial part 2.a
Network <- load(file = "Consensus-NetworkConstruction-manual-Power8.RData")
Network
# Recalculate consMEs to give them color names
consMEsC <- multiSetMEs(multiExpr, universalColors = moduleColors)
# We add the weight trait to the eigengenes and order them by consesus hierarchical clustering:
MET <-  consensusOrderMEs(consMEsC)
#Plot
pdf(file = "EigengeneNetworks.pdf", width= 8, height = 10);
par(cex = 0.9)
plotEigengeneNetworks(MET, setLabels, marDendro = c(0,2,2,1), marHeatmap = c(3,3,2,1),
                      zlimPreservation = c(0.5, 1), xLabelsAngle = 90) #change zlimPreservation = c(0,1) This is version 2 of the figure
dev.off()

tiff(file = "EigengeneNetworks.tiff", width = 8, height = 10, units='in', res=600)
#rerun the stuff under pdf()

#looking for most and least preserved modules-should match the D calculation graph from other figure
library(WGCNA)
colors <- list(cpiColors, aspColors)
MP <- modulePreservation(multiData = multiExpr, multiColor = colors)

ref = 1
test = 2
statsObs <- cbind(MP$quality$observed[[ref]][[test]][, -1], MP$preservation$observed[[ref]][[test]][, -1])
statsZ <- cbind(MP$quality$Z[[ref]][[test]][, -1], MP$preservation$Z[[ref]][[test]][, -1])
# Compare preservation to quality:
print( cbind(statsObs[, c("medianRank.pres", "medianRank.qual")],
             signif(statsZ[, c("Zsummary.pres", "Zsummary.qual")], 2)) )
multiExpr2 = list(CPI = multiExpr[[1]], ASP =  multiExpr[[2]])
```
